# Supplementary material for: Anion–π Catalysis Enabled by the Mechanical Bond
Source: Angew Chem Int Ed Engl. 2022 Feb 3;61(12):e202115961. doi: 10.1002/anie.202115961 (PMC9303940; doi:10.1002/anie.202115961)
Supplement: Supplementary file 1 — Supporting Information [file ANIE-61-0-s002.cif]

data_jmiv026_gjtz
_audit_creation_date               2021-11-10
_audit_creation_method
;
Olex2 1.5
(compiled 2021.10.07 svn.r9718050b for OlexSys, GUI svn.r6410)
;
_shelx_SHELXL_version_number       '2018/3'
_audit_contact_author_address      ?
_audit_contact_author_email        ?
_audit_contact_author_name         ''
_audit_contact_author_phone        ?
_publ_contact_author_id_orcid      ?
_publ_section_references
;
Dolomanov, O.V., Bourhis, L.J., Gildea, R.J, Howard, J.A.K. & Puschmann, H.
 (2009), J. Appl. Cryst. 42, 339-341.

Sheldrick, G.M. (2015). Acta Cryst. A71, 3-8.

Sheldrick, G.M. (2015). Acta Cryst. C71, 3-8.
;
_chemical_name_common              ?
_chemical_name_systematic          ?
_chemical_formula_moiety           'F6 P, C H Cl3, C45 H41 N5 O4, C32 H35 N2 O2'
_chemical_formula_sum              'C78 H77 Cl3 F6 N7 O6 P'
_chemical_formula_weight           1459.78
_chemical_melting_point            ?
_chemical_oxdiff_formula           'C80 H80 Cl3 F9 N7 O6 P'
loop_
  _atom_type_symbol
  _atom_type_description
  _atom_type_scat_dispersion_real
  _atom_type_scat_dispersion_imag
  _atom_type_scat_source
 'C' 'C' 0.0033 0.0016 'International Tables Vol C Tables 4.2.6.8 and 6.1.1.4'
 'H' 'H' 0.0000 0.0000 'International Tables Vol C Tables 4.2.6.8 and 6.1.1.4'
 'Cl' 'Cl' 0.1484 0.1585 'International Tables Vol C Tables 4.2.6.8 and 6.1.1.4'
 'F' 'F' 0.0171 0.0103 'International Tables Vol C Tables 4.2.6.8 and 6.1.1.4'
 'N' 'N' 0.0061 0.0033 'International Tables Vol C Tables 4.2.6.8 and 6.1.1.4'
 'O' 'O' 0.0106 0.0060 'International Tables Vol C Tables 4.2.6.8 and 6.1.1.4'
 'P' 'P' 0.1023 0.0942 'International Tables Vol C Tables 4.2.6.8 and 6.1.1.4'

_shelx_space_group_comment
;
The symmetry employed for this shelxl refinement is uniquely defined
by the following loop, which should always be used as a source of
symmetry information in preference to the above space-group names.
They are only intended as comments.
;
_space_group_crystal_system        'triclinic'
_space_group_IT_number             2
_space_group_name_H-M_alt          'P -1'
_space_group_name_Hall             '-P 1'
loop_
  _space_group_symop_operation_xyz
 'x, y, z'
 '-x, -y, -z'

_cell_length_a                     12.9744(2)
_cell_length_b                     14.1072(2)
_cell_length_c                     22.0084(3)
_cell_angle_alpha                  78.0800(10)
_cell_angle_beta                   76.0050(10)
_cell_angle_gamma                  81.2180(10)
_cell_volume                       3801.95(10)
_cell_formula_units_Z              2
_cell_measurement_reflns_used      38733
_cell_measurement_temperature      100.00(10)
_cell_measurement_theta_max        32.0630
_cell_measurement_theta_min        1.4820
_shelx_estimated_absorpt_T_max     0.992
_shelx_estimated_absorpt_T_min     0.945
_exptl_absorpt_coefficient_mu      0.212
_exptl_absorpt_correction_T_max    1.000
_exptl_absorpt_correction_T_min    0.506
_exptl_absorpt_correction_type     gaussian
_exptl_absorpt_process_details
;
CrysAlisPro 1.171.41.117a (Rigaku Oxford Diffraction, 2021)
Numerical absorption correction based on gaussian integration over
a multifaceted crystal model
Empirical absorption correction using spherical harmonics,
implemented in SCALE3 ABSPACK scaling algorithm.
;
_exptl_absorpt_special_details     ?
_exptl_crystal_colour              'clear light yellow'
_exptl_crystal_colour_lustre       clear
_exptl_crystal_colour_modifier     light
_exptl_crystal_colour_primary      yellow
_exptl_crystal_density_diffrn      1.275
_exptl_crystal_density_meas        ?
_exptl_crystal_density_method      ?
_exptl_crystal_description         plate
_exptl_crystal_F_000               1524
loop_
  _exptl_crystal_face_index_h
  _exptl_crystal_face_index_k
  _exptl_crystal_face_index_l
  _exptl_crystal_face_perp_dist
 0 0 -1 0.0930
 0 0 1 0.0570
 1 2 1 0.1165
 -1 -2 -1 0.1278
 -1 -2 -2 0.1291
 1 1 -1 0.1172
 1 0 0 0.0396
 -1 0 0 0.0044
 -1 0 2 0.0416
 -2 -2 -1 0.0970
 0 -1 -2 0.1247
 -2 -1 -1 0.0571
 -2 -1 -2 0.0694
 0 -2 -1 0.1391
 1 0 1 0.0564
 2 -2 -1 0.1024
 1 0 -2 0.0757
 0 2 1 0.1083
 -1 0 -2 0.0755
 -1 2 -1 0.1148

_exptl_crystal_preparation         ?
_exptl_crystal_recrystallization_method  ?
_exptl_crystal_size_max            0.27
_exptl_crystal_size_mid            0.16
_exptl_crystal_size_min            0.04
loop_
  _exptl_oxdiff_crystal_face_indexfrac_h
  _exptl_oxdiff_crystal_face_indexfrac_k
  _exptl_oxdiff_crystal_face_indexfrac_l
  _exptl_oxdiff_crystal_face_x
  _exptl_oxdiff_crystal_face_y
  _exptl_oxdiff_crystal_face_z
 -0.0000 0.0000 -1.0000 0.0129 -0.0237 0.0203
 0.0000 -0.0000 1.0000 -0.0129 0.0237 -0.0203
 1.0000 2.0000 1.0000 0.0291 -0.0552 -0.0884
 -1.0000 -2.0000 -1.0000 -0.0291 0.0552 0.0884
 -1.0000 -2.0000 -2.0000 -0.0162 0.0315 0.1086
 1.0000 1.0000 -1.0000 0.0617 -0.0608 -0.0184
 1.0000 -0.0000 -0.0000 0.0557 0.0048 -0.0092
 -1.0000 0.0000 0.0000 -0.0557 -0.0048 0.0092
 -1.0000 -0.0000 2.0000 -0.0814 0.0426 -0.0313
 -2.0000 -2.0000 -1.0000 -0.0848 0.0504 0.0976
 -0.0000 -1.0000 -2.0000 0.0326 -0.0056 0.0700
 -2.0000 -1.0000 -1.0000 -0.0917 0.0085 0.0681
 -2.0000 -1.0000 -2.0000 -0.0788 -0.0153 0.0883
 -0.0000 -2.0000 -1.0000 0.0267 0.0601 0.0792
 1.0000 -0.0000 1.0000 0.0429 0.0286 -0.0294
 2.0000 -2.0000 -1.0000 0.1381 0.0698 0.0609
 1.0000 0.0000 -2.0000 0.0814 -0.0426 0.0313
 0.0000 2.0000 1.0000 -0.0267 -0.0601 -0.0792
 -1.0000 0.0000 -2.0000 -0.0300 -0.0523 0.0497
 -1.0000 2.0000 -1.0000 -0.0567 -0.1124 -0.0295

_exptl_transmission_factor_max     ?
_exptl_transmission_factor_min     ?
_diffrn_reflns_av_R_equivalents    0.0341
_diffrn_reflns_av_unetI/netI       0.0282
_diffrn_reflns_Laue_measured_fraction_full  1.000
_diffrn_reflns_Laue_measured_fraction_max  0.997
_diffrn_reflns_limit_h_max         18
_diffrn_reflns_limit_h_min         -18
_diffrn_reflns_limit_k_max         20
_diffrn_reflns_limit_k_min         -20
_diffrn_reflns_limit_l_max         31
_diffrn_reflns_limit_l_min         -31
_diffrn_reflns_number              116560
_diffrn_reflns_point_group_measured_fraction_full  1.000
_diffrn_reflns_point_group_measured_fraction_max  0.997
_diffrn_reflns_theta_full          25.242
_diffrn_reflns_theta_max           30.509
_diffrn_reflns_theta_min           1.484
_diffrn_ambient_environment        N~2~
_diffrn_ambient_temperature        100.00(10)
_diffrn_detector                   'CCD plate'
_diffrn_detector_area_resol_mean   ?
_diffrn_measured_fraction_theta_full  1.000
_diffrn_measured_fraction_theta_max  0.997
_diffrn_measurement_details
;
List of Runs (angles in degrees, time in seconds):

  # Type    Start    End  Width  t~exp~   \w     \q     \k     \f   Frames
--------------------------------------------------------------------------
  1  \w   -112.00  13.00   1.00    3.00    --  -22.70 -60.00 150.00  125
  2  \w   -112.00  13.00   1.00    3.00    --  -22.70 -60.00  30.00  125
  3  \w   -112.00  13.00   1.00    3.00    --  -22.70 -60.00-120.00  125
  4  \w   -112.00  13.00   1.00    3.00    --  -22.70 -60.00  90.00  125
  5  \w    -66.00   0.00   1.00    3.00    --  -22.70 -60.00 -30.00   66
  6  \w    -57.00   3.00   1.00    3.00    --  -22.70  60.00-150.00   60
  7  \w    -58.00  60.00   1.00    3.00    --  -22.70  60.00  60.00  118
  8  \w    -58.00  43.00   1.00    3.00    --  -22.70  60.00 120.00  101
  9  \w    -57.00  11.00   1.00    3.00    --  -22.70  60.00-120.00   68
 10  \w    -58.00   0.00   1.00    3.00    --  -22.70  60.00 -60.00   58
 11  \w    -57.00 -23.00   1.00    3.00    --  -22.70  60.00  30.00   34
 12  \w    -58.00  62.00   1.00    3.00    --  -22.70  60.00 -26.66  120
;
_diffrn_measurement_device         'four-circle diffractometer'
_diffrn_measurement_device_type    'XtaLAB AFC12 (RCD3): Kappa single'
_diffrn_measurement_method         '\w scans'
_diffrn_orient_matrix_type        
 'CrysAlisPro convention (1999,Acta A55,543-557)'
_diffrn_orient_matrix_UB_11        0.0557162000
_diffrn_orient_matrix_UB_12        -0.0068999000
_diffrn_orient_matrix_UB_13        -0.0128645000
_diffrn_orient_matrix_UB_21        0.0048458000
_diffrn_orient_matrix_UB_22        -0.0418965000
_diffrn_orient_matrix_UB_23        0.0237328000
_diffrn_orient_matrix_UB_31        -0.0091750000
_diffrn_orient_matrix_UB_32        -0.0294794000
_diffrn_orient_matrix_UB_33        -0.0202510000
_diffrn_radiation_monochromator    mirror
_diffrn_radiation_probe            x-ray
_diffrn_radiation_type             'Mo K\a'
_diffrn_radiation_wavelength       0.71075
_diffrn_source                     'Rotating-anode X-ray tube'
_diffrn_source_type                'Rigaku (Mo) X-ray Source'
_reflns_Friedel_coverage           0.000
_reflns_Friedel_fraction_full      .
_reflns_Friedel_fraction_max       .
_reflns_number_gt                  17093
_reflns_number_total               23150
_reflns_special_details
;
 Reflections were merged by SHELXL according to the crystal
 class for the calculation of statistics and refinement.
 
 Structure factors included contributions from the .fab file.
 
 _reflns_Friedel_fraction is defined as the number of unique
 Friedel pairs measured divided by the number that would be
 possible theoretically, ignoring centric projections and
 systematic absences.
;
_reflns_threshold_expression       'I > 2\s(I)'
_computing_cell_refinement         'CrysAlisPro 1.171.41.117a (Rigaku OD, 2021)'
_computing_data_collection         'CrysAlisPro 1.171.41.117a (Rigaku OD, 2021)'
_computing_data_reduction          'CrysAlisPro 1.171.41.117a (Rigaku OD, 2021)'
_computing_molecular_graphics      'Olex2 1.5 (Dolomanov et al., 2009)'
_computing_publication_material    'Olex2 1.5 (Dolomanov et al., 2009)'
_computing_structure_refinement    'SHELXL 2018/3 (Sheldrick, 2015)'
_computing_structure_solution      'SHELXT 2018/2 (Sheldrick, 2018)'
_refine_diff_density_max           1.620
_refine_diff_density_min           -0.763
_refine_diff_density_rms           0.076
_refine_ls_extinction_coef         .
_refine_ls_extinction_method       none
_refine_ls_goodness_of_fit_ref     1.058
_refine_ls_hydrogen_treatment      constr
_refine_ls_matrix_type             full
_refine_ls_number_parameters       947
_refine_ls_number_reflns           23150
_refine_ls_number_restraints       3
_refine_ls_R_factor_all            0.0894
_refine_ls_R_factor_gt             0.0689
_refine_ls_restrained_S_all        1.059
_refine_ls_shift/su_max            0.001
_refine_ls_shift/su_mean           0.000
_refine_ls_structure_factor_coef   Fsqd
_refine_ls_weighting_details      
 'w=1/[\s^2^(Fo^2^)+(0.1037P)^2^+2.6843P] where P=(Fo^2^+2Fc^2^)/3'
_refine_ls_weighting_scheme        calc
_refine_ls_wR_factor_gt            0.1895
_refine_ls_wR_factor_ref           0.2074
_refine_special_details            ?
_olex2_refinement_description
;
1. Fixed Uiso
 At 1.2 times of:
  All C(H) groups, All C(H,H) groups, All N(H) groups
 At 1.5 times of:
  All C(H,H,H) groups
2. Restrained distances
 C02C-C02X \\sim C02C-C02Y
 with sigma of 0.02
 C02C-C030 \\sim C02C-C0
 with sigma of 0.02
 C02C-C031 \\sim C02C-C1
 with sigma of 0.02
3. Others
 Sof(C0)=Sof(H0A)=Sof(H0B)=Sof(H0C)=Sof(C1)=Sof(H1A)=Sof(H1B)=Sof(H1C)=
 Sof(C02Y)=Sof(H02T)=Sof(H02U)=Sof(H02V)=1-FVAR(1)
 Sof(C02X)=Sof(H02Q)=Sof(H02R)=Sof(H02S)=Sof(C030)=Sof(H03A)=Sof(H03B)=
 Sof(H03C)=Sof(C031)=Sof(H03D)=Sof(H03E)=Sof(H03F)=FVAR(1)
4.a Ternary CH refined with riding coordinates:
 C01B(H01B), C028(H028)
4.b Secondary CH2 refined with riding coordinates:
 C00X(H00A,H00B), C01E(H01A,H01C), C01H(H01H,H01I), C01N(H01L,H01N), C01P(H01P,
 H01Q), C01Q(H01R,H01S), C01S(H01U,H01V), C01X(H01Z,H), C022(H02W,H02X),
 C02K(H02,HA), C02O(H1,HB), C02P(H2,HC)
4.c Aromatic/amide H refined with riding coordinates:
 N00G(H00G), C00V(H00V), C00W(H00W), C010(H010), C012(H012), C017(H017),
 C01A(H01E), C01D(H01D), C01F(H01F), C01G(H01G), C01J(H01J), C01K(H01K),
 C01M(H01M), C01O(H01O), C01R(H01T), C01T(H01X), C01V(H01Y), C01W(H01W),
 C021(H021), C023(H023), C024(H024), C025(H025), C026(H026), C029(H029),
 C02A(H02A), C02B(H02B), C02D(H02D), C02E(H02Y), C02F(H02Z), C02G(H02G),
 C02I(H02I), C02J(H02J), C02M(H02M)
4.d Idealised Me refined as rotating group:
 C02L(H02C,H02E,H02F), C02N(H02H,H02K,H02L), C02T(H02N,H02O,H02P), C02X(H02Q,
 H02R,H02S), C030(H03A,H03B,H03C), C031(H03D,H03E,H03F), C0(H0A,H0B,H0C),
 C1(H1A,H1B,H1C), C02Y(H02T,H02U,H02V)
;
_atom_sites_solution_hydrogens     geom
_atom_sites_solution_primary       dual
_atom_sites_solution_secondary     ?
loop_
  _atom_site_label
  _atom_site_type_symbol
  _atom_site_fract_x
  _atom_site_fract_y
  _atom_site_fract_z
  _atom_site_U_iso_or_equiv
  _atom_site_adp_type
  _atom_site_occupancy
  _atom_site_site_symmetry_order
  _atom_site_calc_flag
  _atom_site_refinement_flags_posn
  _atom_site_refinement_flags_adp
  _atom_site_refinement_flags_occupancy
  _atom_site_disorder_assembly
  _atom_site_disorder_group
 P001 P 0.74817(4) 0.81044(4) 0.49615(3) 0.03271(12) Uani 1 1 d . . . . .
 Cl02 Cl 0.00496(5) 0.84588(4) 0.75665(4) 0.04847(15) Uani 1 1 d . . . . .
 Cl03 Cl 0.18820(6) 0.74781(5) 0.80571(3) 0.04971(15) Uani 1 1 d . . . . .
 Cl04 Cl -0.00970(6) 0.65807(6) 0.84092(3) 0.05539(18) Uani 1 1 d . . . . .
 O005 O 0.43056(11) 0.96815(10) 0.38246(7) 0.0291(3) Uani 1 1 d . . . . .
 O006 O 0.10173(11) 0.94835(10) 0.34939(7) 0.0307(3) Uani 1 1 d . . . . .
 O007 O 0.09180(11) 0.48381(10) 0.54560(7) 0.0303(3) Uani 1 1 d . . . . .
 O008 O 0.00161(12) 0.23161(10) 0.77650(7) 0.0305(3) Uani 1 1 d . . . . .
 O009 O 0.42090(12) 0.50445(11) 0.57665(7) 0.0352(3) Uani 1 1 d . . . . .
 F00A F 0.83259(13) 0.72276(12) 0.51529(10) 0.0608(4) Uani 1 1 d . . . . .
 O00B O 0.32573(14) 0.11403(12) 0.75919(8) 0.0399(4) Uani 1 1 d . . . . .
 N00C N 0.25482(13) 0.49631(11) 0.56306(7) 0.0245(3) Uani 1 1 d . . . . .
 N00D N 0.18194(13) 0.42626(11) 0.77883(7) 0.0252(3) Uani 1 1 d . . . . .
 N00E N 0.14529(13) 0.73894(11) 0.62782(8) 0.0258(3) Uani 1 1 d . . . . .
 N00F N 0.26798(12) 0.95704(11) 0.36413(7) 0.0237(3) Uani 1 1 d . . . . .
 N00G N 0.33588(14) 0.69841(11) 0.65901(8) 0.0289(3) Uani 1 1 d . . . . .
 H00G H 0.291802 0.654841 0.662869 0.035 Uiso 1 1 calc R U . . .
 F00H F 0.67143(14) 0.73518(13) 0.49496(12) 0.0743(6) Uani 1 1 d . . . . .
 F00I F 0.66579(17) 0.89912(13) 0.47553(14) 0.0894(8) Uani 1 1 d . . . . .
 N00J N 0.21639(17) 0.52123(12) 0.68870(8) 0.0362(4) Uani 1 1 d . . . . .
 N00K N 0.19292(19) 0.51896(12) 0.75077(9) 0.0393(4) Uani 1 1 d . . . . .
 C00L C 0.26093(13) 0.67921(12) 0.48217(8) 0.0201(3) Uani 1 1 d . . . . .
 C00M C 0.17150(14) 0.62761(13) 0.49199(8) 0.0217(3) Uani 1 1 d . . . . .
 C00N C 0.34827(14) 0.63972(13) 0.51035(8) 0.0225(3) Uani 1 1 d . . . . .
 C00O C 0.26181(13) 0.77309(12) 0.44420(8) 0.0196(3) Uani 1 1 d . . . . .
 C00P C 0.16750(14) 0.53074(13) 0.53432(8) 0.0233(3) Uani 1 1 d . . . . .
 C00Q C 0.34959(14) 0.82567(13) 0.43592(8) 0.0221(3) Uani 1 1 d . . . . .
 F00R F 0.8292(2) 0.88373(14) 0.49546(14) 0.1004(10) Uani 1 1 d . . . . .
 C00S C 0.35379(14) 0.92196(13) 0.39340(9) 0.0234(3) Uani 1 1 d . . . . .
 C00T C 0.20650(15) 0.81292(13) 0.61170(9) 0.0243(3) Uani 1 1 d . . . . .
 C00U C 0.17353(14) 0.81360(12) 0.41650(8) 0.0215(3) Uani 1 1 d . . . . .
 C00V C 0.08494(14) 0.66878(13) 0.46565(8) 0.0233(3) Uani 1 1 d . . . . .
 H00V H 0.024859 0.633765 0.472821 0.028 Uiso 1 1 calc R U . . .
 C00W C 0.08591(14) 0.76281(13) 0.42813(9) 0.0236(3) Uani 1 1 d . . . . .
 H00W H 0.025776 0.791384 0.410739 0.028 Uiso 1 1 calc R U . . .
 C00X C 0.24774(16) 0.40707(13) 0.61088(9) 0.0259(3) Uani 1 1 d . . . . .
 H00A H 0.317088 0.365830 0.604723 0.031 Uiso 1 1 calc R U . . .
 H00B H 0.192673 0.369918 0.605500 0.031 Uiso 1 1 calc R U . . .
 C00Y C 0.21948(14) 0.43052(13) 0.67700(9) 0.0235(3) Uani 1 1 d . . . . .
 C00Z C 0.30947(15) 0.79137(13) 0.63151(9) 0.0248(3) Uani 1 1 d . . . . .
 C010 C 0.19882(14) 0.36896(13) 0.73428(9) 0.0238(3) Uani 1 1 d . . . . .
 H010 H 0.196762 0.300460 0.741316 0.029 Uiso 1 1 calc R U . . .
 C011 C 0.17519(14) 0.91076(13) 0.37447(9) 0.0235(3) Uani 1 1 d . . . . .
 C012 C 0.43313(14) 0.78712(13) 0.46531(9) 0.0246(3) Uani 1 1 d . . . . .
 H012 H 0.490488 0.824371 0.460859 0.030 Uiso 1 1 calc R U . . .
 C013 C 0.34691(15) 0.54250(13) 0.55158(9) 0.0252(3) Uani 1 1 d . . . . .
 C014 C 0.30939(15) 0.97475(14) 0.21844(9) 0.0272(4) Uani 1 1 d . . . . .
 C015 C -0.04790(15) 0.31941(14) 0.75230(10) 0.0279(4) Uani 1 1 d . . . . .
 C016 C -0.14675(15) 0.50571(14) 0.71119(10) 0.0285(4) Uani 1 1 d . . . . .
 C017 C 0.43349(14) 0.69287(14) 0.50181(9) 0.0254(3) Uani 1 1 d . . . . .
 H017 H 0.492387 0.665526 0.520677 0.030 Uiso 1 1 calc R U . . .
 C018 C 0.38796(16) 0.18813(14) 0.74922(10) 0.0304(4) Uani 1 1 d . . . . .
 C019 C 0.16661(16) 0.39774(13) 0.84640(9) 0.0269(4) Uani 1 1 d . . . . .
 C01A C 0.17528(17) 0.90394(14) 0.57913(10) 0.0295(4) Uani 1 1 d . . . . .
 H01E H 0.220459 0.954701 0.567989 0.035 Uiso 1 1 calc R U . . .
 C01B C 0.35827(15) 1.02999(13) 0.25507(9) 0.0270(4) Uani 1 1 d . . . . .
 H01B H 0.420880 0.986328 0.267553 0.032 Uiso 1 1 calc R U . . .
 C01C C 0.05056(16) 0.75254(14) 0.61160(9) 0.0276(4) Uani 1 1 d . . . . .
 C01D C 0.12503(17) 0.31092(14) 0.87514(9) 0.0297(4) Uani 1 1 d . . . . .
 H01D H 0.103719 0.272384 0.850620 0.036 Uiso 1 1 calc R U . . .
 C01E C 0.27924(15) 1.04843(13) 0.31772(9) 0.0269(4) Uani 1 1 d . . . . .
 H01A H 0.305606 1.096235 0.335902 0.032 Uiso 1 1 calc R U . . .
 H01C H 0.208601 1.076179 0.308629 0.032 Uiso 1 1 calc R U . . .
 C01F C 0.19940(18) 0.45597(15) 0.88034(10) 0.0316(4) Uani 1 1 d . . . . .
 H01F H 0.227898 0.515206 0.859159 0.038 Uiso 1 1 calc R U . . .
 C01G C -0.04925(17) 0.35105(15) 0.68853(10) 0.0319(4) Uani 1 1 d . . . . .
 H01G H -0.016432 0.310052 0.658385 0.038 Uiso 1 1 calc R U . . .
 C01H C -0.01523(16) 0.66829(14) 0.62953(10) 0.0302(4) Uani 1 1 d . . . . .
 H01H H 0.027985 0.609198 0.646592 0.036 Uiso 1 1 calc R U . . .
 H01I H -0.033588 0.656235 0.590863 0.036 Uiso 1 1 calc R U . . .
 C01I C 0.40058(18) 1.12401(15) 0.21706(10) 0.0320(4) Uani 1 1 d . . . . .
 C01J C 0.01345(17) 0.84265(15) 0.57905(10) 0.0324(4) Uani 1 1 d . . . . .
 H01J H -0.054128 0.851365 0.567920 0.039 Uiso 1 1 calc R U . . .
 C01K C -0.09887(17) 0.44312(15) 0.66882(10) 0.0318(4) Uani 1 1 d . . . . .
 H01K H -0.100010 0.463768 0.625055 0.038 Uiso 1 1 calc R U . . .
 F01L F 0.7008(3) 0.8101(2) 0.56863(11) 0.1092(9) Uani 1 1 d . . . . .
 C01M C 0.37954(16) 0.85988(14) 0.62391(11) 0.0318(4) Uani 1 1 d . . . . .
 H01M H 0.363277 0.925234 0.604179 0.038 Uiso 1 1 calc R U . . .
 C01N C -0.11861(16) 0.68538(14) 0.67923(10) 0.0306(4) Uani 1 1 d . . . . .
 H01L H -0.155614 0.750351 0.665827 0.037 Uiso 1 1 calc R U . . .
 H01N H -0.100492 0.685135 0.720457 0.037 Uiso 1 1 calc R U . . .
 C01O C 0.44044(16) 0.23190(15) 0.68954(11) 0.0341(4) Uani 1 1 d . . . . .
 H01O H 0.435102 0.209645 0.652626 0.041 Uiso 1 1 calc R U . . .
 C01P C 0.10868(18) 0.07955(15) 0.77049(11) 0.0346(4) Uani 1 1 d . . . . .
 H01P H 0.057459 0.031243 0.791599 0.042 Uiso 1 1 calc R U . . .
 H01Q H 0.132313 0.102002 0.804170 0.042 Uiso 1 1 calc R U . . .
 C01Q C -0.19435(16) 0.60752(15) 0.68815(10) 0.0309(4) Uani 1 1 d . . . . .
 H01R H -0.260771 0.623638 0.719170 0.037 Uiso 1 1 calc R U . . .
 H01S H -0.213783 0.609141 0.647103 0.037 Uiso 1 1 calc R U . . .
 C01R C -0.14472(17) 0.47204(16) 0.77516(10) 0.0341(4) Uani 1 1 d . . . . .
 H01T H -0.177163 0.513147 0.805298 0.041 Uiso 1 1 calc R U . . .
 C01S C 0.05177(17) 0.16588(15) 0.73335(11) 0.0327(4) Uani 1 1 d . . . . .
 H01U H 0.103557 0.198746 0.697348 0.039 Uiso 1 1 calc R U . . .
 H01V H -0.002557 0.143897 0.716167 0.039 Uiso 1 1 calc R U . . .
 C01T C 0.07605(18) 0.91848(15) 0.56337(10) 0.0330(4) Uani 1 1 d . . . . .
 H01X H 0.051429 0.980263 0.541914 0.040 Uiso 1 1 calc R U . . .
 C01U C 0.42637(19) 0.66948(15) 0.68072(12) 0.0371(5) Uani 1 1 d . . . . .
 C01V C -0.09673(17) 0.38037(16) 0.79593(10) 0.0337(4) Uani 1 1 d . . . . .
 H01Y H -0.097061 0.359043 0.839835 0.040 Uiso 1 1 calc R U . . .
 C01W C 0.32416(17) 0.87344(15) 0.23038(12) 0.0354(4) Uani 1 1 d . . . . .
 H01W H 0.367426 0.840691 0.259185 0.042 Uiso 1 1 calc R U . . .
 C01X C 0.29811(18) 0.09139(16) 0.70459(11) 0.0350(4) Uani 1 1 d . . . . .
 H01Z H 0.359845 0.054845 0.679983 0.042 Uiso 1 1 calc R U . . .
 H H 0.277103 0.152013 0.676491 0.042 Uiso 1 1 calc R U . . .
 C01Y C 0.1147(2) 0.28041(15) 0.94074(10) 0.0364(5) Uani 1 1 d . . . . .
 F01Z F 0.8024(3) 0.8053(3) 0.42384(10) 0.1172(10) Uani 1 1 d . . . . .
 C020 C 0.1902(2) 0.42683(16) 0.94563(10) 0.0358(4) Uani 1 1 d . . . . .
 C021 C 0.47312(19) 0.83246(16) 0.64521(13) 0.0412(5) Uani 1 1 d . . . . .
 H021 H 0.521929 0.878937 0.639703 0.049 Uiso 1 1 calc R U . . .
 C022 C 0.20526(18) 0.02983(16) 0.72950(12) 0.0383(5) Uani 1 1 d . . . . .
 H02W H 0.229597 -0.032367 0.754897 0.046 Uiso 1 1 calc R U . . .
 H02X H 0.183345 0.014223 0.692935 0.046 Uiso 1 1 calc R U . . .
 C023 C 0.2451(2) 1.02028(17) 0.17615(12) 0.0421(5) Uani 1 1 d . . . . .
 H023 H 0.233147 1.089399 0.167488 0.050 Uiso 1 1 calc R U . . .
 C024 C 0.39467(18) 0.22206(19) 0.80291(12) 0.0407(5) Uani 1 1 d . . . . .
 H024 H 0.359239 0.193154 0.844104 0.049 Uiso 1 1 calc R U . . .
 C025 C 0.4962(2) 0.73790(16) 0.67446(14) 0.0442(6) Uani 1 1 d . . . . .
 H025 H 0.559653 0.719680 0.690280 0.053 Uiso 1 1 calc R U . . .
 C026 C 0.21370(19) 0.86572(19) 0.15847(12) 0.0421(5) Uani 1 1 d . . . . .
 H026 H 0.181519 0.829087 0.137828 0.051 Uiso 1 1 calc R U . . .
 C027 C 0.0722(2) 0.18171(16) 0.97228(11) 0.0444(6) Uani 1 1 d . . . . .
 C028 C 0.07352(19) 0.73221(17) 0.78080(11) 0.0382(5) Uani 1 1 d . . . . .
 H028 H 0.097441 0.698569 0.743181 0.046 Uiso 1 1 calc R U . . .
 C029 C 0.3345(2) 1.20928(16) 0.20517(11) 0.0438(6) Uani 1 1 d . . . . .
 H029 H 0.259458 1.210079 0.220898 0.053 Uiso 1 1 calc R U . . .
 C02A C 0.1476(2) 0.33923(17) 0.97464(10) 0.0415(5) Uani 1 1 d . . . . .
 H02A H 0.140794 0.318912 1.019226 0.050 Uiso 1 1 calc R U . . .
 C02B C 0.2763(2) 0.81917(17) 0.20062(13) 0.0427(5) Uani 1 1 d . . . . .
 H02B H 0.286833 0.749993 0.209441 0.051 Uiso 1 1 calc R U . . .
 C02C C 0.2247(2) 0.49023(18) 0.98440(11) 0.0430(5) Uani 1 1 d D . . . .
 C02D C 0.5106(2) 1.1254(2) 0.19430(12) 0.0442(5) Uani 1 1 d . . . . .
 H02D H 0.557346 1.067740 0.202316 0.053 Uiso 1 1 calc R U . . .
 C02E C 0.50031(18) 0.30756(16) 0.68361(15) 0.0462(6) Uani 1 1 d . . . . .
 H02Y H 0.535926 0.336317 0.642426 0.055 Uiso 1 1 calc R U . . .
 C02F C 0.4551(2) 0.3002(2) 0.79488(16) 0.0526(7) Uani 1 1 d . . . . .
 H02Z H 0.458838 0.325015 0.831168 0.063 Uiso 1 1 calc R U . . .
 C02G C 0.1985(2) 0.9661(2) 0.14668(13) 0.0483(6) Uani 1 1 d . . . . .
 H02G H 0.155177 0.998489 0.117811 0.058 Uiso 1 1 calc R U . . .
 C02H C 0.50967(19) 0.34199(16) 0.73504(16) 0.0481(7) Uani 1 1 d . . . . .
 C02I C 0.3774(3) 1.29432(18) 0.17015(13) 0.0580(8) Uani 1 1 d . . . . .
 H02I H 0.331117 1.352306 0.162074 0.070 Uiso 1 1 calc R U . . .
 C02J C 0.4849(3) 1.2948(2) 0.14749(14) 0.0650(9) Uani 1 1 d . . . . .
 H02J H 0.513342 1.352655 0.123296 0.078 Uiso 1 1 calc R U . . .
 C02K C 0.4478(2) 0.56534(17) 0.71204(16) 0.0517(7) Uani 1 1 d . . . . .
 H02 H 0.443791 0.563332 0.757784 0.062 Uiso 1 1 calc R U . . .
 HA H 0.391249 0.528038 0.708788 0.062 Uiso 1 1 calc R U . . .
 C02L C 0.0365(3) 0.1725(2) 1.04465(12) 0.0591(8) Uani 1 1 d . . . . .
 H02C H 0.098161 0.174198 1.062624 0.089 Uiso 1 1 calc R U . . .
 H02E H 0.005947 0.110730 1.062582 0.089 Uiso 1 1 calc R U . . .
 H02F H -0.017533 0.226790 1.055063 0.089 Uiso 1 1 calc R U . . .
 C02M C 0.5524(3) 1.2108(3) 0.15988(15) 0.0612(8) Uani 1 1 d . . . . .
 H02M H 0.627444 1.211275 0.144906 0.073 Uiso 1 1 calc R U . . .
 C02N C -0.0250(3) 0.1702(2) 0.94771(14) 0.0578(8) Uani 1 1 d . . . . .
 H02H H -0.080896 0.223634 0.956807 0.087 Uiso 1 1 calc R U . . .
 H02K H -0.052106 0.107838 0.968889 0.087 Uiso 1 1 calc R U . . .
 H02L H -0.004190 0.171652 0.901677 0.087 Uiso 1 1 calc R U . . .
 C02O C 0.5841(2) 0.42016(19) 0.7265(2) 0.0663(10) Uani 1 1 d . . . . .
 H1 H 0.657772 0.394010 0.708191 0.080 Uiso 1 1 calc R U . . .
 HB H 0.583572 0.433953 0.768897 0.080 Uiso 1 1 calc R U . . .
 C02P C 0.5547(2) 0.51676(19) 0.68347(16) 0.0527(7) Uani 1 1 d . . . . .
 H2 H 0.610014 0.561079 0.677309 0.063 Uiso 1 1 calc R U . . .
 HC H 0.553043 0.503611 0.641252 0.063 Uiso 1 1 calc R U . . .
 C02T C 0.1605(3) 0.10150(19) 0.95477(16) 0.0619(8) Uani 1 1 d . . . . .
 H02N H 0.185568 0.110925 0.908427 0.093 Uiso 1 1 calc R U . . .
 H02O H 0.132909 0.037973 0.970185 0.093 Uiso 1 1 calc R U . . .
 H02P H 0.220059 0.103933 0.974418 0.093 Uiso 1 1 calc R U . . .
 C02X C 0.2659(4) 0.4262(3) 1.04134(17) 0.0501(10) Uani 0.740(6) 1 d D . P A
 1
 H02Q H 0.209640 0.387406 1.068142 0.075 Uiso 0.740(6) 1 calc R U P A 1
 H02R H 0.285328 0.467961 1.066363 0.075 Uiso 0.740(6) 1 calc R U P A 1
 H02S H 0.328733 0.382658 1.025684 0.075 Uiso 0.740(6) 1 calc R U P A 1
 C030 C 0.3091(5) 0.5501(4) 0.94472(18) 0.0615(15) Uani 0.740(6) 1 d D . P A
 1
 H03A H 0.368292 0.507869 0.923699 0.092 Uiso 0.740(6) 1 calc R U P A 1
 H03B H 0.335266 0.583981 0.971688 0.092 Uiso 0.740(6) 1 calc R U P A 1
 H03C H 0.279683 0.598019 0.912488 0.092 Uiso 0.740(6) 1 calc R U P A 1
 C031 C 0.1225(4) 0.5525(3) 1.0131(2) 0.0635(13) Uani 0.740(6) 1 d D . P A 1
 H03D H 0.092580 0.594303 0.978696 0.095 Uiso 0.740(6) 1 calc R U P A 1
 H03E H 0.140338 0.593023 1.039475 0.095 Uiso 0.740(6) 1 calc R U P A 1
 H03F H 0.069799 0.509405 1.039362 0.095 Uiso 0.740(6) 1 calc R U P A 1
 C0 C 0.2372(14) 0.6000(8) 0.9477(5) 0.055(3) Uani 0.260(6) 1 d D . P A 2
 H0A H 0.288881 0.599316 0.907067 0.083 Uiso 0.260(6) 1 calc R U P A 2
 H0B H 0.262522 0.636054 0.973816 0.083 Uiso 0.260(6) 1 calc R U P A 2
 H0C H 0.167879 0.631658 0.939759 0.083 Uiso 0.260(6) 1 calc R U P A 2
 C1 C 0.1586(13) 0.4979(11) 1.0481(5) 0.073(5) Uani 0.260(6) 1 d D . P A 2
 H1A H 0.082891 0.505108 1.046639 0.109 Uiso 0.260(6) 1 calc R U P A 2
 H1B H 0.174437 0.554861 1.061900 0.109 Uiso 0.260(6) 1 calc R U P A 2
 H1C H 0.174516 0.438923 1.078231 0.109 Uiso 0.260(6) 1 calc R U P A 2
 C02Y C 0.3453(10) 0.4538(11) 0.9887(8) 0.074(5) Uani 0.260(6) 1 d D . P A 2
 H02T H 0.352046 0.383647 1.005368 0.111 Uiso 0.260(6) 1 calc R U P A 2
 H02U H 0.366493 0.488571 1.017187 0.111 Uiso 0.260(6) 1 calc R U P A 2
 H02V H 0.391745 0.466687 0.946247 0.111 Uiso 0.260(6) 1 calc R U P A 2

loop_
  _atom_site_aniso_label
  _atom_site_aniso_U_11
  _atom_site_aniso_U_22
  _atom_site_aniso_U_33
  _atom_site_aniso_U_23
  _atom_site_aniso_U_13
  _atom_site_aniso_U_12
 P001 0.0313(3) 0.0320(3) 0.0379(3) -0.0025(2) -0.0140(2) -0.0073(2)
 Cl02 0.0467(3) 0.0344(3) 0.0701(4) -0.0235(3) -0.0136(3) -0.0013(2)
 Cl03 0.0534(3) 0.0487(3) 0.0530(4) -0.0094(3) -0.0170(3) -0.0145(3)
 Cl04 0.0669(4) 0.0668(4) 0.0359(3) -0.0102(3) 0.0004(3) -0.0346(3)
 O005 0.0291(7) 0.0235(6) 0.0346(7) 0.0001(5) -0.0080(5) -0.0082(5)
 O006 0.0269(6) 0.0274(7) 0.0348(7) 0.0037(5) -0.0108(6) 0.0001(5)
 O007 0.0325(7) 0.0258(7) 0.0342(7) 0.0003(5) -0.0102(6) -0.0112(5)
 O008 0.0367(7) 0.0249(6) 0.0313(7) -0.0073(5) -0.0083(6) -0.0029(5)
 O009 0.0306(7) 0.0344(8) 0.0387(8) 0.0098(6) -0.0160(6) -0.0059(6)
 F00A 0.0437(8) 0.0476(9) 0.0886(13) -0.0017(8) -0.0237(8) 0.0033(7)
 O00B 0.0485(9) 0.0390(8) 0.0362(8) 0.0035(6) -0.0149(7) -0.0212(7)
 N00C 0.0282(7) 0.0226(7) 0.0224(7) 0.0035(5) -0.0088(6) -0.0074(6)
 N00D 0.0341(8) 0.0197(7) 0.0224(7) 0.0006(5) -0.0075(6) -0.0082(6)
 N00E 0.0292(7) 0.0211(7) 0.0274(8) -0.0047(6) -0.0064(6) -0.0027(6)
 N00F 0.0244(7) 0.0188(7) 0.0254(7) 0.0014(5) -0.0052(6) -0.0021(5)
 N00G 0.0370(9) 0.0188(7) 0.0344(9) -0.0004(6) -0.0158(7) -0.0065(6)
 F00H 0.0501(9) 0.0522(10) 0.1353(19) -0.0176(11) -0.0431(11) -0.0123(8)
 F00I 0.0678(12) 0.0423(9) 0.172(2) -0.0007(12) -0.0732(15) 0.0029(8)
 N00J 0.0614(12) 0.0217(8) 0.0262(8) -0.0008(6) -0.0102(8) -0.0100(8)
 N00K 0.0701(13) 0.0201(8) 0.0270(9) -0.0002(6) -0.0079(8) -0.0126(8)
 C00L 0.0211(7) 0.0204(7) 0.0191(7) -0.0018(6) -0.0058(6) -0.0031(6)
 C00M 0.0247(8) 0.0218(8) 0.0193(7) -0.0021(6) -0.0058(6) -0.0057(6)
 C00N 0.0227(8) 0.0225(8) 0.0215(8) 0.0008(6) -0.0069(6) -0.0033(6)
 C00O 0.0195(7) 0.0197(7) 0.0193(7) -0.0023(6) -0.0041(6) -0.0030(6)
 C00P 0.0267(8) 0.0227(8) 0.0212(8) -0.0013(6) -0.0071(6) -0.0053(6)
 C00Q 0.0223(7) 0.0217(8) 0.0220(8) -0.0014(6) -0.0050(6) -0.0044(6)
 F00R 0.1106(17) 0.0466(10) 0.170(2) 0.0370(12) -0.1074(18) -0.0401(11)
 C00S 0.0241(8) 0.0206(8) 0.0245(8) -0.0020(6) -0.0046(6) -0.0034(6)
 C00T 0.0295(8) 0.0198(8) 0.0237(8) -0.0033(6) -0.0062(7) -0.0030(6)
 C00U 0.0227(7) 0.0213(8) 0.0203(8) -0.0023(6) -0.0055(6) -0.0018(6)
 C00V 0.0241(8) 0.0241(8) 0.0235(8) -0.0032(6) -0.0072(6) -0.0063(6)
 C00W 0.0233(8) 0.0246(8) 0.0242(8) -0.0023(6) -0.0092(6) -0.0022(6)
 C00X 0.0347(9) 0.0201(8) 0.0225(8) 0.0025(6) -0.0087(7) -0.0069(7)
 C00Y 0.0270(8) 0.0197(7) 0.0250(8) 0.0004(6) -0.0096(7) -0.0061(6)
 C00Z 0.0297(9) 0.0178(7) 0.0272(9) -0.0040(6) -0.0065(7) -0.0026(6)
 C010 0.0279(8) 0.0194(7) 0.0241(8) -0.0014(6) -0.0065(7) -0.0041(6)
 C011 0.0232(8) 0.0215(8) 0.0246(8) -0.0024(6) -0.0052(6) -0.0008(6)
 C012 0.0229(8) 0.0250(8) 0.0254(8) 0.0001(6) -0.0054(6) -0.0071(6)
 C013 0.0261(8) 0.0243(8) 0.0247(8) 0.0012(6) -0.0077(7) -0.0056(6)
 C014 0.0266(8) 0.0246(8) 0.0282(9) -0.0015(7) -0.0055(7) -0.0012(7)
 C015 0.0279(9) 0.0258(9) 0.0313(9) -0.0048(7) -0.0066(7) -0.0065(7)
 C016 0.0230(8) 0.0284(9) 0.0360(10) -0.0062(7) -0.0073(7) -0.0069(7)
 C017 0.0213(8) 0.0283(9) 0.0259(8) 0.0017(7) -0.0080(6) -0.0048(6)
 C018 0.0286(9) 0.0255(9) 0.0364(10) -0.0036(7) -0.0070(8) -0.0036(7)
 C019 0.0356(9) 0.0233(8) 0.0216(8) -0.0009(6) -0.0055(7) -0.0077(7)
 C01A 0.0383(10) 0.0199(8) 0.0307(9) -0.0006(7) -0.0109(8) -0.0043(7)
 C01B 0.0297(9) 0.0213(8) 0.0278(9) -0.0005(6) -0.0052(7) -0.0034(7)
 C01C 0.0301(9) 0.0231(8) 0.0304(9) -0.0072(7) -0.0068(7) -0.0016(7)
 C01D 0.0408(10) 0.0233(8) 0.0247(9) -0.0011(7) -0.0058(8) -0.0092(7)
 C01E 0.0304(9) 0.0188(8) 0.0283(9) 0.0017(6) -0.0053(7) -0.0025(6)
 C01F 0.0421(11) 0.0277(9) 0.0264(9) -0.0023(7) -0.0068(8) -0.0125(8)
 C01G 0.0367(10) 0.0295(9) 0.0335(10) -0.0103(8) -0.0112(8) -0.0038(8)
 C01H 0.0292(9) 0.0254(9) 0.0369(10) -0.0084(7) -0.0067(8) -0.0023(7)
 C01I 0.0421(11) 0.0275(9) 0.0259(9) -0.0015(7) -0.0043(8) -0.0111(8)
 C01J 0.0336(10) 0.0284(9) 0.0370(11) -0.0041(8) -0.0150(8) 0.0007(7)
 C01K 0.0345(10) 0.0318(10) 0.0324(10) -0.0075(8) -0.0113(8) -0.0046(8)
 F01L 0.141(2) 0.114(2) 0.0594(13) -0.0422(14) 0.0155(14) 0.0044(17)
 C01M 0.0329(10) 0.0185(8) 0.0440(11) -0.0027(7) -0.0098(8) -0.0043(7)
 C01N 0.0300(9) 0.0261(9) 0.0358(10) -0.0064(7) -0.0080(8) -0.0008(7)
 C01O 0.0259(9) 0.0271(9) 0.0437(12) 0.0016(8) -0.0057(8) 0.0004(7)
 C01P 0.0388(11) 0.0263(9) 0.0406(11) -0.0068(8) -0.0099(9) -0.0062(8)
 C01Q 0.0255(9) 0.0314(10) 0.0369(10) -0.0072(8) -0.0084(8) -0.0021(7)
 C01R 0.0346(10) 0.0322(10) 0.0339(10) -0.0096(8) -0.0036(8) -0.0003(8)
 C01S 0.0370(10) 0.0275(9) 0.0376(11) -0.0115(8) -0.0107(8) -0.0037(8)
 C01T 0.0400(11) 0.0258(9) 0.0343(10) -0.0020(7) -0.0158(8) 0.0014(8)
 C01U 0.0451(12) 0.0213(9) 0.0510(13) -0.0004(8) -0.0253(10) -0.0066(8)
 C01V 0.0364(10) 0.0348(10) 0.0285(10) -0.0057(8) -0.0044(8) -0.0033(8)
 C01W 0.0328(10) 0.0252(9) 0.0505(13) -0.0056(8) -0.0175(9) 0.0021(7)
 C01X 0.0381(11) 0.0280(10) 0.0413(12) -0.0088(8) -0.0111(9) -0.0030(8)
 C01Y 0.0585(14) 0.0255(9) 0.0236(9) 0.0014(7) -0.0060(9) -0.0128(9)
 F01Z 0.129(2) 0.174(3) 0.0375(11) 0.0045(14) -0.0042(12) -0.037(2)
 C020 0.0501(12) 0.0336(10) 0.0254(9) -0.0028(8) -0.0070(9) -0.0152(9)
 C021 0.0369(11) 0.0247(10) 0.0657(16) -0.0032(9) -0.0182(11) -0.0098(8)
 C022 0.0405(11) 0.0262(10) 0.0528(13) -0.0130(9) -0.0134(10) -0.0040(8)
 C023 0.0519(13) 0.0289(10) 0.0469(13) 0.0026(9) -0.0241(11) -0.0003(9)
 C024 0.0329(10) 0.0489(13) 0.0431(12) -0.0139(10) -0.0095(9) -0.0033(9)
 C025 0.0419(12) 0.0264(10) 0.0714(17) -0.0007(10) -0.0304(12) -0.0070(9)
 C026 0.0378(11) 0.0456(13) 0.0480(13) -0.0105(10) -0.0140(10) -0.0097(10)
 C027 0.0757(17) 0.0278(10) 0.0279(10) 0.0039(8) -0.0063(11) -0.0200(11)
 C028 0.0440(12) 0.0374(11) 0.0349(11) -0.0085(9) -0.0052(9) -0.0122(9)
 C029 0.0611(15) 0.0250(10) 0.0345(11) 0.0005(8) 0.0050(10) -0.0035(9)
 C02A 0.0684(16) 0.0342(11) 0.0224(9) 0.0010(8) -0.0095(10) -0.0164(10)
 C02B 0.0423(12) 0.0276(10) 0.0634(16) -0.0103(10) -0.0205(11) -0.0025(9)
 C02C 0.0675(16) 0.0396(12) 0.0273(10) -0.0053(9) -0.0131(10) -0.0187(11)
 C02D 0.0452(13) 0.0518(14) 0.0374(12) 0.0009(10) -0.0094(10) -0.0222(11)
 C02E 0.0306(10) 0.0268(10) 0.0762(18) 0.0121(10) -0.0194(11) -0.0041(8)
 C02F 0.0442(13) 0.0449(14) 0.086(2) -0.0363(14) -0.0362(14) 0.0125(11)
 C02G 0.0544(14) 0.0451(13) 0.0508(15) 0.0031(11) -0.0303(12) -0.0074(11)
 C02H 0.0362(11) 0.0203(9) 0.090(2) 0.0010(11) -0.0283(13) -0.0008(8)
 C02I 0.101(2) 0.0275(11) 0.0358(13) 0.0012(9) 0.0012(14) -0.0118(13)
 C02J 0.105(3) 0.0516(17) 0.0388(14) 0.0013(12) -0.0007(15) -0.0467(18)
 C02K 0.0589(15) 0.0279(11) 0.0762(19) 0.0061(11) -0.0409(14) -0.0077(10)
 C02L 0.107(3) 0.0373(13) 0.0291(12) 0.0062(9) -0.0069(13) -0.0262(14)
 C02M 0.0622(18) 0.073(2) 0.0509(16) 0.0016(14) -0.0061(13) -0.0428(16)
 C02N 0.081(2) 0.0516(16) 0.0424(14) 0.0074(11) -0.0105(14) -0.0380(15)
 C02O 0.0548(16) 0.0310(12) 0.125(3) 0.0026(15) -0.0562(19) -0.0045(11)
 C02P 0.0474(14) 0.0361(12) 0.080(2) -0.0051(12) -0.0257(14) -0.0089(10)
 C02T 0.087(2) 0.0294(12) 0.0634(18) 0.0017(11) -0.0059(16) -0.0175(13)
 C02X 0.070(3) 0.052(2) 0.0374(18) -0.0021(14) -0.0224(17) -0.0261(18)
 C030 0.097(4) 0.063(3) 0.0356(18) -0.0089(18) -0.008(2) -0.052(3)
 C031 0.085(3) 0.056(3) 0.062(3) -0.031(2) -0.024(2) -0.005(2)
 C0 0.106(11) 0.038(5) 0.036(5) -0.007(4) -0.033(6) -0.025(6)
 C1 0.117(13) 0.077(9) 0.034(6) -0.014(6) 0.000(6) -0.062(9)
 C02Y 0.083(9) 0.069(8) 0.096(11) -0.041(8) -0.050(9) -0.001(7)

_geom_special_details
;
 All esds (except the esd in the dihedral angle between two l.s. planes)
 are estimated using the full covariance matrix.  The cell esds are taken
 into account individually in the estimation of esds in distances, angles
 and torsion angles; correlations between esds in cell parameters are only
 used when they are defined by crystal symmetry.  An approximate (isotropic)
 treatment of cell esds is used for estimating esds involving l.s. planes.
;
loop_
  _geom_bond_atom_site_label_1
  _geom_bond_atom_site_label_2
  _geom_bond_distance
  _geom_bond_site_symmetry_2
  _geom_bond_publ_flag
 P001 F00A 1.5815(16) . ?
 P001 F00H 1.5704(17) . ?
 P001 F00I 1.5828(18) . ?
 P001 F00R 1.5782(18) . ?
 P001 F01L 1.564(2) . ?
 P001 F01Z 1.588(2) . ?
 Cl02 C028 1.757(3) . ?
 Cl03 C028 1.763(2) . ?
 Cl04 C028 1.759(2) . ?
 O005 C00S 1.221(2) . ?
 O006 C011 1.214(2) . ?
 O007 C00P 1.216(2) . ?
 O008 C015 1.371(2) . ?
 O008 C01S 1.437(2) . ?
 O009 C013 1.221(2) . ?
 O00B C018 1.367(2) . ?
 O00B C01X 1.441(3) . ?
 N00C C00P 1.404(2) . ?
 N00C C00X 1.464(2) . ?
 N00C C013 1.393(2) . ?
 N00D N00K 1.339(2) . ?
 N00D C010 1.354(2) . ?
 N00D C019 1.431(2) . ?
 N00E C00T 1.345(2) . ?
 N00E C01C 1.337(2) . ?
 N00F C00S 1.395(2) . ?
 N00F C011 1.405(2) . ?
 N00F C01E 1.472(2) . ?
 N00G H00G 0.8800 . ?
 N00G C00Z 1.356(2) . ?
 N00G C01U 1.348(3) . ?
 N00J N00K 1.320(3) . ?
 N00J C00Y 1.349(2) . ?
 C00L C00M 1.412(2) . ?
 C00L C00N 1.408(2) . ?
 C00L C00O 1.412(2) . ?
 C00M C00P 1.487(2) . ?
 C00M C00V 1.382(2) . ?
 C00N C013 1.480(2) . ?
 C00N C017 1.384(2) . ?
 C00O C00Q 1.408(2) . ?
 C00O C00U 1.416(2) . ?
 C00Q C00S 1.482(2) . ?
 C00Q C012 1.379(2) . ?
 C00T C00Z 1.473(3) . ?
 C00T C01A 1.389(2) . ?
 C00U C00W 1.380(2) . ?
 C00U C011 1.487(2) . ?
 C00V H00V 0.9500 . ?
 C00V C00W 1.410(2) . ?
 C00W H00W 0.9500 . ?
 C00X H00A 0.9900 . ?
 C00X H00B 0.9900 . ?
 C00X C00Y 1.505(3) . ?
 C00Y C010 1.368(2) . ?
 C00Z C01M 1.384(3) . ?
 C010 H010 0.9500 . ?
 C012 H012 0.9500 . ?
 C012 C017 1.404(2) . ?
 C014 C01B 1.522(3) . ?
 C014 C01W 1.391(3) . ?
 C014 C023 1.393(3) . ?
 C015 C01G 1.386(3) . ?
 C015 C01V 1.394(3) . ?
 C016 C01K 1.388(3) . ?
 C016 C01Q 1.510(3) . ?
 C016 C01R 1.395(3) . ?
 C017 H017 0.9500 . ?
 C018 C01O 1.390(3) . ?
 C018 C024 1.389(3) . ?
 C019 C01D 1.381(3) . ?
 C019 C01F 1.388(3) . ?
 C01A H01E 0.9500 . ?
 C01A C01T 1.388(3) . ?
 C01B H01B 1.0000 . ?
 C01B C01E 1.550(3) . ?
 C01B C01I 1.517(3) . ?
 C01C C01H 1.500(3) . ?
 C01C C01J 1.402(3) . ?
 C01D H01D 0.9500 . ?
 C01D C01Y 1.398(3) . ?
 C01E H01A 0.9900 . ?
 C01E H01C 0.9900 . ?
 C01F H01F 0.9500 . ?
 C01F C020 1.391(3) . ?
 C01G H01G 0.9500 . ?
 C01G C01K 1.392(3) . ?
 C01H H01H 0.9900 . ?
 C01H H01I 0.9900 . ?
 C01H C01N 1.534(3) . ?
 C01I C029 1.384(3) . ?
 C01I C02D 1.396(3) . ?
 C01J H01J 0.9500 . ?
 C01J C01T 1.379(3) . ?
 C01K H01K 0.9500 . ?
 C01M H01M 0.9500 . ?
 C01M C021 1.379(3) . ?
 C01N H01L 0.9900 . ?
 C01N H01N 0.9900 . ?
 C01N C01Q 1.536(3) . ?
 C01O H01O 0.9500 . ?
 C01O C02E 1.381(3) . ?
 C01P H01P 0.9900 . ?
 C01P H01Q 0.9900 . ?
 C01P C01S 1.517(3) . ?
 C01P C022 1.524(3) . ?
 C01Q H01R 0.9900 . ?
 C01Q H01S 0.9900 . ?
 C01R H01T 0.9500 . ?
 C01R C01V 1.385(3) . ?
 C01S H01U 0.9900 . ?
 C01S H01V 0.9900 . ?
 C01T H01X 0.9500 . ?
 C01U C025 1.387(3) . ?
 C01U C02K 1.504(3) . ?
 C01V H01Y 0.9500 . ?
 C01W H01W 0.9500 . ?
 C01W C02B 1.397(3) . ?
 C01X H01Z 0.9900 . ?
 C01X H 0.9900 . ?
 C01X C022 1.520(3) . ?
 C01Y C027 1.541(3) . ?
 C01Y C02A 1.395(3) . ?
 C020 C02A 1.397(3) . ?
 C020 C02C 1.534(3) . ?
 C021 H021 0.9500 . ?
 C021 C025 1.378(3) . ?
 C022 H02W 0.9900 . ?
 C022 H02X 0.9900 . ?
 C023 H023 0.9500 . ?
 C023 C02G 1.381(4) . ?
 C024 H024 0.9500 . ?
 C024 C02F 1.406(4) . ?
 C025 H025 0.9500 . ?
 C026 H026 0.9500 . ?
 C026 C02B 1.379(3) . ?
 C026 C02G 1.378(4) . ?
 C027 C02L 1.531(3) . ?
 C027 C02N 1.528(4) . ?
 C027 C02T 1.521(4) . ?
 C028 H028 1.0000 . ?
 C029 H029 0.9500 . ?
 C029 C02I 1.399(3) . ?
 C02A H02A 0.9500 . ?
 C02B H02B 0.9500 . ?
 C02C C02X 1.542(4) . ?
 C02C C030 1.480(4) . ?
 C02C C031 1.549(5) . ?
 C02C C0 1.604(10) . ?
 C02C C1 1.472(11) . ?
 C02C C02Y 1.590(12) . ?
 C02D H02D 0.9500 . ?
 C02D C02M 1.394(4) . ?
 C02E H02Y 0.9500 . ?
 C02E C02H 1.358(4) . ?
 C02F H02Z 0.9500 . ?
 C02F C02H 1.393(5) . ?
 C02G H02G 0.9500 . ?
 C02H C02O 1.528(3) . ?
 C02I H02I 0.9500 . ?
 C02I C02J 1.364(5) . ?
 C02J H02J 0.9500 . ?
 C02J C02M 1.382(5) . ?
 C02K H02 0.9900 . ?
 C02K HA 0.9900 . ?
 C02K C02P 1.501(4) . ?
 C02L H02C 0.9800 . ?
 C02L H02E 0.9800 . ?
 C02L H02F 0.9800 . ?
 C02M H02M 0.9500 . ?
 C02N H02H 0.9800 . ?
 C02N H02K 0.9800 . ?
 C02N H02L 0.9800 . ?
 C02O H1 0.9900 . ?
 C02O HB 0.9900 . ?
 C02O C02P 1.544(4) . ?
 C02P H2 0.9900 . ?
 C02P HC 0.9900 . ?
 C02T H02N 0.9800 . ?
 C02T H02O 0.9800 . ?
 C02T H02P 0.9800 . ?
 C02X H02Q 0.9800 . ?
 C02X H02R 0.9800 . ?
 C02X H02S 0.9800 . ?
 C030 H03A 0.9800 . ?
 C030 H03B 0.9800 . ?
 C030 H03C 0.9800 . ?
 C031 H03D 0.9800 . ?
 C031 H03E 0.9800 . ?
 C031 H03F 0.9800 . ?
 C0 H0A 0.9800 . ?
 C0 H0B 0.9800 . ?
 C0 H0C 0.9800 . ?
 C1 H1A 0.9800 . ?
 C1 H1B 0.9800 . ?
 C1 H1C 0.9800 . ?
 C02Y H02T 0.9800 . ?
 C02Y H02U 0.9800 . ?
 C02Y H02V 0.9800 . ?

loop_
  _geom_angle_atom_site_label_1
  _geom_angle_atom_site_label_2
  _geom_angle_atom_site_label_3
  _geom_angle
  _geom_angle_site_symmetry_1
  _geom_angle_site_symmetry_3
  _geom_angle_publ_flag
 F00A P001 F00I 178.62(13) . . ?
 F00A P001 F01Z 87.82(15) . . ?
 F00H P001 F00A 89.35(10) . . ?
 F00H P001 F00I 91.38(10) . . ?
 F00H P001 F00R 177.60(15) . . ?
 F00H P001 F01Z 89.04(15) . . ?
 F00I P001 F01Z 91.02(17) . . ?
 F00R P001 F00A 89.15(10) . . ?
 F00R P001 F00I 90.08(10) . . ?
 F00R P001 F01Z 89.03(17) . . ?
 F01L P001 F00A 88.33(14) . . ?
 F01L P001 F00H 91.24(16) . . ?
 F01L P001 F00I 92.83(16) . . ?
 F01L P001 F00R 90.59(17) . . ?
 F01L P001 F01Z 176.14(17) . . ?
 C015 O008 C01S 117.95(16) . . ?
 C018 O00B C01X 117.73(17) . . ?
 C00P N00C C00X 118.06(15) . . ?
 C013 N00C C00P 125.14(15) . . ?
 C013 N00C C00X 116.76(15) . . ?
 N00K N00D C010 110.09(15) . . ?
 N00K N00D C019 121.03(16) . . ?
 C010 N00D C019 128.52(15) . . ?
 C01C N00E C00T 119.14(16) . . ?
 C00S N00F C011 125.11(15) . . ?
 C00S N00F C01E 116.03(15) . . ?
 C011 N00F C01E 118.83(15) . . ?
 C00Z N00G H00G 118.4 . . ?
 C01U N00G H00G 118.4 . . ?
 C01U N00G C00Z 123.21(17) . . ?
 N00K N00J C00Y 109.35(16) . . ?
 N00J N00K N00D 107.28(16) . . ?
 C00M C00L C00O 119.22(15) . . ?
 C00N C00L C00M 121.37(15) . . ?
 C00N C00L C00O 119.40(15) . . ?
 C00L C00M C00P 119.66(15) . . ?
 C00V C00M C00L 120.60(16) . . ?
 C00V C00M C00P 119.63(16) . . ?
 C00L C00N C013 119.84(16) . . ?
 C017 C00N C00L 120.41(16) . . ?
 C017 C00N C013 119.71(15) . . ?
 C00L C00O C00U 119.58(15) . . ?
 C00Q C00O C00L 119.22(15) . . ?
 C00Q C00O C00U 121.19(15) . . ?
 O007 C00P N00C 120.62(16) . . ?
 O007 C00P C00M 122.67(16) . . ?
 N00C C00P C00M 116.67(15) . . ?
 C00O C00Q C00S 119.51(15) . . ?
 C012 C00Q C00O 120.68(16) . . ?
 C012 C00Q C00S 119.77(16) . . ?
 O005 C00S N00F 120.64(16) . . ?
 O005 C00S C00Q 121.82(16) . . ?
 N00F C00S C00Q 117.50(15) . . ?
 N00E C00T C00Z 115.41(16) . . ?
 N00E C00T C01A 122.83(18) . . ?
 C01A C00T C00Z 121.76(17) . . ?
 C00O C00U C011 120.11(15) . . ?
 C00W C00U C00O 120.11(16) . . ?
 C00W C00U C011 119.78(15) . . ?
 C00M C00V H00V 120.0 . . ?
 C00M C00V C00W 119.95(16) . . ?
 C00W C00V H00V 120.0 . . ?
 C00U C00W C00V 120.50(16) . . ?
 C00U C00W H00W 119.8 . . ?
 C00V C00W H00W 119.8 . . ?
 N00C C00X H00A 109.5 . . ?
 N00C C00X H00B 109.5 . . ?
 N00C C00X C00Y 110.81(15) . . ?
 H00A C00X H00B 108.1 . . ?
 C00Y C00X H00A 109.5 . . ?
 C00Y C00X H00B 109.5 . . ?
 N00J C00Y C00X 122.93(16) . . ?
 N00J C00Y C010 107.83(17) . . ?
 C010 C00Y C00X 129.14(16) . . ?
 N00G C00Z C00T 117.18(16) . . ?
 N00G C00Z C01M 118.77(17) . . ?
 C01M C00Z C00T 124.05(16) . . ?
 N00D C010 C00Y 105.44(15) . . ?
 N00D C010 H010 127.3 . . ?
 C00Y C010 H010 127.3 . . ?
 O006 C011 N00F 121.10(17) . . ?
 O006 C011 C00U 122.58(17) . . ?
 N00F C011 C00U 116.31(15) . . ?
 C00Q C012 H012 120.0 . . ?
 C00Q C012 C017 120.08(16) . . ?
 C017 C012 H012 120.0 . . ?
 O009 C013 N00C 120.32(17) . . ?
 O009 C013 C00N 122.53(17) . . ?
 N00C C013 C00N 117.10(15) . . ?
 C01W C014 C01B 118.62(17) . . ?
 C01W C014 C023 118.0(2) . . ?
 C023 C014 C01B 123.30(18) . . ?
 O008 C015 C01G 124.51(18) . . ?
 O008 C015 C01V 116.06(18) . . ?
 C01G C015 C01V 119.39(19) . . ?
 C01K C016 C01Q 121.02(19) . . ?
 C01K C016 C01R 117.21(19) . . ?
 C01R C016 C01Q 121.72(18) . . ?
 C00N C017 C012 120.16(16) . . ?
 C00N C017 H017 119.9 . . ?
 C012 C017 H017 119.9 . . ?
 O00B C018 C01O 124.0(2) . . ?
 O00B C018 C024 116.4(2) . . ?
 C024 C018 C01O 119.5(2) . . ?
 C01D C019 N00D 118.99(17) . . ?
 C01D C019 C01F 122.29(18) . . ?
 C01F C019 N00D 118.64(16) . . ?
 C00T C01A H01E 121.0 . . ?
 C01T C01A C00T 117.95(18) . . ?
 C01T C01A H01E 121.0 . . ?
 C014 C01B H01B 106.6 . . ?
 C014 C01B C01E 110.96(16) . . ?
 C01E C01B H01B 106.6 . . ?
 C01I C01B C014 114.72(16) . . ?
 C01I C01B H01B 106.6 . . ?
 C01I C01B C01E 110.77(16) . . ?
 N00E C01C C01H 117.89(17) . . ?
 N00E C01C C01J 121.23(18) . . ?
 C01J C01C C01H 120.88(18) . . ?
 C019 C01D H01D 120.4 . . ?
 C019 C01D C01Y 119.23(18) . . ?
 C01Y C01D H01D 120.4 . . ?
 N00F C01E C01B 110.64(15) . . ?
 N00F C01E H01A 109.5 . . ?
 N00F C01E H01C 109.5 . . ?
 C01B C01E H01A 109.5 . . ?
 C01B C01E H01C 109.5 . . ?
 H01A C01E H01C 108.1 . . ?
 C019 C01F H01F 120.3 . . ?
 C019 C01F C020 119.45(18) . . ?
 C020 C01F H01F 120.3 . . ?
 C015 C01G H01G 120.1 . . ?
 C015 C01G C01K 119.73(19) . . ?
 C01K C01G H01G 120.1 . . ?
 C01C C01H H01H 109.0 . . ?
 C01C C01H H01I 109.0 . . ?
 C01C C01H C01N 113.00(16) . . ?
 H01H C01H H01I 107.8 . . ?
 C01N C01H H01H 109.0 . . ?
 C01N C01H H01I 109.0 . . ?
 C029 C01I C01B 122.6(2) . . ?
 C029 C01I C02D 118.5(2) . . ?
 C02D C01I C01B 118.9(2) . . ?
 C01C C01J H01J 120.3 . . ?
 C01T C01J C01C 119.30(19) . . ?
 C01T C01J H01J 120.3 . . ?
 C016 C01K C01G 122.0(2) . . ?
 C016 C01K H01K 119.0 . . ?
 C01G C01K H01K 119.0 . . ?
 C00Z C01M H01M 120.3 . . ?
 C021 C01M C00Z 119.43(18) . . ?
 C021 C01M H01M 120.3 . . ?
 C01H C01N H01L 109.1 . . ?
 C01H C01N H01N 109.1 . . ?
 C01H C01N C01Q 112.32(16) . . ?
 H01L C01N H01N 107.9 . . ?
 C01Q C01N H01L 109.1 . . ?
 C01Q C01N H01N 109.1 . . ?
 C018 C01O H01O 119.8 . . ?
 C02E C01O C018 120.3(2) . . ?
 C02E C01O H01O 119.8 . . ?
 H01P C01P H01Q 107.7 . . ?
 C01S C01P H01P 108.9 . . ?
 C01S C01P H01Q 108.9 . . ?
 C01S C01P C022 113.58(19) . . ?
 C022 C01P H01P 108.9 . . ?
 C022 C01P H01Q 108.9 . . ?
 C016 C01Q C01N 113.31(16) . . ?
 C016 C01Q H01R 108.9 . . ?
 C016 C01Q H01S 108.9 . . ?
 C01N C01Q H01R 108.9 . . ?
 C01N C01Q H01S 108.9 . . ?
 H01R C01Q H01S 107.7 . . ?
 C016 C01R H01T 119.1 . . ?
 C01V C01R C016 121.79(19) . . ?
 C01V C01R H01T 119.1 . . ?
 O008 C01S C01P 107.32(17) . . ?
 O008 C01S H01U 110.3 . . ?
 O008 C01S H01V 110.3 . . ?
 C01P C01S H01U 110.3 . . ?
 C01P C01S H01V 110.3 . . ?
 H01U C01S H01V 108.5 . . ?
 C01A C01T H01X 120.2 . . ?
 C01J C01T C01A 119.54(18) . . ?
 C01J C01T H01X 120.2 . . ?
 N00G C01U C025 118.52(19) . . ?
 N00G C01U C02K 119.56(19) . . ?
 C025 C01U C02K 121.9(2) . . ?
 C015 C01V H01Y 120.1 . . ?
 C01R C01V C015 119.9(2) . . ?
 C01R C01V H01Y 120.1 . . ?
 C014 C01W H01W 119.5 . . ?
 C014 C01W C02B 120.9(2) . . ?
 C02B C01W H01W 119.5 . . ?
 O00B C01X H01Z 110.3 . . ?
 O00B C01X H 110.3 . . ?
 O00B C01X C022 106.96(19) . . ?
 H01Z C01X H 108.6 . . ?
 C022 C01X H01Z 110.3 . . ?
 C022 C01X H 110.3 . . ?
 C01D C01Y C027 119.12(19) . . ?
 C02A C01Y C01D 118.26(19) . . ?
 C02A C01Y C027 122.57(19) . . ?
 C01F C020 C02A 118.16(19) . . ?
 C01F C020 C02C 120.54(19) . . ?
 C02A C020 C02C 121.29(19) . . ?
 C01M C021 H021 119.9 . . ?
 C025 C021 C01M 120.3(2) . . ?
 C025 C021 H021 119.9 . . ?
 C01P C022 H02W 108.9 . . ?
 C01P C022 H02X 108.9 . . ?
 C01X C022 C01P 113.43(17) . . ?
 C01X C022 H02W 108.9 . . ?
 C01X C022 H02X 108.9 . . ?
 H02W C022 H02X 107.7 . . ?
 C014 C023 H023 119.6 . . ?
 C02G C023 C014 120.7(2) . . ?
 C02G C023 H023 119.6 . . ?
 C018 C024 H024 120.8 . . ?
 C018 C024 C02F 118.5(2) . . ?
 C02F C024 H024 120.8 . . ?
 C01U C025 H025 120.1 . . ?
 C021 C025 C01U 119.7(2) . . ?
 C021 C025 H025 120.1 . . ?
 C02B C026 H026 120.4 . . ?
 C02G C026 H026 120.4 . . ?
 C02G C026 C02B 119.1(2) . . ?
 C02L C027 C01Y 111.99(19) . . ?
 C02N C027 C01Y 110.4(2) . . ?
 C02N C027 C02L 107.0(2) . . ?
 C02T C027 C01Y 107.9(2) . . ?
 C02T C027 C02L 110.6(2) . . ?
 C02T C027 C02N 109.0(2) . . ?
 Cl02 C028 Cl03 110.40(12) . . ?
 Cl02 C028 Cl04 111.55(14) . . ?
 Cl02 C028 H028 107.9 . . ?
 Cl03 C028 H028 107.9 . . ?
 Cl04 C028 Cl03 110.99(13) . . ?
 Cl04 C028 H028 107.9 . . ?
 C01I C029 H029 119.8 . . ?
 C01I C029 C02I 120.4(3) . . ?
 C02I C029 H029 119.8 . . ?
 C01Y C02A C020 122.6(2) . . ?
 C01Y C02A H02A 118.7 . . ?
 C020 C02A H02A 118.7 . . ?
 C01W C02B H02B 119.9 . . ?
 C026 C02B C01W 120.2(2) . . ?
 C026 C02B H02B 119.9 . . ?
 C020 C02C C02X 110.6(2) . . ?
 C020 C02C C031 106.5(2) . . ?
 C020 C02C C0 113.1(4) . . ?
 C020 C02C C02Y 108.2(5) . . ?
 C02X C02C C031 106.2(3) . . ?
 C030 C02C C020 111.4(2) . . ?
 C030 C02C C02X 109.3(3) . . ?
 C030 C02C C031 112.8(3) . . ?
 C1 C02C C020 117.8(5) . . ?
 C1 C02C C0 106.0(8) . . ?
 C1 C02C C02Y 110.2(9) . . ?
 C02Y C02C C0 100.1(9) . . ?
 C01I C02D H02D 119.8 . . ?
 C02M C02D C01I 120.5(3) . . ?
 C02M C02D H02D 119.8 . . ?
 C01O C02E H02Y 119.1 . . ?
 C02H C02E C01O 121.8(3) . . ?
 C02H C02E H02Y 119.1 . . ?
 C024 C02F H02Z 119.2 . . ?
 C02H C02F C024 121.6(2) . . ?
 C02H C02F H02Z 119.2 . . ?
 C023 C02G H02G 119.5 . . ?
 C026 C02G C023 121.1(2) . . ?
 C026 C02G H02G 119.5 . . ?
 C02E C02H C02F 118.2(2) . . ?
 C02E C02H C02O 119.8(3) . . ?
 C02F C02H C02O 121.9(3) . . ?
 C029 C02I H02I 119.7 . . ?
 C02J C02I C029 120.7(3) . . ?
 C02J C02I H02I 119.7 . . ?
 C02I C02J H02J 120.1 . . ?
 C02I C02J C02M 119.7(2) . . ?
 C02M C02J H02J 120.1 . . ?
 C01U C02K H02 108.9 . . ?
 C01U C02K HA 108.9 . . ?
 H02 C02K HA 107.7 . . ?
 C02P C02K C01U 113.5(2) . . ?
 C02P C02K H02 108.9 . . ?
 C02P C02K HA 108.9 . . ?
 C027 C02L H02C 109.5 . . ?
 C027 C02L H02E 109.5 . . ?
 C027 C02L H02F 109.5 . . ?
 H02C C02L H02E 109.5 . . ?
 H02C C02L H02F 109.5 . . ?
 H02E C02L H02F 109.5 . . ?
 C02D C02M H02M 119.9 . . ?
 C02J C02M C02D 120.2(3) . . ?
 C02J C02M H02M 119.9 . . ?
 C027 C02N H02H 109.5 . . ?
 C027 C02N H02K 109.5 . . ?
 C027 C02N H02L 109.5 . . ?
 H02H C02N H02K 109.5 . . ?
 H02H C02N H02L 109.5 . . ?
 H02K C02N H02L 109.5 . . ?
 C02H C02O H1 108.6 . . ?
 C02H C02O HB 108.6 . . ?
 C02H C02O C02P 114.5(2) . . ?
 H1 C02O HB 107.6 . . ?
 C02P C02O H1 108.6 . . ?
 C02P C02O HB 108.6 . . ?
 C02K C02P C02O 111.3(3) . . ?
 C02K C02P H2 109.4 . . ?
 C02K C02P HC 109.4 . . ?
 C02O C02P H2 109.4 . . ?
 C02O C02P HC 109.4 . . ?
 H2 C02P HC 108.0 . . ?
 C027 C02T H02N 109.5 . . ?
 C027 C02T H02O 109.5 . . ?
 C027 C02T H02P 109.5 . . ?
 H02N C02T H02O 109.5 . . ?
 H02N C02T H02P 109.5 . . ?
 H02O C02T H02P 109.5 . . ?
 C02C C02X H02Q 109.5 . . ?
 C02C C02X H02R 109.5 . . ?
 C02C C02X H02S 109.5 . . ?
 H02Q C02X H02R 109.5 . . ?
 H02Q C02X H02S 109.5 . . ?
 H02R C02X H02S 109.5 . . ?
 C02C C030 H03A 109.5 . . ?
 C02C C030 H03B 109.5 . . ?
 C02C C030 H03C 109.5 . . ?
 H03A C030 H03B 109.5 . . ?
 H03A C030 H03C 109.5 . . ?
 H03B C030 H03C 109.5 . . ?
 C02C C031 H03D 109.5 . . ?
 C02C C031 H03E 109.5 . . ?
 C02C C031 H03F 109.5 . . ?
 H03D C031 H03E 109.5 . . ?
 H03D C031 H03F 109.5 . . ?
 H03E C031 H03F 109.5 . . ?
 C02C C0 H0A 109.5 . . ?
 C02C C0 H0B 109.5 . . ?
 C02C C0 H0C 109.5 . . ?
 H0A C0 H0B 109.5 . . ?
 H0A C0 H0C 109.5 . . ?
 H0B C0 H0C 109.5 . . ?
 C02C C1 H1A 109.5 . . ?
 C02C C1 H1B 109.5 . . ?
 C02C C1 H1C 109.5 . . ?
 H1A C1 H1B 109.5 . . ?
 H1A C1 H1C 109.5 . . ?
 H1B C1 H1C 109.5 . . ?
 C02C C02Y H02T 109.5 . . ?
 C02C C02Y H02U 109.5 . . ?
 C02C C02Y H02V 109.5 . . ?
 H02T C02Y H02U 109.5 . . ?
 H02T C02Y H02V 109.5 . . ?
 H02U C02Y H02V 109.5 . . ?

loop_
  _geom_torsion_atom_site_label_1
  _geom_torsion_atom_site_label_2
  _geom_torsion_atom_site_label_3
  _geom_torsion_atom_site_label_4
  _geom_torsion
  _geom_torsion_site_symmetry_1
  _geom_torsion_site_symmetry_2
  _geom_torsion_site_symmetry_3
  _geom_torsion_site_symmetry_4
  _geom_torsion_publ_flag
 O008 C015 C01G C01K -177.77(19) . . . . ?
 O008 C015 C01V C01R 177.32(19) . . . . ?
 O00B C018 C01O C02E 178.88(19) . . . . ?
 O00B C018 C024 C02F -178.1(2) . . . . ?
 O00B C01X C022 C01P 57.4(2) . . . . ?
 N00C C00X C00Y N00J -8.4(3) . . . . ?
 N00C C00X C00Y C010 175.46(18) . . . . ?
 N00D C019 C01D C01Y 177.0(2) . . . . ?
 N00D C019 C01F C020 -176.7(2) . . . . ?
 N00E C00T C00Z N00G 5.1(2) . . . . ?
 N00E C00T C00Z C01M -174.63(19) . . . . ?
 N00E C00T C01A C01T 0.6(3) . . . . ?
 N00E C01C C01H C01N 113.3(2) . . . . ?
 N00E C01C C01J C01T 0.2(3) . . . . ?
 N00G C00Z C01M C021 -1.0(3) . . . . ?
 N00G C01U C025 C021 -1.5(4) . . . . ?
 N00G C01U C02K C02P 126.8(3) . . . . ?
 N00J C00Y C010 N00D 1.1(2) . . . . ?
 N00K N00D C010 C00Y -0.8(2) . . . . ?
 N00K N00D C019 C01D 161.2(2) . . . . ?
 N00K N00D C019 C01F -22.2(3) . . . . ?
 N00K N00J C00Y C00X -177.89(19) . . . . ?
 N00K N00J C00Y C010 -1.1(2) . . . . ?
 C00L C00M C00P O007 178.49(17) . . . . ?
 C00L C00M C00P N00C 0.6(2) . . . . ?
 C00L C00M C00V C00W 0.6(3) . . . . ?
 C00L C00N C013 O009 179.24(19) . . . . ?
 C00L C00N C013 N00C -3.2(3) . . . . ?
 C00L C00N C017 C012 0.5(3) . . . . ?
 C00L C00O C00Q C00S 176.76(16) . . . . ?
 C00L C00O C00Q C012 -1.1(3) . . . . ?
 C00L C00O C00U C00W 1.9(3) . . . . ?
 C00L C00O C00U C011 -177.70(16) . . . . ?
 C00M C00L C00N C013 -0.4(3) . . . . ?
 C00M C00L C00N C017 -177.86(17) . . . . ?
 C00M C00L C00O C00Q 178.18(16) . . . . ?
 C00M C00L C00O C00U -0.2(2) . . . . ?
 C00M C00V C00W C00U 1.1(3) . . . . ?
 C00N C00L C00M C00P 1.7(3) . . . . ?
 C00N C00L C00M C00V 177.88(17) . . . . ?
 C00N C00L C00O C00Q -0.7(2) . . . . ?
 C00N C00L C00O C00U -179.13(16) . . . . ?
 C00O C00L C00M C00P -177.15(16) . . . . ?
 C00O C00L C00M C00V -1.0(3) . . . . ?
 C00O C00L C00N C013 178.42(16) . . . . ?
 C00O C00L C00N C017 1.0(3) . . . . ?
 C00O C00Q C00S O005 -176.56(17) . . . . ?
 C00O C00Q C00S N00F 1.2(2) . . . . ?
 C00O C00Q C012 C017 2.7(3) . . . . ?
 C00O C00U C00W C00V -2.4(3) . . . . ?
 C00O C00U C011 O006 179.65(17) . . . . ?
 C00O C00U C011 N00F 0.7(2) . . . . ?
 C00P N00C C00X C00Y -100.43(19) . . . . ?
 C00P N00C C013 O009 -176.48(18) . . . . ?
 C00P N00C C013 C00N 5.9(3) . . . . ?
 C00P C00M C00V C00W 176.72(16) . . . . ?
 C00Q C00O C00U C00W -176.47(16) . . . . ?
 C00Q C00O C00U C011 3.9(3) . . . . ?
 C00Q C012 C017 C00N -2.4(3) . . . . ?
 C00S N00F C011 O006 176.46(18) . . . . ?
 C00S N00F C011 C00U -4.6(3) . . . . ?
 C00S N00F C01E C01B 74.4(2) . . . . ?
 C00S C00Q C012 C017 -175.21(17) . . . . ?
 C00T N00E C01C C01H 179.24(17) . . . . ?
 C00T N00E C01C C01J -1.0(3) . . . . ?
 C00T C00Z C01M C021 178.8(2) . . . . ?
 C00T C01A C01T C01J -1.4(3) . . . . ?
 C00U C00O C00Q C00S -4.8(3) . . . . ?
 C00U C00O C00Q C012 177.26(17) . . . . ?
 C00V C00M C00P O007 2.3(3) . . . . ?
 C00V C00M C00P N00C -175.59(16) . . . . ?
 C00W C00U C011 O006 0.0(3) . . . . ?
 C00W C00U C011 N00F -178.95(16) . . . . ?
 C00X N00C C00P O007 -5.2(3) . . . . ?
 C00X N00C C00P C00M 172.71(15) . . . . ?
 C00X N00C C013 O009 6.2(3) . . . . ?
 C00X N00C C013 C00N -171.49(16) . . . . ?
 C00X C00Y C010 N00D 177.68(18) . . . . ?
 C00Y N00J N00K N00D 0.6(3) . . . . ?
 C00Z N00G C01U C025 -0.3(4) . . . . ?
 C00Z N00G C01U C02K 178.5(2) . . . . ?
 C00Z C00T C01A C01T -178.78(18) . . . . ?
 C00Z C01M C021 C025 -0.7(4) . . . . ?
 C010 N00D N00K N00J 0.2(2) . . . . ?
 C010 N00D C019 C01D -26.5(3) . . . . ?
 C010 N00D C019 C01F 150.2(2) . . . . ?
 C011 N00F C00S O005 -178.56(17) . . . . ?
 C011 N00F C00S C00Q 3.7(3) . . . . ?
 C011 N00F C01E C01B -103.97(19) . . . . ?
 C011 C00U C00W C00V 177.25(16) . . . . ?
 C012 C00Q C00S O005 1.4(3) . . . . ?
 C012 C00Q C00S N00F 179.10(17) . . . . ?
 C013 N00C C00P O007 177.47(18) . . . . ?
 C013 N00C C00P C00M -4.6(3) . . . . ?
 C013 N00C C00X C00Y 77.1(2) . . . . ?
 C013 C00N C017 C012 -176.89(17) . . . . ?
 C014 C01B C01E N00F 71.52(19) . . . . ?
 C014 C01B C01I C029 78.3(3) . . . . ?
 C014 C01B C01I C02D -103.1(2) . . . . ?
 C014 C01W C02B C026 0.3(4) . . . . ?
 C014 C023 C02G C026 0.3(4) . . . . ?
 C015 O008 C01S C01P 174.84(16) . . . . ?
 C015 C01G C01K C016 0.7(3) . . . . ?
 C016 C01R C01V C015 0.6(3) . . . . ?
 C017 C00N C013 O009 -3.3(3) . . . . ?
 C017 C00N C013 N00C 174.28(17) . . . . ?
 C018 O00B C01X C022 -163.77(18) . . . . ?
 C018 C01O C02E C02H -0.3(3) . . . . ?
 C018 C024 C02F C02H -1.5(3) . . . . ?
 C019 N00D N00K N00J 173.80(19) . . . . ?
 C019 N00D C010 C00Y -173.83(18) . . . . ?
 C019 C01D C01Y C027 -177.7(2) . . . . ?
 C019 C01D C01Y C02A -0.3(3) . . . . ?
 C019 C01F C020 C02A -0.1(4) . . . . ?
 C019 C01F C020 C02C -179.4(2) . . . . ?
 C01A C00T C00Z N00G -175.42(18) . . . . ?
 C01A C00T C00Z C01M 4.8(3) . . . . ?
 C01B C014 C01W C02B 176.5(2) . . . . ?
 C01B C014 C023 C02G -176.7(2) . . . . ?
 C01B C01I C029 C02I 179.6(2) . . . . ?
 C01B C01I C02D C02M -179.2(2) . . . . ?
 C01C N00E C00T C00Z 179.99(16) . . . . ?
 C01C N00E C00T C01A 0.6(3) . . . . ?
 C01C C01H C01N C01Q 169.64(17) . . . . ?
 C01C C01J C01T C01A 1.0(3) . . . . ?
 C01D C019 C01F C020 -0.2(3) . . . . ?
 C01D C01Y C027 C02L -164.0(3) . . . . ?
 C01D C01Y C027 C02N -44.9(3) . . . . ?
 C01D C01Y C027 C02T 74.1(3) . . . . ?
 C01D C01Y C02A C020 0.0(4) . . . . ?
 C01E N00F C00S O005 3.2(3) . . . . ?
 C01E N00F C00S C00Q -174.55(15) . . . . ?
 C01E N00F C011 O006 -5.4(3) . . . . ?
 C01E N00F C011 C00U 173.63(15) . . . . ?
 C01E C01B C01I C029 -48.2(3) . . . . ?
 C01E C01B C01I C02D 130.3(2) . . . . ?
 C01F C019 C01D C01Y 0.4(3) . . . . ?
 C01F C020 C02A C01Y 0.2(4) . . . . ?
 C01F C020 C02C C02X -149.0(3) . . . . ?
 C01F C020 C02C C030 -27.2(4) . . . . ?
 C01F C020 C02C C031 96.1(3) . . . . ?
 C01F C020 C02C C0 16.8(8) . . . . ?
 C01F C020 C02C C1 141.1(9) . . . . ?
 C01F C020 C02C C02Y -93.2(7) . . . . ?
 C01G C015 C01V C01R -0.8(3) . . . . ?
 C01H C01C C01J C01T 179.97(19) . . . . ?
 C01H C01N C01Q C016 61.1(2) . . . . ?
 C01I C01B C01E N00F -159.85(16) . . . . ?
 C01I C029 C02I C02J -0.4(4) . . . . ?
 C01I C02D C02M C02J -0.6(4) . . . . ?
 C01J C01C C01H C01N -66.5(3) . . . . ?
 C01K C016 C01Q C01N -96.7(2) . . . . ?
 C01K C016 C01R C01V 0.3(3) . . . . ?
 C01M C021 C025 C01U 2.0(4) . . . . ?
 C01O C018 C024 C02F -0.1(3) . . . . ?
 C01O C02E C02H C02F -1.3(3) . . . . ?
 C01O C02E C02H C02O 175.0(2) . . . . ?
 C01Q C016 C01K C01G 176.33(19) . . . . ?
 C01Q C016 C01R C01V -177.0(2) . . . . ?
 C01R C016 C01K C01G -0.9(3) . . . . ?
 C01R C016 C01Q C01N 80.4(2) . . . . ?
 C01S O008 C015 C01G -2.8(3) . . . . ?
 C01S O008 C015 C01V 179.18(18) . . . . ?
 C01S C01P C022 C01X 69.3(2) . . . . ?
 C01U N00G C00Z C00T -178.3(2) . . . . ?
 C01U N00G C00Z C01M 1.5(3) . . . . ?
 C01U C02K C02P C02O 166.4(2) . . . . ?
 C01V C015 C01G C01K 0.2(3) . . . . ?
 C01W C014 C01B C01E -90.0(2) . . . . ?
 C01W C014 C01B C01I 143.6(2) . . . . ?
 C01W C014 C023 C02G -0.6(4) . . . . ?
 C01X O00B C018 C01O -11.1(3) . . . . ?
 C01X O00B C018 C024 166.82(19) . . . . ?
 C022 C01P C01S O008 -152.21(17) . . . . ?
 C023 C014 C01B C01E 86.1(2) . . . . ?
 C023 C014 C01B C01I -40.4(3) . . . . ?
 C023 C014 C01W C02B 0.3(3) . . . . ?
 C024 C018 C01O C02E 1.0(3) . . . . ?
 C024 C02F C02H C02E 2.2(3) . . . . ?
 C024 C02F C02H C02O -174.0(2) . . . . ?
 C025 C01U C02K C02P -54.6(4) . . . . ?
 C027 C01Y C02A C020 177.3(3) . . . . ?
 C029 C01I C02D C02M -0.6(4) . . . . ?
 C029 C02I C02J C02M -0.8(5) . . . . ?
 C02A C01Y C027 C02L 18.7(4) . . . . ?
 C02A C01Y C027 C02N 137.8(3) . . . . ?
 C02A C01Y C027 C02T -103.2(3) . . . . ?
 C02A C020 C02C C02X 31.8(4) . . . . ?
 C02A C020 C02C C030 153.5(4) . . . . ?
 C02A C020 C02C C031 -83.1(3) . . . . ?
 C02A C020 C02C C0 -162.5(7) . . . . ?
 C02A C020 C02C C1 -38.2(9) . . . . ?
 C02A C020 C02C C02Y 87.5(7) . . . . ?
 C02B C026 C02G C023 0.3(4) . . . . ?
 C02C C020 C02A C01Y 179.5(2) . . . . ?
 C02D C01I C029 C02I 1.1(4) . . . . ?
 C02E C02H C02O C02P 61.2(4) . . . . ?
 C02F C02H C02O C02P -122.7(3) . . . . ?
 C02G C026 C02B C01W -0.6(4) . . . . ?
 C02H C02O C02P C02K 64.0(4) . . . . ?
 C02I C02J C02M C02D 1.3(5) . . . . ?
 C02K C01U C025 C021 179.8(3) . . . . ?

_smtbx_masks_special_details       ?
loop_
  _smtbx_masks_void_nr
  _smtbx_masks_void_average_x
  _smtbx_masks_void_average_y
  _smtbx_masks_void_average_z
  _smtbx_masks_void_volume
  _smtbx_masks_void_count_electrons
  _smtbx_masks_void_content
 1 0.500 0.067 0.000 499.3 151.3 '1 C6F6,1 CHCl3'

_smtbx_masks_void_probe_radius     1.2
_smtbx_masks_void_truncation_radius  1.2
_shelx_res_file
;
TITL jmiv026_gjtz_a.res in P-1
    jmiv026_gjtz.res
    created by SHELXL-2018/3 at 21:01:44 on 10-Nov-2021
REM Old TITL JMIV026_GJTz in P-1
REM SHELXT solution in P-1: R1 0.201, Rweak 0.010, Alpha 0.042
REM <I/s> 0.000 for 0 systematic absences, Orientation as input
REM Formula found by SHELXT: C86 N9 O6 F8 P Cl3
CELL 0.71075 12.9744 14.1072 22.0084 78.08 76.005 81.218
ZERR 2 0.0002 0.0002 0.0003 0.001 0.001 0.001
LATT 1
SFAC C H Cl F N O P
UNIT 156 154 6 12 14 12 2
SADI C02C C02X C02C C02Y
SADI C02C C030 C02C C0
SADI C02C C031 C02C C1

L.S. 4 0 0
PLAN  10
SIZE 0.04 0.16 0.27
TEMP -173
CONF
BOND
list 4
MORE -1
BOND $H
ABIN
fmap 2 53
acta
REM <olex2.extras>
REM <HklSrc "%.\\JMIV026_GJTz.hkl">
REM </olex2.extras>

WGHT    0.103700    2.684300
FVAR       0.26943   0.74004
P001  7    0.748175    0.810441    0.496146    11.00000    0.03127    0.03195 =
         0.03790   -0.00245   -0.01395   -0.00732
CL02  3    0.004958    0.845885    0.756647    11.00000    0.04673    0.03442 =
         0.07006   -0.02350   -0.01356   -0.00134
CL03  3    0.188200    0.747813    0.805713    11.00000    0.05342    0.04868 =
         0.05300   -0.00940   -0.01703   -0.01452
CL04  3   -0.009701    0.658069    0.840922    11.00000    0.06688    0.06678 =
         0.03586   -0.01024    0.00042   -0.03460
O005  6    0.430560    0.968149    0.382456    11.00000    0.02915    0.02347 =
         0.03457    0.00011   -0.00799   -0.00817
O006  6    0.101734    0.948349    0.349387    11.00000    0.02691    0.02741 =
         0.03481    0.00374   -0.01077    0.00014
O007  6    0.091802    0.483807    0.545601    11.00000    0.03245    0.02583 =
         0.03418    0.00035   -0.01017   -0.01120
O008  6    0.001607    0.231611    0.776504    11.00000    0.03667    0.02494 =
         0.03135   -0.00734   -0.00825   -0.00285
O009  6    0.420902    0.504449    0.576652    11.00000    0.03056    0.03436 =
         0.03867    0.00984   -0.01600   -0.00595
F00A  4    0.832587    0.722758    0.515287    11.00000    0.04375    0.04760 =
         0.08855   -0.00169   -0.02373    0.00328
O00B  6    0.325731    0.114033    0.759186    11.00000    0.04846    0.03896 =
         0.03624    0.00355   -0.01492   -0.02124
N00C  5    0.254823    0.496309    0.563060    11.00000    0.02824    0.02258 =
         0.02244    0.00353   -0.00882   -0.00738
N00D  5    0.181945    0.426261    0.778829    11.00000    0.03408    0.01971 =
         0.02241    0.00057   -0.00746   -0.00825
N00E  5    0.145291    0.738939    0.627823    11.00000    0.02917    0.02111 =
         0.02735   -0.00475   -0.00644   -0.00273
N00F  5    0.267985    0.957039    0.364131    11.00000    0.02439    0.01878 =
         0.02539    0.00141   -0.00524   -0.00213
N00G  5    0.335881    0.698415    0.659006    11.00000    0.03701    0.01875 =
         0.03444   -0.00044   -0.01577   -0.00651
AFIX  43
H00G  2    0.291802    0.654841    0.662869    11.00000   -1.20000
AFIX   0

F00H  4    0.671428    0.735183    0.494957    11.00000    0.05013    0.05216 =
         0.13525   -0.01764   -0.04311   -0.01226
F00I  4    0.665787    0.899115    0.475527    11.00000    0.06776    0.04227 =
         0.17203   -0.00071   -0.07325    0.00286
N00J  5    0.216390    0.521235    0.688696    11.00000    0.06137    0.02170 =
         0.02621   -0.00083   -0.01022   -0.00997
N00K  5    0.192916    0.518957    0.750767    11.00000    0.07011    0.02010 =
         0.02702   -0.00016   -0.00791   -0.01259
C00L  1    0.260932    0.679214    0.482173    11.00000    0.02108    0.02042 =
         0.01910   -0.00178   -0.00583   -0.00313
C00M  1    0.171503    0.627609    0.491994    11.00000    0.02470    0.02179 =
         0.01932   -0.00205   -0.00578   -0.00574
C00N  1    0.348271    0.639723    0.510354    11.00000    0.02270    0.02247 =
         0.02151    0.00081   -0.00692   -0.00334
C00O  1    0.261809    0.773089    0.444200    11.00000    0.01953    0.01971 =
         0.01926   -0.00226   -0.00407   -0.00299
C00P  1    0.167504    0.530743    0.534316    11.00000    0.02674    0.02265 =
         0.02124   -0.00130   -0.00711   -0.00532
C00Q  1    0.349591    0.825675    0.435917    11.00000    0.02230    0.02170 =
         0.02197   -0.00142   -0.00501   -0.00444
F00R  4    0.829160    0.883726    0.495462    11.00000    0.11060    0.04659 =
         0.16980    0.03698   -0.10736   -0.04005
C00S  1    0.353788    0.921965    0.393400    11.00000    0.02413    0.02063 =
         0.02451   -0.00200   -0.00461   -0.00340
C00T  1    0.206499    0.812919    0.611695    11.00000    0.02950    0.01985 =
         0.02368   -0.00327   -0.00621   -0.00304
C00U  1    0.173530    0.813599    0.416503    11.00000    0.02267    0.02127 =
         0.02030   -0.00232   -0.00555   -0.00184
C00V  1    0.084943    0.668780    0.465654    11.00000    0.02414    0.02413 =
         0.02351   -0.00320   -0.00721   -0.00633
AFIX  43
H00V  2    0.024859    0.633765    0.472821    11.00000   -1.20000
AFIX   0
C00W  1    0.085911    0.762807    0.428135    11.00000    0.02328    0.02455 =
         0.02418   -0.00232   -0.00922   -0.00217
AFIX  43
H00W  2    0.025776    0.791384    0.410739    11.00000   -1.20000
AFIX   0
C00X  1    0.247743    0.407072    0.610877    11.00000    0.03474    0.02013 =
         0.02255    0.00254   -0.00871   -0.00692
AFIX  23
H00A  2    0.317088    0.365830    0.604723    11.00000   -1.20000
H00B  2    0.192673    0.369918    0.605500    11.00000   -1.20000
AFIX   0
C00Y  1    0.219479    0.430523    0.677004    11.00000    0.02700    0.01967 =
         0.02498    0.00040   -0.00957   -0.00608

C00Z  1    0.309473    0.791369    0.631509    11.00000    0.02969    0.01777 =
         0.02724   -0.00397   -0.00650   -0.00261
C010  1    0.198825    0.368957    0.734283    11.00000    0.02786    0.01940 =
         0.02408   -0.00145   -0.00654   -0.00411
AFIX  43
H010  2    0.196762    0.300460    0.741316    11.00000   -1.20000
AFIX   0
C011  1    0.175194    0.910762    0.374466    11.00000    0.02318    0.02145 =
         0.02458   -0.00237   -0.00521   -0.00082
C012  1    0.433130    0.787117    0.465312    11.00000    0.02290    0.02505 =
         0.02541    0.00005   -0.00542   -0.00712
AFIX  43
H012  2    0.490488    0.824371    0.460859    11.00000   -1.20000
AFIX   0
C013  1    0.346914    0.542499    0.551580    11.00000    0.02610    0.02432 =
         0.02466    0.00122   -0.00769   -0.00559
C014  1    0.309394    0.974747    0.218440    11.00000    0.02658    0.02462 =
         0.02823   -0.00147   -0.00548   -0.00122

C015  1   -0.047902    0.319409    0.752301    11.00000    0.02790    0.02577 =
         0.03132   -0.00480   -0.00663   -0.00648
C016  1   -0.146753    0.505705    0.711191    11.00000    0.02299    0.02843 =
         0.03597   -0.00623   -0.00726   -0.00687
C017  1    0.433488    0.692865    0.501808    11.00000    0.02126    0.02830 =
         0.02589    0.00170   -0.00800   -0.00485
AFIX  43
H017  2    0.492387    0.665526    0.520677    11.00000   -1.20000
AFIX   0

C018  1    0.387955    0.188134    0.749220    11.00000    0.02855    0.02548 =
         0.03637   -0.00363   -0.00696   -0.00357
C019  1    0.166615    0.397743    0.846402    11.00000    0.03560    0.02327 =
         0.02155   -0.00093   -0.00549   -0.00768
C01A  1    0.175284    0.903943    0.579133    11.00000    0.03833    0.01987 =
         0.03069   -0.00058   -0.01090   -0.00426
AFIX  43
H01E  2    0.220459    0.954701    0.567989    11.00000   -1.20000
AFIX   0

C01B  1    0.358271    1.029994    0.255072    11.00000    0.02972    0.02126 =
         0.02783   -0.00047   -0.00518   -0.00337
AFIX  13
H01B  2    0.420880    0.986328    0.267553    11.00000   -1.20000
AFIX   0

C01C  1    0.050564    0.752544    0.611605    11.00000    0.03009    0.02307 =
         0.03035   -0.00724   -0.00678   -0.00162
C01D  1    0.125026    0.310920    0.875144    11.00000    0.04083    0.02326 =
         0.02474   -0.00112   -0.00580   -0.00917
AFIX  43
H01D  2    0.103719    0.272384    0.850620    11.00000   -1.20000
AFIX   0
C01E  1    0.279242    1.048427    0.317721    11.00000    0.03036    0.01880 =
         0.02825    0.00175   -0.00534   -0.00253
AFIX  23
H01A  2    0.305606    1.096235    0.335902    11.00000   -1.20000
H01C  2    0.208601    1.076179    0.308629    11.00000   -1.20000
AFIX   0
C01F  1    0.199397    0.455966    0.880338    11.00000    0.04206    0.02775 =
         0.02638   -0.00226   -0.00680   -0.01250
AFIX  43
H01F  2    0.227898    0.515206    0.859159    11.00000   -1.20000
AFIX   0

C01G  1   -0.049248    0.351046    0.688529    11.00000    0.03666    0.02950 =
         0.03354   -0.01030   -0.01123   -0.00383
AFIX  43
H01G  2   -0.016432    0.310052    0.658385    11.00000   -1.20000
AFIX   0
C01H  1   -0.015231    0.668290    0.629532    11.00000    0.02924    0.02541 =
         0.03685   -0.00844   -0.00667   -0.00228
AFIX  23
H01H  2    0.027985    0.609198    0.646592    11.00000   -1.20000
H01I  2   -0.033588    0.656235    0.590863    11.00000   -1.20000
AFIX   0

C01I  1    0.400581    1.124008    0.217062    11.00000    0.04208    0.02750 =
         0.02587   -0.00146   -0.00433   -0.01108
C01J  1    0.013451    0.842647    0.579054    11.00000    0.03361    0.02835 =
         0.03703   -0.00407   -0.01502    0.00070
AFIX  43
H01J  2   -0.054128    0.851365    0.567920    11.00000   -1.20000
AFIX   0
C01K  1   -0.098868    0.443119    0.668820    11.00000    0.03454    0.03180 =
         0.03237   -0.00754   -0.01133   -0.00465
AFIX  43
H01K  2   -0.100010    0.463768    0.625055    11.00000   -1.20000
AFIX   0

F01L  4    0.700772    0.810054    0.568627    11.00000    0.14096    0.11364 =
         0.05945   -0.04220    0.01547    0.00444
C01M  1    0.379540    0.859884    0.623906    11.00000    0.03291    0.01851 =
         0.04404   -0.00274   -0.00979   -0.00434
AFIX  43
H01M  2    0.363277    0.925234    0.604179    11.00000   -1.20000
AFIX   0
C01N  1   -0.118607    0.685379    0.679230    11.00000    0.03005    0.02608 =
         0.03583   -0.00642   -0.00797   -0.00081
AFIX  23
H01L  2   -0.155614    0.750351    0.665827    11.00000   -1.20000
H01N  2   -0.100492    0.685135    0.720457    11.00000   -1.20000
AFIX   0
C01O  1    0.440440    0.231897    0.689538    11.00000    0.02591    0.02711 =
         0.04369    0.00156   -0.00565    0.00039
AFIX  43
H01O  2    0.435102    0.209645    0.652626    11.00000   -1.20000
AFIX   0
C01P  1    0.108679    0.079555    0.770495    11.00000    0.03880    0.02634 =
         0.04063   -0.00678   -0.00991   -0.00625
AFIX  23
H01P  2    0.057459    0.031243    0.791599    11.00000   -1.20000
H01Q  2    0.132313    0.102002    0.804170    11.00000   -1.20000
AFIX   0
C01Q  1   -0.194352    0.607519    0.688151    11.00000    0.02549    0.03144 =
         0.03691   -0.00718   -0.00835   -0.00212
AFIX  23
H01R  2   -0.260771    0.623638    0.719170    11.00000   -1.20000
H01S  2   -0.213783    0.609141    0.647103    11.00000   -1.20000
AFIX   0
C01R  1   -0.144725    0.472044    0.775164    11.00000    0.03462    0.03219 =
         0.03395   -0.00964   -0.00362   -0.00026
AFIX  43
H01T  2   -0.177163    0.513147    0.805298    11.00000   -1.20000
AFIX   0
C01S  1    0.051770    0.165878    0.733349    11.00000    0.03699    0.02753 =
         0.03756   -0.01145   -0.01067   -0.00375
AFIX  23
H01U  2    0.103557    0.198746    0.697348    11.00000   -1.20000
H01V  2   -0.002557    0.143897    0.716167    11.00000   -1.20000
AFIX   0
C01T  1    0.076047    0.918482    0.563367    11.00000    0.03999    0.02578 =
         0.03430   -0.00201   -0.01576    0.00144
AFIX  43
H01X  2    0.051429    0.980263    0.541914    11.00000   -1.20000
AFIX   0
C01U  1    0.426372    0.669478    0.680719    11.00000    0.04509    0.02133 =
         0.05100   -0.00044   -0.02534   -0.00661
C01V  1   -0.096726    0.380369    0.795930    11.00000    0.03636    0.03477 =
         0.02849   -0.00568   -0.00443   -0.00330
AFIX  43
H01Y  2   -0.097061    0.359043    0.839835    11.00000   -1.20000
AFIX   0

C01W  1    0.324156    0.873441    0.230379    11.00000    0.03283    0.02521 =
         0.05047   -0.00559   -0.01754    0.00207
AFIX  43
H01W  2    0.367426    0.840691    0.259185    11.00000   -1.20000
AFIX   0

C01X  1    0.298114    0.091391    0.704594    11.00000    0.03805    0.02802 =
         0.04134   -0.00875   -0.01111   -0.00297
AFIX  23
H01Z  2    0.359845    0.054845    0.679983    11.00000   -1.20000
H     2    0.277103    0.152013    0.676491    11.00000   -1.20000
AFIX   0

C01Y  1    0.114651    0.280413    0.940742    11.00000    0.05848    0.02554 =
         0.02364    0.00144   -0.00602   -0.01278
F01Z  4    0.802446    0.805338    0.423843    11.00000    0.12906    0.17416 =
         0.03748    0.00447   -0.00425   -0.03694
C020  1    0.190164    0.426834    0.945627    11.00000    0.05011    0.03364 =
         0.02536   -0.00280   -0.00701   -0.01519
C021  1    0.473119    0.832458    0.645210    11.00000    0.03689    0.02468 =
         0.06567   -0.00324   -0.01821   -0.00975
AFIX  43
H021  2    0.521929    0.878937    0.639703    11.00000   -1.20000
AFIX   0
C022  1    0.205260    0.029831    0.729504    11.00000    0.04048    0.02619 =
         0.05280   -0.01304   -0.01342   -0.00405
AFIX  23
H02W  2    0.229597   -0.032367    0.754897    11.00000   -1.20000
H02X  2    0.183345    0.014223    0.692935    11.00000   -1.20000
AFIX   0

C023  1    0.245080    1.020279    0.176154    11.00000    0.05193    0.02890 =
         0.04689    0.00262   -0.02407   -0.00034
AFIX  43
H023  2    0.233147    1.089399    0.167488    11.00000   -1.20000
AFIX   0

C024  1    0.394670    0.222056    0.802908    11.00000    0.03295    0.04887 =
         0.04307   -0.01392   -0.00953   -0.00333
AFIX  43
H024  2    0.359239    0.193154    0.844104    11.00000   -1.20000
AFIX   0
C025  1    0.496178    0.737902    0.674464    11.00000    0.04185    0.02642 =
         0.07143   -0.00074   -0.03042   -0.00699
AFIX  43
H025  2    0.559653    0.719680    0.690280    11.00000   -1.20000
AFIX   0

C026  1    0.213702    0.865721    0.158472    11.00000    0.03778    0.04562 =
         0.04803   -0.01045   -0.01400   -0.00974
AFIX  43
H026  2    0.181519    0.829087    0.137828    11.00000   -1.20000
AFIX   0
C027  1    0.072151    0.181711    0.972279    11.00000    0.07567    0.02781 =
         0.02794    0.00389   -0.00631   -0.01996

C028  1    0.073524    0.732206    0.780800    11.00000    0.04400    0.03737 =
         0.03487   -0.00852   -0.00519   -0.01221
AFIX  13
H028  2    0.097441    0.698569    0.743181    11.00000   -1.20000
AFIX   0

C029  1    0.334473    1.209276    0.205175    11.00000    0.06107    0.02496 =
         0.03448    0.00050    0.00499   -0.00346
AFIX  43
H029  2    0.259458    1.210079    0.220898    11.00000   -1.20000
AFIX   0
C02A  1    0.147585    0.339229    0.974640    11.00000    0.06840    0.03424 =
         0.02239    0.00101   -0.00947   -0.01643
AFIX  43
H02A  2    0.140794    0.318912    1.019226    11.00000   -1.20000
AFIX   0
C02B  1    0.276266    0.819166    0.200618    11.00000    0.04232    0.02763 =
         0.06336   -0.01034   -0.02053   -0.00252
AFIX  43
H02B  2    0.286833    0.749993    0.209441    11.00000   -1.20000
AFIX   0
C02C  1    0.224739    0.490231    0.984395    11.00000    0.06751    0.03957 =
         0.02731   -0.00533   -0.01311   -0.01872
C02D  1    0.510602    1.125404    0.194299    11.00000    0.04522    0.05184 =
         0.03744    0.00085   -0.00943   -0.02223
AFIX  43
H02D  2    0.557346    1.067740    0.202316    11.00000   -1.20000
AFIX   0

C02E  1    0.500311    0.307562    0.683613    11.00000    0.03063    0.02682 =
         0.07622    0.01207   -0.01937   -0.00414
AFIX  43
H02Y  2    0.535926    0.336317    0.642426    11.00000   -1.20000
AFIX   0
C02F  1    0.455120    0.300166    0.794880    11.00000    0.04419    0.04489 =
         0.08582   -0.03634   -0.03619    0.01246
AFIX  43
H02Z  2    0.458838    0.325015    0.831168    11.00000   -1.20000
AFIX   0

C02G  1    0.198461    0.966058    0.146683    11.00000    0.05436    0.04515 =
         0.05078    0.00306   -0.03033   -0.00742
AFIX  43
H02G  2    0.155177    0.998489    0.117811    11.00000   -1.20000
AFIX   0

C02H  1    0.509673    0.341994    0.735042    11.00000    0.03625    0.02028 =
         0.09002    0.00096   -0.02830   -0.00078
C02I  1    0.377364    1.294318    0.170155    11.00000    0.10081    0.02754 =
         0.03578    0.00117    0.00124   -0.01179
AFIX  43
H02I  2    0.331117    1.352306    0.162074    11.00000   -1.20000
AFIX   0
C02J  1    0.484939    1.294817    0.147489    11.00000    0.10493    0.05163 =
         0.03876    0.00133   -0.00068   -0.04666
AFIX  43
H02J  2    0.513342    1.352655    0.123296    11.00000   -1.20000
AFIX   0

C02K  1    0.447836    0.565342    0.712042    11.00000    0.05892    0.02792 =
         0.07618    0.00614   -0.04093   -0.00772
AFIX  23
H02   2    0.443791    0.563332    0.757784    11.00000   -1.20000
HA    2    0.391249    0.528038    0.708788    11.00000   -1.20000
AFIX   0

C02L  1    0.036471    0.172531    1.044649    11.00000    0.10746    0.03733 =
         0.02907    0.00623   -0.00694   -0.02624
AFIX 137
H02C  2    0.098161    0.174198    1.062624    11.00000   -1.50000
H02E  2    0.005947    0.110730    1.062582    11.00000   -1.50000
H02F  2   -0.017533    0.226790    1.055063    11.00000   -1.50000
AFIX   0
C02M  1    0.552400    1.210814    0.159880    11.00000    0.06222    0.07311 =
         0.05087    0.00160   -0.00614   -0.04279
AFIX  43
H02M  2    0.627444    1.211275    0.144906    11.00000   -1.20000
AFIX   0
C02N  1   -0.024969    0.170174    0.947710    11.00000    0.08086    0.05158 =
         0.04239    0.00741   -0.01048   -0.03804
AFIX 137
H02H  2   -0.080896    0.223634    0.956807    11.00000   -1.50000
H02K  2   -0.052106    0.107838    0.968889    11.00000   -1.50000
H02L  2   -0.004190    0.171652    0.901677    11.00000   -1.50000
AFIX   0

C02O  1    0.584074    0.420155    0.726504    11.00000    0.05479    0.03096 =
         0.12508    0.00262   -0.05617   -0.00448
AFIX  23
H1    2    0.657772    0.394010    0.708191    11.00000   -1.20000
HB    2    0.583572    0.433953    0.768897    11.00000   -1.20000
AFIX   0
C02P  1    0.554653    0.516764    0.683472    11.00000    0.04738    0.03609 =
         0.07999   -0.00512   -0.02568   -0.00886
AFIX  23
H2    2    0.610014    0.561079    0.677309    11.00000   -1.20000
HC    2    0.553043    0.503611    0.641252    11.00000   -1.20000
AFIX   0

C02T  1    0.160532    0.101502    0.954770    11.00000    0.08678    0.02940 =
         0.06339    0.00174   -0.00588   -0.01752
AFIX 137
H02N  2    0.185568    0.110925    0.908427    11.00000   -1.50000
H02O  2    0.132909    0.037973    0.970185    11.00000   -1.50000
H02P  2    0.220059    0.103933    0.974418    11.00000   -1.50000
AFIX   0
PART 1
C02X  1    0.265859    0.426229    1.041337    21.00000    0.06996    0.05243 =
         0.03740   -0.00210   -0.02239   -0.02613
AFIX 137
H02Q  2    0.209640    0.387406    1.068142    21.00000   -1.50000
H02R  2    0.285328    0.467961    1.066363    21.00000   -1.50000
H02S  2    0.328733    0.382658    1.025684    21.00000   -1.50000
AFIX   0
C030  1    0.309117    0.550076    0.944718    21.00000    0.09660    0.06306 =
         0.03558   -0.00886   -0.00787   -0.05188
AFIX 137
H03A  2    0.368292    0.507869    0.923699    21.00000   -1.50000
H03B  2    0.335266    0.583981    0.971688    21.00000   -1.50000
H03C  2    0.279683    0.598019    0.912488    21.00000   -1.50000
AFIX   0
C031  1    0.122476    0.552453    1.013119    21.00000    0.08546    0.05630 =
         0.06164   -0.03102   -0.02449   -0.00509
AFIX 137
H03D  2    0.092580    0.594303    0.978696    21.00000   -1.50000
H03E  2    0.140338    0.593023    1.039475    21.00000   -1.50000
H03F  2    0.069799    0.509405    1.039362    21.00000   -1.50000
AFIX   0
PART 2
C0    1    0.237219    0.599990    0.947689   -21.00000    0.10587    0.03784 =
         0.03646   -0.00661   -0.03265   -0.02488
AFIX 137
H0A   2    0.288881    0.599316    0.907067   -21.00000   -1.50000
H0B   2    0.262522    0.636054    0.973816   -21.00000   -1.50000
H0C   2    0.167879    0.631658    0.939759   -21.00000   -1.50000
AFIX   0
C1    1    0.158620    0.497924    1.048116   -21.00000    0.11652    0.07698 =
         0.03424   -0.01407    0.00029   -0.06176
AFIX 137
H1A   2    0.082891    0.505108    1.046639   -21.00000   -1.50000
H1B   2    0.174437    0.554861    1.061900   -21.00000   -1.50000
H1C   2    0.174516    0.438923    1.078231   -21.00000   -1.50000
AFIX   0
C02Y  1    0.345316    0.453790    0.988713   -21.00000    0.08261    0.06941 =
         0.09605   -0.04108   -0.04998   -0.00105
AFIX 137
H02T  2    0.352046    0.383647    1.005368   -21.00000   -1.50000
H02U  2    0.366493    0.488571    1.017187   -21.00000   -1.50000
H02V  2    0.391745    0.466687    0.946247   -21.00000   -1.50000
AFIX   0
HKLF 4


REM  jmiv026_gjtz_a.res in P-1
REM wR2 = 0.2074, GooF = S = 1.058, Restrained GooF = 1.059 for all data
REM R1 = 0.0689 for 17093 Fo > 4sig(Fo) and 0.0894 for all 23150 data
REM 947 parameters refined using 3 restraints

END

WGHT      0.1037      2.6842

REM Highest difference peak  1.620,  deepest hole -0.763,  1-sigma level  0.076
Q1    1   0.5116  0.5226  0.7420  11.00000  0.05    1.62
Q2    1   0.1532  0.7763  0.8353  11.00000  0.05    1.08
Q3    1   0.8178  0.8622  0.4356  11.00000  0.05    1.02
Q4    1  -0.0537  0.7041  0.8445  11.00000  0.05    0.96
Q5    1   0.6432  0.5336  0.5748  11.00000  0.05    0.88
Q6    1   0.5369  0.4231  0.7791  11.00000  0.05    0.88
Q7    1   0.8409  0.8825  0.4796  11.00000  0.05    0.83
Q8    1   0.7131  0.7764  0.4414  11.00000  0.05    0.82
Q9    1   0.7734  0.9051  0.5250  11.00000  0.05    0.81
Q10   1   0.7638  0.8828  0.5359  11.00000  0.05    0.74
;
_shelx_res_checksum                58340
_shelx_hkl_file
;
   0   0   2    1.99    0.23
   0   0  -2    2.26    0.27
   0   0  -2    1.71    0.28
   0   0   2    2.20    0.17
   0   0  -3   17.75    0.86
   0   0   3   16.85    0.85
   0   0   3   17.46    0.95
   0   0  -3   17.01    0.98
   0   0   3   12.75    0.79
   0   0  -3   16.19    0.87
   0   0  -3   17.11    0.57
   0   0   3   18.60    0.90
   0   0  -3   15.86    0.58
   0   0   3   16.19    0.58
   0   0   3   17.97    0.60
   0   0  -4 4069.70   48.77
   0   0   4 3748.66   48.62
   0   0  -4 3815.22   48.87
   0   0   4 3734.74   48.88
   0   0   4 3889.94   49.20
   0   0  -4 4031.85   49.37
   0   0   4 3700.39   48.44
   0   0  -4 4075.52   47.50
   0   0   4 4098.27   48.91
   0   0   4 4042.35   47.61
   0   0  -4 3886.38   47.56
   0   0  -5  846.85   12.41
   0   0   5  850.63   12.42
   0   0   5  820.22   12.69
   0   0  -5  826.83   12.61
   0   0  -5  826.68   12.97
   0   0   5  792.22   12.74
   0   0   5  841.61   12.25
   0   0  -5  842.07   11.01
   0   0   5  873.26   12.60
   0   0   5  826.80   11.20
   0   0  -5  859.01   11.17
   0   0   5  852.08   11.18
   0   0  -6  412.82    5.11
   0   0  -6  392.91    7.28
   0   0   6  385.63    7.24
   0   0  -6  396.54    7.88
   0   0  -6  397.95    7.50
   0   0   6  383.76    7.58
   0   0   6  384.96    7.11
   0   0  -6  403.92    5.86
   0   0   6  409.14    7.48
   0   0  -6  396.13    6.01
   0   0   6  400.91    6.06
   0   0   6  387.29    6.10
   0   0  -7  382.98    4.91
   0   0  -7  378.39    7.39
   0   0   7  373.62    7.36
   0   0  -7  379.50    8.03
   0   0   7  366.59    7.75
   0   0  -7  377.14    7.60
   0   0   7  373.19    7.20
   0   0  -7  374.97    5.73
   0   0   7  373.71    7.48
   0   0  -7  373.83    5.93
   0   0   7  367.12    6.05
   0   0   7  379.09    6.02
   0   0  -8   45.20    0.94
   0   0   8   41.03    2.19
   0   0  -8   46.35    1.46
   0   0   8   44.11    2.19
   0   0   8   43.30    2.41
   0   0  -8   45.19    2.54
   0   0   8   43.51    2.47
   0   0  -8   45.42    2.34
   0   0   8   46.81    2.38
   0   0   8   43.93    1.64
   0   0  -8   42.63    1.52
   0   0   8   41.16    1.56
   0   0  -9   65.69    3.03
   0   0  -9   60.28    3.18
   0   0  -9   62.42    1.22
   0   0   9   60.46    2.04
   0   0   9   62.12    2.09
   0   0  -9   61.48    1.97
   0   0  -9   63.13    1.83
   0   0   9   63.22    2.79
   0   0 -10  185.66    5.64
   0   0 -10  193.25    6.22
   0   0 -10  189.47    2.88
   0   0  10  195.46    4.31
   0   0  10  185.00    4.19
   0   0 -10  186.33    3.76
   0   0  10  189.12    5.38
   0   0 -11  844.65   15.86
   0   0 -11  835.73   14.99
   0   0  11  805.95   14.27
   0   0 -11  794.04   11.57
   0   0  11  791.28   12.40
   0   0  11  797.46   12.23
   0   0 -11  807.40   10.30
   0   0 -12    1.97    0.22
   0   0 -12    2.92    0.74
   0   0 -12    1.80    0.66
   0   0 -12    2.72    0.43
   0   0  12    1.79    0.58
   0   0 -12    2.41    0.35
   0   0  12    1.96    0.47
   0   0  12    2.97    0.54
   0   0 -13    2.65    0.26
   0   0 -13    3.42    0.82
   0   0 -13    3.16    1.12
   0   0  13    3.76    0.93
   0   0 -13    1.85    0.39
   0   0 -13    2.97    0.39
   0   0  13    3.32    0.61
   0   0  13    2.20    0.52
   0   0 -14    5.84    0.38
   0   0 -14    5.64    1.14
   0   0 -14    5.31    0.60
   0   0  14    4.88    1.11
   0   0 -14    3.50    0.92
   0   0 -14    6.14    0.53
   0   0  14    4.05    0.69
   0   0  14    6.13    0.84
   0   0 -15  254.18    3.87
   0   0 -15  255.49    8.85
   0   0 -15  260.57    8.23
   0   0  15  271.33    7.91
   0   0 -15  265.97    5.25
   0   0 -15  262.50    4.48
   0   0  16  144.31    5.80
   0   0 -16  139.20    3.55
   0   0 -16  139.33    6.61
   0   0 -16  138.60    2.82
   0   0 -16  142.03    6.12
   0   0 -17  197.17    4.43
   0   0  17  203.49    7.20
   0   0 -17  204.21    8.32
   0   0 -17  185.19    3.31
   0   0 -17  205.74    7.63
   0   0 -18   12.26    1.00
   0   0  18   13.48    1.82
   0   0 -18   11.56    2.11
   0   0 -18    9.64    0.47
   0   0 -18   13.99    2.10
   0   0  19   77.59    4.60
   0   0 -19   71.18    2.57
   0   0 -19   76.74    5.37
   0   0 -20   -0.20    0.28
   0   0  20    1.48    1.12
   0   0 -20    1.45    1.11
   0   0  21   -0.05    0.85
   0   0 -21    0.33    0.91
   0   0  22    6.96    1.70
   0   0 -22    3.13    1.35
   0   0  23   10.60    1.97
   0   0 -23    8.43    2.13
   0   0  24    3.73    1.39
   0   0 -24    2.52    1.44
   0   0  25   -0.07    1.04
   0   0 -25    0.69    1.69
   0   0  26   12.55    2.35
   0   0 -26    8.50    2.48
   0   0  27   29.25    3.66
   0   0 -27   26.08    4.05
   0   0  28   -0.80    1.26
   0   0 -28   -0.63    1.24
   0   0  29   23.09    3.45
   0   0 -29   20.90    3.74
   0   0 -29   12.64    2.79
   0   0  30    4.86    1.77
   0   0 -30    8.33    2.60
   0   1 -29    5.83    2.26
   0  -1  29    6.17    2.20
   0   1 -28    4.04    1.85
   0  -1  28    3.10    1.48
   0   1 -27    7.26    2.25
   0  -1  27    3.07    1.59
   0   1 -26    4.22    1.92
   0  -1  26    4.81    1.61
   0   1 -25    2.27    1.50
   0  -1  25    1.34    1.12
   0   1 -24    1.35    1.09
   0  -1  24    3.90    1.09
   0   1 -23   -1.57    1.31
   0  -1  23   -1.50    1.14
   0   1 -22    7.79    2.02
   0  -1  22    8.08    1.71
   0   1 -22    7.50    0.94
   0   1 -21   16.02    2.70
   0  -1  21   15.45    2.31
   0   1 -21   13.96    1.25
   0  -1  20   -0.89    0.66
   0   1 -20   -0.05    0.29
   0   1 -19   12.83    2.43
   0  -1  19   14.45    2.05
   0   1 -19   12.63    1.12
   0   1 -18   31.64    3.39
   0  -1  18   39.13    3.12
   0   1 -18   39.33    2.01
   0   1 -17    0.28    0.28
   0   1 -17    0.79    1.09
   0   1 -17    0.05    0.27
   0  -1  17   -0.15    0.68
   0   1 -16    6.14    1.46
   0   1 -16    5.53    0.65
   0   1 -16    7.04    0.50
   0   1 -16    6.08    0.36
   0  -1  16    7.98    1.35
   0   1 -16    6.96    0.82
   0   1 -15   64.90    4.30
   0   1 -15   57.35    2.15
   0   1 -15   58.13    1.30
   0   1 -15   59.41    1.72
   0  -1  15   61.74    3.59
   0   1 -15   61.14    2.40
   0   1 -14   75.70    4.50
   0   1 -14   80.27    2.76
   0   1 -14   77.70    2.54
   0   1 -14   80.02    1.60
   0   1 -13   27.16    2.31
   0   1 -13   25.27    2.52
   0   1 -13   24.10    1.42
   0  -1  13   27.70    2.18
   0   1 -13   25.38    1.38
   0   1 -13   27.04    0.80
   0   1 -12   14.91    0.57
   0   1 -12   12.63    1.52
   0   1 -12   13.58    1.71
   0   1 -12   14.28    1.06
   0  -1  12   13.42    1.50
   0   1 -12   13.79    1.02
   0  -1  12   13.36    1.23
   0   1 -11    0.00    0.48
   0   1 -11    1.07    0.53
   0  -1  11    1.46    0.63
   0   1 -11    1.14    0.34
   0   1 -11    1.39    0.18
   0  -1  11    0.87    0.39
   0   1 -10  106.96    4.05
   0   1 -10   95.29    4.27
   0  -1  10  100.04    3.74
   0   1 -10   96.33    2.77
   0   1 -10   93.48    1.77
   0  -1  10   96.35    3.07
   0   1  -9  152.46    4.80
   0   1  -9  149.22    4.72
   0   1  -9  152.69    5.24
   0   1  -9  147.16    3.51
   0  -1   9  152.41    4.51
   0   1  -9  149.01    2.48
   0  -1   9  148.28    3.80
   0   1  -8  299.83    6.91
   0   1  -8  302.48    6.90
   0   1  -8  303.35    7.46
   0   1  -8  295.54    5.56
   0  -1   8  317.79    6.67
   0   1  -8  311.29    4.44
   0   1  -8  302.24    5.42
   0  -1   8  306.26    5.91
   0  -1   7  253.73    5.95
   0  -1   7  245.01    6.19
   0   1  -7  245.71    6.20
   0   1  -7  244.26    5.46
   0  -1   7  247.55    5.44
   0   1  -7  250.78    5.75
   0   1  -7  237.48    5.73
   0   1  -7  247.73    3.70
   0  -1   7  238.75    5.70
   0   1  -7  237.99    4.46
   0   1  -7  231.55    4.59
   0  -1   7  236.80    4.83
   0  -1   6    5.62    0.82
   0   1  -6    5.84    0.81
   0  -1   6    6.79    0.76
   0   1  -6    4.75    0.63
   0   1  -6    6.00    0.76
   0  -1   6    5.38    0.74
   0   1  -6    5.39    0.79
   0  -1   6    4.82    0.67
   0   1  -6    5.40    0.51
   0   1  -6    5.82    0.55
   0  -1   6    4.96    0.55
   0  -1   5  389.71    7.03
   0   1  -5  374.94    7.33
   0  -1   5  387.12    7.34
   0  -1   5  386.35    6.70
   0   1  -5  379.68    6.70
   0   1  -5  390.21    6.96
   0   1  -5  377.97    6.99
   0  -1   5  387.30    7.06
   0  -1   5  384.72    6.31
   0   1  -5  387.19    5.96
   0   1  -5  386.44    6.13
   0  -1   4  267.15    5.26
   0   1  -4  256.44    5.19
   0  -1   4  254.10    4.90
   0   1  -4  254.08    5.00
   0  -1   4  259.10    5.02
   0   1  -4  252.68    4.18
   0  -1   4  251.05    4.47
   0   1  -4  256.69    4.38
   0   1  -4  252.76    4.70
   0  -1   4  253.01    4.67
   0  -1   3   11.13    0.80
   0   1  -3   11.87    0.82
   0  -1   3   11.70    0.75
   0   1  -3   10.49    0.66
   0  -1   3   11.03    0.67
   0   1  -3   11.74    0.80
   0  -1   3    8.66    0.68
   0  -1   3   11.13    0.66
   0   1  -3   12.23    0.66
   0   1  -2   67.58    1.75
   0  -1   2   64.16    1.72
   0  -1   2   67.01    1.52
   0  -1   2   65.91    1.73
   0   1  -2   65.80    1.71
   0  -1   2   65.72    1.61
   0   1  -2   66.49    1.60
   0  -1   2   65.56    1.52
   0   1  -2   64.50    1.52
   0   1  -1    1.94    0.22
   0  -1   1    1.65    0.21
   0   1   0    8.79    0.45
   0  -1   0    9.52    0.46
   0  -1  -1    7.87    0.47
   0   1   1    7.33    0.40
   0  -1  -1    7.96    0.43
   0  -1  -2  152.89    2.80
   0  -1  -2  153.05    2.72
   0   1   2  155.49    2.48
   0  -1  -2  149.00    3.03
   0  -1  -2  157.45    2.55
   0   1   2  155.07    2.50
   0   1   3    0.95    0.14
   0  -1  -3    1.47    0.20
   0   1   3    1.29    0.21
   0   1   3    1.36    0.31
   0  -1  -3    1.32    0.27
   0   1   3    1.36    0.25
   0  -1  -3    1.08    0.26
   0   1   3    1.40    0.32
   0   1   3    1.29    0.19
   0  -1  -3    1.22    0.18
   0   1   4   51.81    1.08
   0  -1  -4   52.16    1.19
   0   1   4   49.42    1.58
   0   1   4   52.20    1.96
   0  -1  -4   56.77    1.97
   0  -1  -4   52.31    1.34
   0   1   4   51.31    1.30
   0  -1  -4   52.63    1.92
   0  -1  -4   49.84    1.88
   0   1   4   51.95    1.88
   0  -1  -5 7642.86   97.90
   0   1   5 8054.19   98.06
   0  -1  -5 7899.59   98.08
   0   1   5 7776.26   97.91
   0   1   5 8058.08   97.19
   0   1   6  832.25   10.07
   0  -1  -6  817.92   10.37
   0   1   6  782.60   12.02
   0  -1  -6  813.48   12.95
   0   1   6  817.48   12.91
   0   1   6  810.04   10.34
   0  -1  -6  833.22   10.17
   0   1   6  822.84   12.85
   0  -1  -6  816.62   12.60
   0  -1  -6  824.06   10.99
   0   1   6  811.98   10.91
   0  -1  -7  346.54    4.98
   0   1   7  350.69    4.66
   0   1   7  343.23    6.71
   0  -1  -7  343.53    7.48
   0   1   7  335.50    7.37
   0   1   7  339.88    6.82
   0  -1  -7  353.20    4.89
   0   1   7  344.65    7.31
   0  -1  -7  364.14    7.19
   0   1   7  342.82    5.12
   0  -1  -7  336.51    5.65
   0   1   7  345.02    5.56
   0   1   8  322.98    4.31
   0  -1  -8  312.64    4.62
   0  -1  -8  315.75    7.43
   0   1   8  300.68    7.23
   0  -1  -8  305.14    7.10
   0   1   8  294.33    6.51
   0  -1  -8  304.43    4.62
   0   1   8  301.76    6.64
   0  -1  -8  331.43    7.14
   0   1   8  300.57    7.09
   0  -1  -8  307.64    5.38
   0   1   8  309.80    4.90
   0   1   8  307.72    5.31
   0   1   9    4.23    0.75
   0  -1  -9    3.42    0.72
   0  -1  -9    3.78    0.34
   0   1   9    4.55    0.83
   0  -1  -9    3.83    0.70
   0   1   9    3.98    0.27
   0  -1  -9    3.68    0.33
   0   1   9    3.59    0.46
   0  -1  -9    3.68    0.51
   0   1   9    4.08    0.43
   0  -1 -10   61.55    3.37
   0  -1 -10   65.13    3.24
   0  -1 -10   69.89    1.63
   0   1  10   70.79    1.43
   0   1  10   71.30    2.25
   0   1  10   66.95    1.98
   0   1  10   67.10    3.01
   0  -1 -10   64.15    1.70
   0  -1 -11   83.20    4.12
   0  -1 -11   82.95    3.86
   0   1  11   90.79    3.72
   0  -1 -11   85.14    2.06
   0  -1 -11   87.45    1.93
   0   1  11   91.36    1.77
   0   1  11   83.35    2.40
   0   1  11   87.44    2.69
   0  -1 -12    3.06    0.73
   0  -1 -12    5.04    0.47
   0   1  12    3.35    0.78
   0  -1 -12    3.82    0.91
   0  -1 -12    4.25    0.40
   0   1  12    6.02    0.70
   0   1  12    4.65    0.58
   0  -1 -13   69.44    4.05
   0  -1 -13   70.37    3.81
   0  -1 -13   67.09    1.92
   0  -1 -13   70.46    1.72
   0   1  13   68.87    2.58
   0   1  13   69.86    2.33
   0  -1 -14    8.16    1.57
   0   1  14    7.04    1.23
   0  -1 -14    8.86    0.68
   0  -1 -14   11.52    1.63
   0  -1 -14    8.21    0.54
   0   1  14    7.38    0.88
   0   1  14    8.30    0.79
   0  -1 -15   12.29    1.89
   0  -1 -15   13.84    0.87
   0   1  15   14.19    1.71
   0  -1 -15   11.97    1.76
   0  -1 -15   14.47    0.69
   0   1  15   16.84    1.39
   0   1  15   13.90    1.11
   0  -1 -16   -0.52    0.79
   0   1  16    0.11    0.52
   0  -1 -16   -0.23    0.50
   0  -1 -16    0.11    0.10
   0   1  16    0.03    0.41
   0   1  16   -0.03    0.23
   0  -1 -17    0.66    0.64
   0  -1 -17    1.24    0.84
   0   1  17    1.11    0.42
   0   1  17    0.84    0.45
   0   1  17    1.12    0.94
   0  -1 -18    2.89    1.02
   0  -1 -18    1.63    0.96
   0   1  18    2.55    0.70
   0   1  18    4.04    1.22
   0  -1 -19    2.01    1.00
   0  -1 -19    0.25    0.92
   0   1  19    1.29    0.52
   0   1  19    0.91    0.63
   0   1  20    1.15    0.62
   0  -1 -20    0.58    1.03
   0   1  21    4.87    1.37
   0  -1 -21    6.19    1.51
   0  -1 -21    5.24    1.68
   0   1  22    7.47    1.64
   0  -1 -22    7.35    2.17
   0   1  23   26.56    3.07
   0  -1 -23   20.78    3.15
   0   1  24    4.70    1.36
   0  -1 -24    8.08    2.09
   0   1  25    5.59    1.60
   0  -1 -25    5.73    1.99
   0   1  26    0.19    0.94
   0  -1 -26   -0.88    1.25
   0   1  27    0.37    1.12
   0  -1 -27    1.81    1.42
   0   1  28   -1.78    1.15
   0  -1 -28   -0.12    1.03
   0  -1 -28    0.11    1.33
   0   1  29   -0.06    1.24
   0  -1 -29    0.36    1.11
   0  -1 -29    2.33    1.86
   0   1  30    0.65    1.18
   0  -1 -30    1.05    1.40
   0   2 -29    1.02    1.37
   0  -2  29   -0.29    1.21
   0   2 -28    1.52    1.46
   0  -2  28    5.22    1.74
   0   2 -27    2.23    1.58
   0  -2  27    0.99    1.20
   0   2 -26   -0.34    1.57
   0  -2  26    1.40    0.97
   0  -2  26    1.34    1.11
   0  -2  25    1.26    1.03
   0   2 -25    1.54    1.45
   0  -2  24    1.90    1.07
   0   2 -24   -0.74    1.16
   0  -2  23    3.86    1.46
   0   2 -23    4.93    1.57
   0  -2  22    4.63    1.52
   0   2 -22    3.87    0.74
   0   2 -22    4.65    1.82
   0   2 -21    3.61    0.74
   0  -2  21    1.90    1.14
   0   2 -20    0.62    0.36
   0   2 -20   -0.25    1.17
   0  -2  19    0.41    0.57
   0   2 -19    0.30    0.37
   0   2 -19   -0.15    0.80
   0   2 -18    5.80    0.87
   0  -2  18    6.79    1.40
   0   2 -18    4.07    0.39
   0   2 -18    6.51    1.62
   0  -2  17   64.82    3.92
   0   2 -17   63.96    2.74
   0   2 -17   54.02    1.71
   0   2 -17   55.24    1.30
   0   2 -17   57.71    4.42
   0  -2  16    6.20    1.20
   0   2 -16    7.69    0.97
   0   2 -16    7.10    0.90
   0   2 -16    9.51    0.74
   0   2 -16    7.68    0.44
   0   2 -16    8.75    1.63
   0  -2  15    0.48    0.54
   0   2 -15    1.11    0.42
   0   2 -15    1.08    0.46
   0   2 -15    0.96    0.18
   0   2 -15    1.13    0.29
   0   2 -15    0.17    0.65
   0  -2  14   80.40    3.96
   0   2 -14   83.94    3.07
   0   2 -14   78.32    2.95
   0   2 -14   91.90    2.53
   0   2 -14   81.11    1.80
   0   2 -14   84.17    4.80
   0  -2  13  104.67    4.35
   0   2 -13   99.67    3.32
   0   2 -13   89.67    4.83
   0   2 -13   94.86    2.00
   0   2 -13   98.19    2.70
   0   2 -12    1.95    0.30
   0   2 -12    2.95    0.58
   0   2 -12    2.67    0.82
   0   2 -12    1.64    0.45
   0  -2  12    3.31    0.71
   0  -2  11  201.13    5.83
   0   2 -11  203.14    4.89
   0   2 -11  198.75    3.53
   0   2 -11  211.69    6.90
   0  -2  10    0.40    0.36
   0   2 -10    0.10    0.29
   0   2 -10   -0.38    0.51
   0  -2  10    0.51    0.38
   0   2 -10    0.52    0.61
   0   2 -10    0.33    0.17
   0  -2   9   67.29    2.85
   0   2  -9   66.72    3.39
   0   2  -9   60.49    2.34
   0  -2   9   60.64    2.64
   0   2  -9   69.54    3.25
   0  -2   8    7.85    0.92
   0   2  -8    6.21    0.73
   0   2  -8    5.75    0.98
   0  -2   8    6.24    0.77
   0   2  -8    6.59    0.70
   0   2  -8    6.64    0.98
   0  -2   7  102.09    3.24
   0   2  -7   99.72    3.25
   0  -2   7  102.40    3.54
   0   2  -7  101.03    3.78
   0  -2   7  100.34    3.71
   0   2  -7   98.59    2.92
   0  -2   7   99.06    3.12
   0   2  -7   98.78    2.71
   0   2  -7  101.99    3.60
   0  -2   6   83.11    2.71
   0   2  -6   81.24    2.72
   0   2  -6   84.51    3.17
   0  -2   6   80.54    3.09
   0  -2   6   82.20    2.91
   0  -2   6   82.67    2.69
   0   2  -6   80.60    2.55
   0   2  -6   75.02    2.92
   0  -2   6   83.94    3.05
   0   2  -5   12.04    0.92
   0  -2   5   10.55    0.87
   0  -2   5   10.20    0.99
   0   2  -5   10.99    1.01
   0   2  -5   11.69    1.08
   0  -2   5   10.80    1.01
   0  -2   5    9.96    0.88
   0  -2   5   10.36    0.88
   0   2  -5   11.02    0.86
   0  -2   4   45.51    1.65
   0   2  -4   44.69    1.65
   0   2  -4   47.55    1.94
   0  -2   4   44.95    1.84
   0  -2   4   44.31    1.65
   0   2  -4   42.59    1.86
   0  -2   4   47.82    1.95
   0   2  -4   43.73    1.70
   0  -2   4   45.15    1.77
   0   2  -3  991.39   13.39
   0  -2   3 1010.97   13.38
   0  -2   3  952.29   13.99
   0   2  -3  971.89   13.96
   0  -2   3  980.33   13.65
   0   2  -3 1006.14   13.90
   0  -2   3  994.10   13.93
   0   2  -3  997.54   13.78
   0  -2   3  996.56   13.89
   0  -2   2   36.29    1.28
   0   2  -2   36.81    1.30
   0   2  -2   38.85    1.21
   0  -2   2   38.45    1.18
   0   2  -2   36.96    1.40
   0  -2   2   40.97    1.41
   0  -2   2   38.27    1.44
   0   2  -2   38.57    1.40
   0  -2   2   38.90    1.47
   0   2  -2   37.65    1.45
   0   2  -2   37.93    1.40
   0   2  -1   21.00    0.76
   0  -2   1   21.84    0.78
   0   2  -1   21.27    0.88
   0  -2   1   20.47    0.86
   0  -2   1   21.08    0.95
   0   2  -1   21.06    1.00
   0  -2   1   20.70    1.00
   0   2  -1   20.85    0.99
   0  -2   1   20.71    0.98
   0   2  -1   20.14    0.98
   0  -2   0 1515.50   16.96
   0   2   0 1480.68   16.80
   0  -2   0 1453.19   17.32
   0   2   0 1471.27   17.33
   0  -2   0 1491.28   17.63
   0  -2   0 1563.03   17.48
   0   2   0 1492.62   17.38
   0  -2   0 1528.69   16.62
   0   2   0 1486.53   16.65
   0  -2   0 1517.40   17.66
   0  -2  -1   35.67    1.27
   0   2   1   33.71    1.28
   0  -2  -1   33.08    1.24
   0   2   1   34.46    1.23
   0   2   1   33.93    1.11
   0  -2  -1   32.10    1.09
   0  -2  -1   33.78    1.30
   0   2   1   33.52    1.24
   0  -2  -1   31.74    1.24
   0   2   1   32.16    1.23
   0   2   2  583.35    8.43
   0  -2  -2  594.10    8.51
   0   2   2  580.25    7.88
   0  -2  -2  574.78    7.92
   0  -2  -2  579.24    8.57
   0   2   2  597.11    8.63
   0  -2  -2  570.20    8.86
   0   2   2  581.97    8.26
   0   2   2  582.52    8.85
   0  -2  -2  601.20    7.96
   0   2   2  582.02    7.97
   0   2   3  979.98   13.45
   0  -2  -3 1024.54   13.60
   0   2   3 1014.48   12.60
   0  -2  -3 1044.09   12.72
   0   2   3 1010.97   13.56
   0  -2  -3  997.38   13.58
   0   2   3 1017.65   13.83
   0  -2  -3 1037.76   13.87
   0  -2  -3 1004.31   14.53
   0   2   3  991.51   14.55
   0   2   3  993.82   13.16
   0   2   3 1005.53   12.84
   0  -2  -3 1013.64   12.78
   0  -2  -4  100.10    2.39
   0   2   4  100.27    2.28
   0  -2  -4  103.73    2.76
   0   2   4  105.93    2.76
   0  -2  -4  106.69    1.76
   0   2   4  104.52    1.67
   0  -2  -4  103.22    2.67
   0   2   4  105.52    2.69
   0   2   4  105.82    2.06
   0   2   4  100.18    3.15
   0  -2  -4  104.60    3.16
   0   2   4  102.03    2.28
   0   2   4  103.32    1.84
   0  -2  -5 1065.06   14.09
   0   2   5 1021.62   13.78
   0  -2  -5 1049.08   15.28
   0   2   5 1046.36   15.24
   0  -2  -5 1088.36   13.05
   0   2   5 1015.52   14.27
   0   2   5 1059.17   14.83
   0  -2  -5 1050.40   14.16
   0  -2  -5 1046.11   15.73
   0   2   5 1056.26   16.03
   0   2   5 1092.49   13.33
   0   2   5 1066.41   13.08
   0   2   5 1058.59   13.95
   0  -2  -6 1677.39   21.21
   0   2   6 1624.23   20.80
   0   2   6 1631.59   21.87
   0  -2  -6 1635.88   23.08
   0   2   6 1661.24   23.02
   0  -2  -6 1666.31   20.19
   0   2   6 1623.28   22.24
   0  -2  -6 1625.44   23.23
   0   2   6 1654.86   23.71
   0  -2  -6 1684.26   21.43
   0   2   6 1661.16   21.21
   0  -2  -7  865.34   11.86
   0   2   7  868.97   11.34
   0   2   7  843.71   12.86
   0   2   7  857.70   13.98
   0  -2  -7  830.64   14.05
   0  -2  -7  854.95   14.07
   0  -2  -7  860.49   10.94
   0   2   7  879.78   10.84
   0   2   7  854.83   13.04
   0  -2  -7  863.89   14.01
   0   2   7  858.24   14.50
   0  -2  -7  866.05   12.17
   0   2   7  848.66   11.93
   0   2   8    9.15    0.50
   0  -2  -8    8.92    0.65
   0  -2  -8    8.15    1.06
   0  -2  -8    7.78    1.09
   0   2   8    8.76    1.12
   0   2   8    9.53    0.46
   0   2   8    8.63    0.89
   0   2   8    7.47    0.83
   0   2   8   10.17    1.28
   0  -2  -8    9.29    1.08
   0   2   8    9.66    0.73
   0  -2  -8   10.03    0.76
   0  -2  -9  313.47    5.20
   0   2   9  305.28    4.54
   0   2   9  286.80    6.45
   0   2   9  300.42    4.55
   0  -2  -9  307.77    7.20
   0  -2  -9  296.97    5.62
   0   2   9  304.10    5.46
   0  -2  -9  296.46    7.50
   0  -2  -9  300.50    7.48
   0  -2 -10  285.42    5.01
   0   2  10  294.48    4.32
   0  -2 -10  288.10    7.69
   0  -2 -10  285.81    7.53
   0  -2 -10  302.15    7.41
   0   2  10  286.17    4.57
   0   2  10  284.30    5.38
   0   2  11   27.06    0.87
   0  -2 -11   27.31    1.19
   0   2  11   28.68    2.01
   0  -2 -11   28.18    2.23
   0  -2 -11   28.17    2.32
   0  -2 -11   28.92    2.18
   0   2  11   27.85    1.43
   0   2  11   28.09    1.09
   0  -2 -12  122.05    5.17
   0  -2 -12  106.61    4.63
   0  -2 -12  112.88    2.69
   0   2  12  115.52    2.16
   0   2  12  111.22    2.61
   0   2  12  114.97    3.23
   0   2  12  105.85    4.25
   0  -2 -13  169.48    6.43
   0  -2 -13  176.50    6.31
   0   2  13  165.86    5.63
   0   2  13  175.91    2.97
   0  -2 -13  171.44    3.56
   0   2  13  169.38    3.55
   0   2  13  171.98    4.28
   0   2  14    1.14    0.21
   0  -2 -14    1.01    0.82
   0   2  14    1.13    0.81
   0  -2 -14    1.10    0.59
   0  -2 -14    0.94    0.27
   0   2  14    1.16    0.32
   0   2  14    1.96    0.52
   0  -2 -15   54.56    3.93
   0  -2 -15   53.74    3.63
   0  -2 -15   49.48    1.71
   0   2  15   57.02    1.46
   0   2  15   53.74    1.93
   0   2  15   54.21    2.42
   0   2  15   50.96    3.28
   0  -2 -16  110.16    5.73
   0  -2 -16  105.18    5.20
   0   2  16  109.40    4.98
   0  -2 -16  103.25    2.51
   0   2  16  102.30    2.88
   0   2  16   99.79    3.54
   0  -2 -17    4.20    0.97
   0  -2 -17    5.60    1.34
   0   2  17    5.45    0.67
   0   2  17    7.88    1.04
   0   2  17    4.37    1.18
   0  -2 -18   -1.26    1.00
   0   2  18    0.47    0.48
   0   2  18    0.14    0.58
   0  -2 -19    6.21    1.45
   0  -2 -19    6.52    1.71
   0   2  19    5.76    0.95
   0   2  19    6.92    1.48
   0  -2 -20    2.15    0.76
   0  -2 -20    3.71    1.42
   0   2  20    4.80    0.94
   0   2  20    3.49    1.16
   0  -2 -21   -0.74    1.12
   0  -2 -21    0.43    0.92
   0   2  21    0.76    0.61
   0   2  21    0.33    0.77
   0  -2 -22    5.37    1.51
   0  -2 -22    4.53    1.58
   0   2  22    4.92    0.95
   0   2  22    6.05    1.51
   0   2  23   15.53    2.33
   0  -2 -23   10.66    2.21
   0  -2 -23   14.68    2.38
   0   2  24   18.67    2.72
   0  -2 -24   11.43    2.51
   0  -2 -24   18.10    2.78
   0  -2 -25    0.99    1.40
   0   2  25    1.65    1.07
   0  -2 -26    6.27    2.15
   0   2  26    9.00    2.18
   0   2  27    9.83    2.21
   0  -2 -27   16.27    3.37
   0  -2 -27   15.55    2.72
   0   2  28    2.33    1.54
   0  -2 -28    4.29    2.21
   0  -2 -28    3.15    1.55
   0   2  29    2.47    1.62
   0  -2 -29    2.78    2.05
   0  -2 -29    3.13    1.66
   0  -2 -30    1.72    1.53
   0  -2 -30    3.65    1.92
   0   3 -28    5.71    2.23
   0  -3  28   10.71    2.57
   0   3 -27    1.03    1.22
   0  -3  27   -0.53    1.26
   0  -3  26   -0.08    0.81
   0   3 -26    0.16    1.14
   0  -3  26    0.51    0.96
   0  -3  25    4.71    1.36
   0   3 -25    3.92    1.63
   0  -3  25    6.86    1.66
   0  -3  24    1.66    0.94
   0   3 -24   -0.43    1.15
   0  -3  24    0.86    0.93
   0  -3  23    1.49    0.82
   0   3 -23    2.99    1.51
   0   3 -23    1.28    0.60
   0  -3  23    1.37    0.90
   0  -3  22    2.73    1.08
   0  -3  22    4.62    1.41
   0   3 -22    4.10    0.87
   0   3 -22    1.70    1.06
   0  -3  21   27.91    2.93
   0   3 -21   26.18    2.01
   0   3 -21   24.00    3.24
   0  -3  21   26.15    2.53
   0   3 -20    0.04    0.50
   0  -3  20    0.15    0.83
   0   3 -20    1.63    1.12
   0   3 -19    0.19    0.40
   0  -3  19    1.37    0.76
   0   3 -19    0.91    0.82
   0   3 -18    1.28    0.33
   0   3 -18    2.03    0.67
   0  -3  18    1.17    0.63
   0   3 -18    1.34    0.98
   0   3 -17    3.20    0.53
   0   3 -17    2.89    0.68
   0  -3  17    4.58    1.22
   0   3 -17    1.18    1.15
   0   3 -16  152.38    3.76
   0   3 -16  135.03    2.75
   0   3 -16  149.37    4.71
   0  -3  16  155.09    6.00
   0   3 -16  144.54    6.90
   0   3 -15   19.66    0.92
   0   3 -15   20.99    1.33
   0  -3  15   24.74    2.26
   0   3 -15   20.19    1.63
   0   3 -15   19.82    2.50
   0   3 -14   23.51    1.41
   0   3 -14   21.32    1.02
   0   3 -14   25.31    1.78
   0  -3  14   26.01    2.19
   0   3 -14   25.00    2.57
   0   3 -13   49.01    1.67
   0   3 -13   56.84    2.63
   0  -3  13   55.64    3.14
   0   3 -13   54.82    3.75
   0  -3  12   79.83    3.65
   0   3 -12   81.05    3.18
   0   3 -12   82.23    4.40
   0   3 -12   78.95    2.72
   0   3 -12   78.50    2.23
   0  -3  11    9.39    1.23
   0   3 -11    9.86    1.08
   0   3 -11    6.12    1.19
   0   3 -11    8.33    0.84
   0   3 -11    5.73    1.03
   0   3 -10  287.95    7.79
   0   3 -10  285.83    8.06
   0  -3  10  296.01    7.05
   0   3 -10  290.12    5.93
   0   3 -10  291.27    6.49
   0   3  -9  768.49   14.34
   0  -3   9  790.62   12.99
   0   3  -9  791.92   14.74
   0  -3   9  793.40   13.36
   0   3  -9  792.78   12.16
   0   3  -9  772.64   12.81
   0   3  -8  450.19    9.55
   0   3  -8  447.23    9.71
   0  -3   8  444.26    8.45
   0   3  -8  446.82    8.45
   0   3  -8  462.67    7.95
   0  -3   8  449.37    8.66
   0   3  -7    2.78    0.70
   0   3  -7    1.78    0.56
   0  -3   7    2.28    0.67
   0  -3   7    2.28    0.53
   0   3  -7    2.67    0.52
   0   3  -7    1.61    0.45
   0  -3   7    1.93    0.48
   0   3  -7    2.30    0.50
   0  -3   7    1.63    0.45
   0  -3   6  309.51    6.86
   0   3  -6  316.36    6.99
   0   3  -6  319.77    7.00
   0  -3   6  324.60    7.04
   0  -3   6  298.57    6.58
   0  -3   6  318.31    6.40
   0   3  -6  313.21    6.40
   0  -3   6  309.07    6.57
   0   3  -6  317.93    6.09
   0  -3   6  317.72    6.24
   0   3  -6  312.36    6.30
   0   3  -5   32.80    1.86
   0  -3   5   31.77    1.76
   0  -3   5   29.41    1.47
   0   3  -5   31.99    1.57
   0   3  -5   32.39    1.80
   0  -3   5   34.42    1.84
   0  -3   5   32.91    1.67
   0   3  -5   31.84    1.54
   0  -3   5   33.93    1.78
   0   3  -5   29.84    1.63
   0  -3   4  331.48    6.42
   0   3  -4  321.79    6.49
   0   3  -4  331.25    5.89
   0  -3   4  331.46    5.84
   0   3  -4  324.73    6.33
   0  -3   4  318.41    6.29
   0  -3   4  330.16    6.33
   0   3  -4  325.20    6.13
   0   3  -4  324.85    6.33
   0  -3   4  333.56    6.49
   0   3  -3   96.25    2.83
   0  -3   3   95.27    2.78
   0  -3   3   93.48    2.37
   0   3  -3   96.22    2.45
   0   3  -3   91.63    2.61
   0  -3   3   92.93    2.62
   0  -3   3   91.22    2.83
   0   3  -3   93.96    2.70
   0   3  -3   94.52    2.76
   0  -3   3   92.36    2.84
   0   3  -3   92.34    2.83
   0   3  -2  273.33    4.60
   0  -3   2  277.42    4.60
   0  -3   2  276.97    4.71
   0   3  -2  265.89    4.64
   0   3  -2  280.00    5.29
   0  -3   2  268.79    5.38
   0  -3   2  280.79    5.46
   0  -3   2  272.44    4.99
   0   3  -2  271.34    5.06
   0   3  -1  203.01    3.81
   0  -3   1  204.75    3.74
   0   3  -1  202.69    3.55
   0  -3   1  203.27    3.63
   0   3  -1  202.10    3.30
   0  -3   1  200.49    3.35
   0  -3   1  204.69    4.42
   0   3  -1  204.09    4.33
   0  -3   1  195.22    4.12
   0   3  -1  202.09    4.27
   0  -3   1  203.78    4.27
   0   3  -1  201.84    4.39
   0   3   0 1214.38   16.92
   0  -3   0 1240.35   16.97
   0  -3   0 1253.79   16.93
   0   3   0 1253.28   16.84
   0  -3   0 1257.88   17.31
   0   3   0 1281.27   17.30
   0  -3   0 1230.79   16.40
   0   3   0 1251.13   16.17
   0  -3   0 1263.28   15.93
   0   3   0 1242.18   16.00
   0  -3   0 1259.93   17.31
   0   3   0 1232.38   17.27
   0   3   1 1727.06   22.28
   0  -3  -1 1736.13   22.26
   0   3   1 1772.67   22.86
   0  -3  -1 1680.81   22.52
   0   3   1 1727.65   22.46
   0   3   1 1692.94   22.11
   0  -3  -1 1703.12   22.54
   0   3   1 1678.94   22.66
   0  -3  -1 1726.37   20.91
   0   3   1 1678.25   21.01
   0   3   2 1273.58   17.39
   0  -3  -2 1262.21   17.39
   0  -3  -2 1245.14   17.53
   0   3   2 1288.19   17.52
   0  -3  -2 1259.28   16.69
   0   3   2 1227.43   16.68
   0   3   2 1231.57   17.66
   0   3   2 1248.88   17.29
   0  -3  -2 1295.72   17.46
   0  -3  -3  473.84    7.76
   0   3   3  457.87    7.60
   0   3   3  467.17    6.76
   0   3   3  454.96    6.85
   0  -3  -3  461.14    6.93
   0   3   3  475.90    7.91
   0  -3  -3  477.57    7.85
   0   3   3  459.85    7.40
   0  -3  -3  459.13    8.24
   0   3   3  466.96    8.18
   0  -3  -3  461.74    6.93
   0   3   3  458.64    6.98
   0  -3  -4 2396.95   31.21
   0   3   4 2357.48   30.98
   0  -3  -4 2511.82   29.97
   0   3   4 2447.96   29.71
   0   3   4 2432.01   31.52
   0  -3  -4 2459.52   31.51
   0   3   4 2420.55   30.79
   0  -3  -4 2342.76   30.80
   0   3   4 2389.26   30.60
   0  -3  -4 2313.29   32.34
   0   3   4 2487.46   32.41
   0   3   4 2383.46   30.09
   0  -3  -4 2399.52   29.95
   0   3   5 6225.34   77.48
   0  -3  -5 6236.21   77.58
   0   3   5 6432.16   77.86
   0  -3  -5 6731.66   78.01
   0  -3  -5 6102.16   78.94
   0   3   5 6262.84   76.80
   0   3   5 6494.70   76.56
   0   3   5 6093.94   78.98
   0  -3  -5 6140.63   77.42
   0   3   5 6229.54   76.96
   0   3   6 2351.47   29.98
   0  -3  -6 2402.58   30.45
   0   3   6 2334.29   31.23
   0  -3  -6 2326.65   31.35
   0  -3  -6 2408.99   28.83
   0   3   6 2429.35   28.57
   0   3   6 2448.34   31.22
   0  -3  -6 2317.96   31.06
   0  -3  -6 2263.21   32.34
   0   3   6 2423.13   29.43
   0   3   6 2317.84   32.65
   0   3   6 2439.14   29.04
   0   3   6 2302.26   29.91
   0   3   7 1379.81   18.89
   0  -3  -7 1463.16   19.47
   0   3   7 1423.90   20.82
   0  -3  -7 1429.45   20.91
   0  -3  -7 1497.71   17.86
   0   3   7 1435.92   19.43
   0   3   7 1437.52   20.36
   0   3   7 1482.31   18.23
   0   3   7 1371.28   21.96
   0  -3  -7 1414.28   21.66
   0   3   7 1400.41   19.05
   0   3   7 1453.39   17.96
   0  -3  -8   25.79    1.33
   0   3   8   25.89    1.16
   0   3   8   24.76    1.44
   0   3   8   27.21    1.84
   0  -3  -8   26.89    1.87
   0  -3  -8   27.07    0.85
   0   3   8   24.28    1.65
   0   3   8   27.42    0.87
   0  -3  -8   27.08    1.96
   0  -3  -8   23.79    1.36
   0   3   8   26.24    0.85
   0   3   8   27.73    1.31
   0  -3  -9  232.07    4.78
   0   3   9  234.19    4.23
   0   3   9  227.06    5.39
   0  -3  -9  234.99    6.53
   0  -3  -9  230.34    6.35
   0  -3  -9  232.86    3.64
   0   3   9  237.72    3.47
   0   3   9  225.92    5.64
   0  -3  -9  234.80    6.49
   0   3   9  232.95    3.57
   0   3   9  226.94    4.67
   0   3  10  172.98    3.34
   0  -3 -10  172.62    3.97
   0  -3 -10  168.29    5.55
   0  -3 -10  169.70    5.66
   0  -3 -10  172.16    2.99
   0   3  10  168.49    4.71
   0   3  10  174.31    2.82
   0  -3 -10  170.28    5.54
   0   3  10  172.03    3.93
   0  -3 -11  164.15    3.87
   0   3  11  164.06    3.16
   0  -3 -11  163.44    2.97
   0  -3 -11  172.11    5.87
   0  -3 -11  164.27    5.78
   0   3  11  165.26    2.85
   0  -3 -11  161.53    5.50
   0   3  11  161.10    3.89
   0  -3 -12    8.71    0.83
   0   3  12    9.87    0.60
   0  -3 -12    9.09    0.58
   0  -3 -12    8.55    1.32
   0  -3 -12   12.25    1.62
   0  -3 -12    8.67    1.24
   0   3  12   10.07    0.57
   0   3  12    8.98    0.85
   0  -3 -13   46.77    1.90
   0   3  13   46.66    1.35
   0  -3 -13   44.38    1.43
   0  -3 -13   47.81    3.21
   0  -3 -13   50.45    3.42
   0   3  13   47.62    2.90
   0  -3 -13   48.20    3.09
   0   3  13   45.25    1.38
   0   3  13   48.06    2.04
   0   3  14    4.23    0.39
   0  -3 -14    3.62    0.49
   0  -3 -14    4.35    0.44
   0  -3 -14    5.16    1.27
   0  -3 -14    2.78    0.82
   0   3  14    4.00    0.98
   0  -3 -14    3.33    0.85
   0   3  14    3.97    0.40
   0   3  14    4.12    0.66
   0  -3 -15  127.09    2.88
   0  -3 -15  134.26    5.85
   0  -3 -15  122.27    5.94
   0   3  15  121.40    5.16
   0  -3 -15  127.13    3.36
   0   3  15  134.94    2.61
   0   3  15  127.75    2.80
   0   3  15  129.39    3.85
   0  -3 -16    1.58    0.51
   0  -3 -16    2.18    0.34
   0  -3 -16    1.58    0.71
   0   3  16    1.15    0.69
   0   3  16    2.68    0.31
   0  -3 -16    2.21    0.42
   0   3  16    2.32    0.38
   0   3  16    2.67    0.61
   0  -3 -17   65.33    2.03
   0  -3 -17   65.62    4.28
   0  -3 -17   68.47    4.63
   0   3  17   66.50    4.06
   0   3  17   68.02    1.71
   0   3  17   57.15    1.88
   0   3  17   72.14    2.99
   0   3  18    1.71    0.29
   0  -3 -18    0.82    0.95
   0   3  18    1.89    1.03
   0  -3 -18    2.25    0.37
   0  -3 -18    1.15    0.77
   0  -3 -18    0.68    0.32
   0   3  18    1.26    0.47
   0  -3 -19   74.28    2.31
   0  -3 -19   64.98    4.83
   0  -3 -19   72.07    4.75
   0   3  19   73.24    3.25
   0   3  19   73.03    4.50
   0  -3 -20   13.17    0.98
   0  -3 -20   15.05    2.40
   0  -3 -20   13.24    2.37
   0   3  20   13.58    1.44
   0   3  20   16.35    2.23
   0  -3 -21   13.35    1.01
   0  -3 -21   12.20    2.16
   0  -3 -21   11.43    2.30
   0   3  21   13.43    1.50
   0   3  21   13.16    2.08
   0  -3 -22    5.81    1.67
   0   3  22    5.30    0.95
   0   3  22    3.50    1.23
   0  -3 -23    4.70    1.67
   0  -3 -23    2.17    1.24
   0   3  23    4.31    0.96
   0   3  23    3.88    1.24
   0  -3 -24    6.04    1.67
   0  -3 -24    6.78    1.98
   0   3  24    6.73    1.30
   0   3  24   10.94    2.12
   0  -3 -25    0.69    1.03
   0  -3 -25    0.56    1.07
   0   3  25   -0.08    0.62
   0   3  25   -0.16    1.16
   0   3  26    0.90    1.02
   0  -3 -26   -1.30    1.68
   0  -3 -26    0.34    0.99
   0  -3 -26    0.68    0.99
   0   3  27    6.26    1.54
   0  -3 -27    7.21    2.25
   0  -3 -27    8.35    2.16
   0   3  28   -0.44    1.30
   0  -3 -28    2.04    1.93
   0  -3 -28   -0.74    1.43
   0   3  29   -0.33    1.44
   0  -3 -29   -2.38    2.07
   0  -3 -29    0.73    1.26
   0   3  30    1.28    1.65
   0  -3 -30    0.45    1.44
   0  -3 -30    4.91    1.97
   0  -4  28    5.84    1.93
   0   4 -28    4.79    2.28
   0  -4  27    0.19    1.28
   0   4 -27    0.76    1.51
   0  -4  26   10.52    2.29
   0   4 -26   10.42    2.74
   0  -4  25    3.80    1.43
   0   4 -25    3.35    1.89
   0  -4  25    1.89    1.06
   0  -4  24    3.24    1.48
   0   4 -24    1.65    1.45
   0  -4  24    0.98    0.78
   0  -4  23    2.89    1.28
   0   4 -23    1.40    0.65
   0   4 -23    1.95    1.53
   0  -4  23    1.58    0.96
   0   4 -22    1.54    0.63
   0  -4  22   -1.26    1.00
   0   4 -22    1.44    1.37
   0  -4  22   -0.57    0.56
   0   4 -21    0.16    0.40
   0  -4  21    0.23    0.86
   0   4 -21   -0.57    0.96
   0  -4  21   -0.69    0.78
   0  -4  20    0.30    0.59
   0   4 -20    0.64    0.51
   0   4 -20   -1.28    1.24
   0  -4  20    0.06    0.73
   0   4 -19   24.89    2.05
   0  -4  19   27.84    2.82
   0   4 -19   28.07    3.39
   0  -4  19   29.24    2.62
   0   4 -18   27.86    2.14
   0  -4  18   29.99    2.79
   0   4 -18   27.96    1.57
   0   4 -18   30.36    3.37
   0  -4  18   31.94    2.71
   0   4 -17    1.71    0.62
   0  -4  17    4.36    1.17
   0   4 -17    3.16    0.58
   0   4 -17    2.69    0.95
   0  -4  17    1.97    0.57
   0  -4  16   48.81    3.33
   0   4 -16   47.00    2.70
   0   4 -16   47.50    2.22
   0   4 -16   42.68    3.70
   0  -4  16   46.69    3.04
   0  -4  15   73.53    3.92
   0   4 -15   74.46    3.38
   0  -4  15   71.92    3.65
   0   4 -15   70.82    2.76
   0   4 -15   58.69    2.07
   0   4 -15   73.42    4.67
   0   4 -14    0.30    0.38
   0  -4  14   -0.16    0.45
   0   4 -14    0.02    0.23
   0   4 -14    1.53    0.54
   0   4 -14    0.71    0.68
   0  -4  14    0.90    0.57
   0  -4  13   34.43    2.47
   0   4 -13   32.77    2.17
   0  -4  13   34.66    2.40
   0   4 -13   36.62    1.96
   0   4 -13   30.67    2.84
   0   4 -12   37.89    2.32
   0  -4  12   43.20    2.70
   0   4 -12   42.82    3.11
   0  -4  12   44.97    2.65
   0   4 -12   44.48    2.19
   0   4 -12   45.48    3.30
   0  -4  11    0.36    0.33
   0   4 -11    0.27    0.61
   0   4 -11   -0.16    0.46
   0   4 -11    1.36    0.56
   0  -4  11   -0.72    0.52
   0  -4  10  215.41    5.89
   0   4 -10  201.88    6.57
   0  -4  10  210.32    5.86
   0   4 -10  218.21    6.85
   0   4 -10  210.78    5.73
   0   4  -9    8.46    1.24
   0  -4   9   11.03    1.18
   0   4  -9   10.72    1.38
   0  -4   9    9.18    1.13
   0   4  -9    9.16    0.98
   0   4  -9   10.22    1.16
   0   4  -8  119.30    4.58
   0  -4   8  128.28    4.01
   0   4  -8  123.95    4.58
   0  -4   8  131.24    4.22
   0   4  -8  132.17    3.88
   0   4  -8  126.31    4.11
   0  -4   7  292.69    7.18
   0   4  -7  309.54    7.35
   0  -4   7  302.83    6.47
   0   4  -7  311.47    7.49
   0  -4   7  308.49    6.93
   0   4  -7  306.98    6.51
   0   4  -7  306.06    6.84
   0  -4   6   54.59    2.59
   0   4  -6   58.60    2.71
   0   4  -6   57.92    2.39
   0  -4   6   58.37    2.32
   0   4  -6   60.27    2.82
   0  -4   6   64.64    2.75
   0   4  -6   58.11    2.43
   0   4  -6   59.37    2.61
   0   4  -5    2.42    0.54
   0  -4   5    1.33    0.43
   0  -4   5    1.75    0.39
   0   4  -5    1.97    0.41
   0  -4   5    2.05    0.53
   0   4  -5    1.71    0.44
   0  -4   5    2.30    0.54
   0   4  -5    2.53    0.56
   0   4  -5    1.60    0.45
   0  -4   4  401.64    7.02
   0   4  -4  413.37    7.16
   0   4  -4  413.69    7.93
   0  -4   4  399.59    7.75
   0  -4   4  411.48    8.02
   0   4  -4  413.20    7.72
   0  -4   4  414.03    7.56
   0   4  -4  428.00    7.59
   0   4  -4  422.64    8.00
   0  -4   4  407.63    8.04
   0  -4   3    0.66    0.22
   0   4  -3    0.92    0.31
   0  -4   3    1.27    0.32
   0   4  -3    0.14    0.30
   0  -4   3    0.71    0.43
   0   4  -3    0.50    0.24
   0  -4   3    1.32    0.35
   0   4  -3    0.50    0.22
   0  -4   3   -0.08    0.25
   0   4  -3    0.19    0.26
   0   4  -2   84.44    2.17
   0  -4   2   84.43    2.22
   0  -4   2   82.40    2.26
   0   4  -2   83.53    2.24
   0  -4   2   84.48    2.49
   0   4  -2   79.58    2.52
   0   4  -2   83.74    2.85
   0  -4   2   79.31    2.70
   0  -4   2   82.41    2.97
   0   4  -2   81.26    2.89
   0   4  -2   83.68    2.89
   0  -4   2   84.87    2.91
   0   4  -1   79.64    1.72
   0  -4   1   77.48    1.80
   0  -4   1   77.93    2.20
   0   4  -1   80.08    2.09
   0   4  -1   78.14    2.26
   0  -4   1   76.07    2.17
   0   4  -1   74.36    2.70
   0  -4   1   73.94    2.57
   0  -4   1   76.69    2.80
   0  -4   1   76.33    2.67
   0   4  -1   78.15    2.69
   0   4  -1   77.60    2.78
   0   4   0  112.45    2.63
   0  -4   0  113.95    2.85
   0   4   0  108.45    2.50
   0  -4   0  108.28    2.40
   0   4   0  110.92    3.08
   0  -4   0  110.26    3.14
   0   4   0  102.74    3.24
   0  -4   0  105.46    3.30
   0  -4   0  104.66    3.11
   0   4   0  103.77    3.09
   0   4   0  108.67    3.34
   0  -4   0  106.78    3.34
   0   4   1  103.92    2.76
   0  -4  -1  105.10    3.18
   0   4   1  107.17    3.32
   0   4   1  104.32    3.10
   0  -4  -1  109.80    3.34
   0  -4  -1  104.85    2.99
   0   4   1  105.52    3.02
   0   4   1  109.32    2.24
   0  -4  -1  110.94    2.12
   0  -4  -1  102.94    3.07
   0   4   1  110.30    3.33
   0  -4  -1  110.91    3.38
   0   4   2   95.46    3.12
   0   4   2   92.49    2.94
   0  -4  -2   90.81    3.05
   0  -4  -2   88.58    3.01
   0  -4  -2   94.65    2.68
   0   4   2   90.65    2.67
   0   4   2   94.07    3.03
   0   4   2   94.39    2.92
   0   4   2   96.65    1.81
   0  -4  -2   94.24    1.69
   0  -4  -3   17.14    1.26
   0   4   3   17.04    1.36
   0   4   3   18.07    1.26
   0   4   3   18.76    0.79
   0  -4  -3   18.15    0.83
   0  -4  -3   16.86    0.53
   0   4   3   17.70    0.57
   0   4   3   17.46    1.29
   0   4   3   16.81    1.25
   0  -4  -3   16.71    1.22
   0  -4  -3   15.67    1.27
   0   4   3   16.21    1.20
   0   4   3   18.76    1.10
   0  -4  -3   17.40    1.03
   0  -4  -4    4.47    0.68
   0   4   4    4.09    0.64
   0   4   4    3.73    0.44
   0  -4  -4    3.95    0.46
   0  -4  -4    4.07    0.32
   0   4   4    3.77    0.43
   0   4   4    4.21    0.27
   0  -4  -4    3.20    0.65
   0   4   4    3.88    0.64
   0  -4  -4    3.95    0.84
   0   4   4    4.66    0.61
   0   4   4    4.69    0.75
   0  -4  -4    3.58    0.46
   0   4   4    3.80    0.46
   0   4   5  136.71    3.65
   0  -4  -5  135.27    3.81
   0  -4  -5  142.22    2.81
   0   4   5  138.61    2.77
   0  -4  -5  134.97    3.48
   0   4   5  138.96    3.41
   0  -4  -5  142.19    4.00
   0   4   5  142.44    4.04
   0  -4  -5  135.34    4.47
   0   4   5  139.83    4.45
   0   4   5  139.12    3.47
   0  -4  -5  135.23    2.99
   0   4   5  137.22    3.10
   0  -4  -6   84.58    2.87
   0   4   6   77.09    2.59
   0   4   6   82.22    1.83
   0  -4  -6   84.69    2.27
   0   4   6   83.38    2.77
   0  -4  -6   80.43    2.78
   0  -4  -6   79.60    2.98
   0   4   6   80.43    2.99
   0   4   6   83.35    3.54
   0   4   6   75.93    2.40
   0  -4  -6   77.29    3.42
   0   4   6   78.64    2.11
   0  -4  -6   80.59    1.97
   0  -4  -7  446.51    8.14
   0   4   7  432.20    7.68
   0  -4  -7  444.98    8.56
   0   4   7  447.05    8.47
   0   4   7  449.81    6.22
   0  -4  -7  449.69    6.61
   0   4   7  447.24    8.66
   0  -4  -7  447.23    8.59
   0   4   7  419.43    9.75
   0   4   7  437.58    7.60
   0  -4  -7  430.93    9.59
   0   4   7  440.50    7.25
   0   4   7  447.70    6.80
   0  -4  -8  695.01   11.44
   0   4   8  688.51   10.78
   0  -4  -8  682.69   12.28
   0   4   8  679.80   12.15
   0  -4  -8  724.11    9.57
   0   4   8  699.80    9.14
   0   4   8  689.73   10.81
   0  -4  -8  661.24   11.82
   0   4   8  668.87   12.02
   0   4   8  704.34   10.10
   0  -4  -8  682.12   13.24
   0   4   8  683.38   10.75
   0   4   8  716.35    9.75
   0   4   9  452.18    7.62
   0  -4  -9  456.08    8.31
   0  -4  -9  460.00    6.56
   0  -4  -9  448.33    9.56
   0   4   9  440.76    8.15
   0  -4  -9  440.23   10.01
   0   4   9  454.27    6.89
   0   4   9  454.43    7.84
   0   4   9  454.36    6.67
   0  -4 -10  129.24    3.71
   0   4  10  126.17    3.17
   0  -4 -10  113.53    4.67
   0  -4 -10  118.63    4.56
   0  -4 -10  127.51    2.48
   0   4  10  123.53    3.76
   0   4  10  131.49    2.52
   0  -4 -10  123.60    4.83
   0   4  10  130.39    3.45
   0   4  10  125.59    2.50
   0   4  11  192.97    4.01
   0  -4 -11  189.43    4.78
   0  -4 -11  192.52    6.28
   0  -4 -11  183.05    6.27
   0  -4 -11  198.00    3.37
   0   4  11  181.11    5.04
   0   4  11  193.94    3.07
   0  -4 -11  185.00    6.27
   0   4  11  191.73    4.50
   0   4  11  195.67    3.32
   0  -4 -12  209.30    4.97
   0   4  12  202.62    4.07
   0  -4 -12  204.30    3.51
   0  -4 -12  203.38    6.80
   0  -4 -12  209.13    6.83
   0   4  12  199.79    3.21
   0  -4 -12  203.61    6.74
   0   4  12  205.92    4.78
   0   4  12  204.04    3.40
   0  -4 -13  158.25    4.22
   0   4  13  158.86    3.33
   0  -4 -13  160.48    6.15
   0  -4 -13  149.95    5.98
   0  -4 -13  166.75    6.12
   0   4  13  155.49    2.67
   0   4  13  158.38    4.15
   0   4  13  147.72    2.74
   0  -4 -13  157.31    2.97
   0   4  14    8.24    0.65
   0  -4 -14    6.75    0.86
   0  -4 -14    8.28    0.57
   0  -4 -14    7.95    1.39
   0  -4 -14    9.52    1.56
   0  -4 -14    7.72    1.45
   0   4  14    8.85    0.92
   0   4  14    7.82    0.47
   0   4  14    8.76    0.48
   0  -4 -15    2.80    0.54
   0   4  15    4.69    0.47
   0  -4 -15    4.31    0.44
   0  -4 -15    2.57    1.13
   0  -4 -15    3.03    0.93
   0   4  15    5.22    1.08
   0  -4 -15    1.72    0.82
   0   4  15    3.58    0.66
   0   4  15    3.26    0.32
   0   4  15    3.40    0.30
   0   4  16    6.32    0.53
   0  -4 -16    4.90    0.74
   0  -4 -16    6.98    0.56
   0  -4 -16    6.20    1.45
   0  -4 -16    6.01    1.35
   0   4  16    4.75    1.14
   0  -4 -16    8.83    1.58
   0   4  16    4.21    0.38
   0   4  16    6.82    0.92
   0   4  16    6.49    0.40
   0   4  17    3.69    0.41
   0  -4 -17    3.41    0.61
   0  -4 -17    3.39    1.19
   0  -4 -17    4.04    0.45
   0  -4 -17    3.35    1.18
   0   4  17    2.57    0.97
   0  -4 -17    3.70    1.15
   0   4  17    3.28    0.70
   0  -4 -18   36.32    3.44
   0  -4 -18   34.36    3.21
   0   4  18   37.06    3.17
   0  -4 -18   34.18    1.39
   0   4  18   35.06    1.29
   0   4  18   33.57    2.10
   0  -4 -19   65.84    4.65
   0  -4 -19   67.95    4.87
   0   4  19   71.31    4.49
   0  -4 -19   66.17    2.02
   0   4  19   65.49    1.81
   0   4  19   66.49    3.06
   0  -4 -20   15.06    0.97
   0  -4 -20   18.37    2.64
   0  -4 -20   18.38    2.72
   0   4  20   16.48    1.55
   0   4  20   15.93    2.26
   0  -4 -21   -0.91    1.02
   0  -4 -21    2.05    1.29
   0   4  21   -0.24    0.58
   0   4  21   -1.16    1.01
   0  -4 -22    7.04    1.88
   0  -4 -22    2.22    1.49
   0   4  22    6.19    1.19
   0   4  22    7.75    1.74
   0  -4 -23   -0.41    0.81
   0  -4 -23   -0.34    0.83
   0   4  23   -1.17    0.75
   0   4  23    1.84    1.07
   0  -4 -24    0.30    0.80
   0  -4 -24    1.52    0.96
   0  -4 -24    2.98    1.40
   0   4  24    2.54    0.81
   0   4  24    2.31    1.18
   0  -4 -25    7.75    1.86
   0  -4 -25    8.76    1.83
   0  -4 -25    6.34    1.84
   0   4  25    7.05    1.31
   0   4  25   13.14    2.31
   0  -4 -26    0.14    1.34
   0  -4 -26    0.05    0.84
   0  -4 -26   -0.19    1.29
   0   4  26   -0.14    0.59
   0   4  26    0.38    0.90
   0  -4 -27   -0.45    1.03
   0  -4 -27    0.29    1.12
   0  -4 -27   -0.02    1.33
   0   4  27   -0.57    0.80
   0   4  27   -0.37    0.91
   0   4  28    0.70    1.30
   0  -4 -28    1.14    1.52
   0  -4 -28   -0.56    0.85
   0   4  29    2.51    1.52
   0  -4 -29    1.60    1.46
   0  -4 -29    1.21    1.24
   0  -4 -30    1.28    1.66
   0  -4 -30    0.30    1.17
   0  -5  27    2.03    1.31
   0   5 -27    1.26    1.43
   0  -5  26    0.96    0.92
   0   5 -26    3.37    1.97
   0  -5  25    3.56    1.71
   0   5 -25   -0.34    1.04
   0  -5  25    2.03    1.14
   0  -5  24    1.59    1.19
   0   5 -24    3.13    1.56
   0  -5  24    1.42    1.12
   0   5 -23    0.39    0.58
   0  -5  23    0.54    0.98
   0   5 -23   -0.99    1.10
   0  -5  23    0.21    0.71
   0   5 -22   -0.30    0.48
   0  -5  22   -0.07    0.84
   0   5 -22    0.65    1.11
   0  -5  22   -0.90    0.87
   0  -5  21    2.58    1.01
   0   5 -21    3.20    0.90
   0   5 -21    2.11    1.10
   0  -5  21    3.06    1.10
   0   5 -20    0.48    0.50
   0  -5  20   -1.66    1.02
   0   5 -20    0.09    0.90
   0  -5  20    0.68    0.80
   0   5 -19    9.42    1.35
   0  -5  19    9.71    1.75
   0   5 -19   12.19    2.21
   0  -5  19   11.14    1.80
   0  -5  18    0.15    0.72
   0   5 -18    0.45    0.40
   0   5 -18    1.38    1.12
   0  -5  18    0.11    0.64
   0   5 -17    0.48    0.48
   0  -5  17    0.15    0.55
   0   5 -17   -0.08    0.33
   0   5 -17    0.40    0.77
   0  -5  17    0.24    0.54
   0   5 -16    4.87    1.02
   0  -5  16    6.64    1.27
   0   5 -16    6.14    0.91
   0   5 -16    5.59    1.38
   0  -5  16    5.61    1.25
   0  -5  15   11.31    1.55
   0   5 -15   13.39    1.54
   0   5 -15   10.00    1.13
   0   5 -15    9.86    1.74
   0  -5  15   12.08    1.55
   0  -5  14    7.38    1.27
   0   5 -14    9.36    1.25
   0   5 -14    7.63    1.05
   0   5 -14    6.84    1.41
   0  -5  14    8.11    1.30
   0  -5  13    0.18    0.59
   0   5 -13    0.74    0.57
   0  -5  13    0.91    0.46
   0   5 -13    0.26    0.34
   0   5 -13    0.42    0.69
   0   5 -12    9.93    1.55
   0  -5  12   12.45    1.50
   0   5 -12    9.35    1.54
   0  -5  12   11.70    1.42
   0   5 -12    9.73    1.13
   0   5 -12   11.97    1.42
   0   5 -11   44.41    3.13
   0  -5  11   48.77    2.76
   0   5 -11   44.32    3.11
   0  -5  11   44.65    2.81
   0   5 -11   42.46    2.34
   0   5 -11   44.37    2.64
   0   5 -10    5.41    0.96
   0  -5  10    5.70    0.91
   0   5 -10    3.10    0.94
   0  -5  10    3.82    0.79
   0   5 -10    4.81    0.84
   0   5 -10    6.06    1.18
   0   5  -9  214.53    6.61
   0  -5   9  221.62    5.81
   0   5  -9  212.62    6.68
   0  -5   9  202.72    6.02
   0   5  -9  212.42    5.66
   0   5  -9  205.00    5.94
   0   5  -8   11.85    1.42
   0  -5   8   13.89    1.26
   0   5  -8    9.98    1.31
   0  -5   8   11.66    1.30
   0   5  -8   11.55    1.19
   0   5  -8   11.82    1.32
   0   5  -7   36.68    2.30
   0  -5   7   34.60    1.90
   0   5  -7   38.07    2.42
   0  -5   7   37.46    2.31
   0   5  -7   35.14    2.10
   0   5  -7   34.30    2.19
   0   5  -6  511.78    9.82
   0  -5   6  516.18    9.86
   0  -5   6  517.83    9.12
   0   5  -6  504.98   10.25
   0  -5   6  511.12   10.23
   0   5  -6  519.60    9.87
   0   5  -6  499.49    9.97
   0   5  -5  564.16   10.01
   0  -5   5  567.41   10.09
   0  -5   5  573.83    9.52
   0   5  -5  541.92    9.55
   0   5  -5  548.14   10.50
   0  -5   5  571.13   10.80
   0   5  -5  570.40   10.49
   0   5  -5  570.48   10.59
   0  -5   4   67.75    2.52
   0   5  -4   71.05    2.54
   0  -5   4   68.90    2.39
   0   5  -4   67.37    2.41
   0  -5   4   69.33    2.80
   0   5  -4   70.86    2.90
   0  -5   4   66.60    2.99
   0   5  -4   74.39    3.01
   0   5  -4   71.22    2.98
   0  -5   3   68.44    2.29
   0   5  -3   69.47    2.26
   0   5  -3   68.41    2.29
   0  -5   3   68.62    2.30
   0  -5   3   69.20    2.56
   0   5  -3   72.17    2.71
   0  -5   3   65.87    2.74
   0  -5   3   64.28    2.92
   0   5  -3   73.82    2.98
   0   5  -3   66.64    2.81
   0  -5   2    0.97    0.29
   0   5  -2    0.15    0.16
   0   5  -2    0.69    0.27
   0  -5   2    1.08    0.34
   0   5  -2    0.37    0.23
   0  -5   2    0.28    0.32
   0  -5   2    0.49    0.28
   0   5  -2    0.46    0.32
   0  -5   2    0.86    0.42
   0   5  -2    0.11    0.36
   0   5  -2    0.58    0.39
   0   5  -1    0.22    0.17
   0  -5   1   -0.07    0.13
   0   5  -1    0.28    0.22
   0  -5   1    0.36    0.23
   0   5  -1    0.21    0.24
   0  -5   1    0.18    0.18
   0   5  -1   -0.15    0.29
   0  -5   1    0.06    0.33
   0  -5   1    0.12    0.39
   0   5  -1    0.86    0.48
   0  -5   1    0.26    0.28
   0   5  -1    0.22    0.44
   0  -5   0  280.94    5.71
   0   5   0  290.53    5.30
   0  -5   0  289.79    5.01
   0   5   0  287.28    5.22
   0   5   0  296.06    6.59
   0  -5   0  294.60    6.67
   0  -5   0  294.21    6.31
   0   5   0  298.06    6.21
   0  -5   0  284.72    6.26
   0   5   0  290.01    6.28
   0   5   0  287.87    6.54
   0  -5   0  285.98    6.60
   0   5   1  118.39    3.10
   0   5   1  120.91    2.65
   0  -5  -1  121.51    2.49
   0   5   1  124.66    3.68
   0  -5  -1  127.03    3.99
   0  -5  -1  123.11    3.77
   0   5   1  119.34    3.85
   0   5   1  118.70    3.54
   0  -5  -1  116.58    3.54
   0   5   1  117.63    3.86
   0  -5  -1  108.26    3.47
   0  -5  -1  118.16    3.90
   0  -5  -2  171.55    4.28
   0   5   2  179.64    4.37
   0   5   2  175.16    4.30
   0   5   2  160.01    4.48
   0   5   2  184.00    4.95
   0  -5  -2  151.01    4.48
   0  -5  -2  175.15    4.73
   0  -5  -2  166.12    4.76
   0   5   2  174.05    4.75
   0  -5  -2  170.47    4.78
   0   5   2  168.91    4.61
   0   5   2  172.54    3.08
   0  -5  -2  172.06    2.88
   0   5   3   82.87    3.12
   0   5   3   82.07    3.15
   0  -5  -3   79.77    3.18
   0  -5  -3   88.70    1.94
   0   5   3   89.10    1.76
   0  -5  -3   83.13    1.58
   0   5   3   85.15    1.73
   0   5   3   84.32    3.08
   0  -5  -3   83.50    3.17
   0   5   3   83.04    3.22
   0  -5  -3   83.87    3.25
   0   5   3   84.09    3.03
   0  -5  -3   84.98    2.74
   0   5   3   84.80    2.76
   0   5   4   37.62    2.30
   0   5   4   42.52    2.14
   0  -5  -4   40.14    1.47
   0   5   4   43.02    1.41
   0   5   4   33.00    1.62
   0   5   4   42.48    1.01
   0   5   4   46.09    2.33
   0  -5  -4   41.94    2.23
   0   5   4   36.94    2.14
   0   5   4   38.73    1.96
   0  -5  -4   39.06    2.33
   0  -5  -4   39.62    1.73
   0   5   4   40.94    1.79
   0   5   5    1.13    0.35
   0  -5  -5    1.26    0.53
   0  -5  -5    0.44    0.20
   0   5   5    0.53    0.22
   0   5   5    0.61    0.23
   0  -5  -5    0.28    0.12
   0   5   5    0.47    0.12
   0   5   5    0.66    0.43
   0  -5  -5    0.85    0.44
   0   5   5    0.73    0.43
   0   5   5    0.47    0.24
   0  -5  -5    0.64    0.54
   0  -5  -5    0.79    0.29
   0   5   5    0.37    0.24
   0   5   6   45.15    2.17
   0  -5  -6   44.89    2.33
   0  -5  -6   44.88    2.00
   0   5   6   45.54    1.93
   0  -5  -6   41.30    1.41
   0   5   6   46.11    1.55
   0   5   6   42.93    1.19
   0  -5  -6   45.89    2.39
   0   5   6   44.55    2.01
   0  -5  -6   42.45    2.66
   0   5   6   45.58    1.77
   0  -5  -6   43.21    1.63
   0  -5  -7   25.66    1.74
   0   5   7   27.74    1.68
   0  -5  -7   26.73    1.66
   0   5   7   26.05    1.60
   0   5   7   26.97    1.08
   0  -5  -7   28.58    1.30
   0  -5  -7   26.40    1.81
   0  -5  -7   26.94    2.18
   0   5   7   25.52    1.47
   0   5   7   28.43    1.34
   0  -5  -7   27.64    1.20
   0   5   8    1.13    0.44
   0  -5  -8    0.88    0.39
   0  -5  -8    0.00    0.31
   0   5   8    0.00    0.29
   0   5   8    1.01    0.21
   0  -5  -8    0.84    0.26
   0   5   8    1.32    0.35
   0  -5  -8    1.46    0.60
   0  -5  -8    0.43    0.45
   0   5   8    0.76    0.30
   0   5   8    1.38    0.33
   0   5   8    0.71    0.34
   0  -5  -9   30.45    1.90
   0   5   9   32.89    1.75
   0  -5  -9   32.18    2.15
   0   5   9   31.84    1.02
   0  -5  -9   34.53    1.78
   0   5   9   31.60    1.57
   0  -5  -9   33.20    2.13
   0  -5  -9   31.85    2.51
   0   5   9   31.79    1.49
   0   5   9   31.10    1.67
   0   5   9   34.03    1.35
   0   5  10  340.20    6.80
   0  -5 -10  340.14    7.53
   0  -5 -10  358.88    7.31
   0  -5 -10  360.90    8.53
   0   5  10  352.25    6.91
   0   5  10  344.64    6.12
   0  -5 -10  359.16    9.31
   0   5  10  358.23    5.81
   0   5  10  358.46    6.92
   0   5  11    0.34    0.23
   0  -5 -11    0.42    0.35
   0  -5 -11    0.44    0.14
   0  -5 -11    0.36    0.57
   0   5  11    0.42    0.41
   0   5  11    0.34    0.21
   0  -5 -11   -0.46    0.74
   0   5  11    0.55    0.20
   0   5  11    0.15    0.26
   0  -5 -12    9.12    1.09
   0   5  12   10.68    0.91
   0  -5 -12   10.68    0.66
   0  -5 -12    8.56    1.38
   0  -5 -12    9.66    1.39
   0  -5 -12    9.40    1.54
   0   5  12   10.75    0.65
   0   5  12   11.45    0.68
   0   5  12   10.71    1.04
   0  -5 -13  143.02    4.47
   0   5  13  151.77    3.69
   0  -5 -13  153.89    2.99
   0  -5 -13  150.73    5.93
   0  -5 -13  150.29    6.05
   0   5  13  153.67    2.60
   0  -5 -13  151.91    6.03
   0   5  13  151.01    4.23
   0   5  13  156.62    2.89
   0  -5 -14  203.73    5.50
   0   5  14  219.76    4.51
   0  -5 -14  223.71    3.84
   0  -5 -14  211.16    7.41
   0  -5 -14  221.27    7.72
   0   5  14  201.74    3.24
   0  -5 -14  222.94    7.55
   0   5  14  216.91    5.29
   0   5  14  213.36    3.47
   0   5  15   29.27    1.37
   0  -5 -15   31.47    1.16
   0  -5 -15   27.64    2.69
   0  -5 -15   32.18    2.92
   0  -5 -15   27.14    2.59
   0   5  15   29.96    1.79
   0   5  16   26.60    1.24
   0  -5 -16   25.39    1.06
   0  -5 -16   24.89    2.66
   0  -5 -16   26.70    2.76
   0   5  16   28.95    2.55
   0  -5 -16   26.11    2.62
   0   5  16   28.08    1.79
   0   5  17  200.42    4.03
   0  -5 -17  199.48    3.73
   0  -5 -17  206.05    8.07
   0  -5 -17  199.15    8.01
   0   5  17  204.74    7.35
   0  -5 -17  217.92    7.99
   0   5  17  198.83    5.36
   0   5  18   12.00    0.81
   0  -5 -18   11.63    0.72
   0  -5 -18   14.75    2.15
   0  -5 -18   10.17    1.92
   0   5  18   14.17    1.87
   0  -5 -18   10.90    1.80
   0   5  18   11.51    1.20
   0  -5 -19   47.47    3.86
   0  -5 -19   46.03    4.02
   0   5  19   39.35    3.34
   0  -5 -19   42.14    1.46
   0   5  19   43.35    1.55
   0   5  19   44.46    2.45
   0  -5 -20   10.23    1.92
   0  -5 -20    9.09    1.92
   0   5  20   12.42    1.36
   0   5  20    9.57    1.70
   0  -5 -21    0.98    0.83
   0  -5 -21    5.11    1.60
   0  -5 -21    1.48    1.03
   0   5  21    3.30    0.79
   0   5  21    3.10    0.86
   0  -5 -22    5.37    1.48
   0  -5 -22    3.91    1.16
   0  -5 -22    4.51    1.55
   0   5  22    4.96    0.90
   0   5  22    6.33    1.57
   0  -5 -23    1.32    0.96
   0  -5 -23    3.26    1.50
   0  -5 -23   -0.18    0.81
   0   5  23    2.64    0.78
   0   5  23    0.22    0.79
   0  -5 -24   -0.33    0.83
   0  -5 -24   -1.24    1.08
   0  -5 -24   -0.66    0.99
   0   5  24    0.51    0.59
   0   5  24   -1.93    1.11
   0  -5 -25   -1.29    1.20
   0  -5 -25    0.61    0.89
   0  -5 -25   -0.08    1.15
   0   5  25   -0.08    0.53
   0   5  25   -0.73    0.94
   0  -5 -26    9.91    2.10
   0  -5 -26    8.27    2.00
   0  -5 -26    4.37    1.86
   0   5  26    4.84    1.15
   0   5  26    6.48    1.73
   0  -5 -27   -0.68    0.88
   0  -5 -27    0.69    1.12
   0  -5 -27   -1.33    1.66
   0   5  27   -0.83    0.67
   0   5  27   -1.28    1.25
   0  -5 -28    9.22    2.13
   0  -5 -28   10.74    2.60
   0  -5 -28    8.00    2.60
   0   5  28    9.40    1.69
   0   5  28    9.35    2.04
   0  -5 -29   -0.80    0.99
   0  -5 -29   -0.18    1.34
   0  -5 -29    2.42    2.06
   0   5  29   -0.93    0.96
   0   5  29    0.48    1.36
   0   5  30   -0.48    1.29
   0  -5 -30   -3.50    2.26
   0  -5 -30   -1.04    1.48
   0  -6  27    2.81    1.52
   0   6 -27    2.64    1.70
   0  -6  26    3.87    1.50
   0   6 -26    5.42    2.35
   0  -6  25    2.10    1.45
   0   6 -25    3.05    1.71
   0  -6  25    0.76    0.96
   0  -6  24    0.33    0.80
   0   6 -24    2.81    1.55
   0  -6  24    1.63    1.09
   0  -6  23    0.36    0.91
   0   6 -23    1.28    0.66
   0   6 -23   -0.61    1.09
   0  -6  23   -0.03    0.97
   0   6 -22    0.01    0.54
   0  -6  22    1.46    1.01
   0   6 -22    2.68    1.37
   0  -6  22    2.43    1.40
   0   6 -21   16.79    1.93
   0  -6  21   17.86    2.39
   0   6 -21   18.08    2.88
   0  -6  21   21.71    2.68
   0   6 -20    0.69    0.65
   0  -6  20    0.21    0.76
   0   6 -20   -0.03    0.87
   0  -6  20   -0.20    0.84
   0  -6  19   15.13    2.14
   0   6 -19   16.00    1.86
   0   6 -19   12.18    2.23
   0  -6  19   12.72    1.97
   0   6 -18   -0.21    0.69
   0  -6  18    1.85    0.98
   0   6 -18    1.21    1.15
   0  -6  18    2.08    0.85
   0   6 -17   10.65    1.48
   0  -6  17   11.47    1.86
   0   6 -17   12.76    1.33
   0   6 -17   11.81    2.02
   0  -6  17   11.96    1.88
   0  -6  16   -0.33    0.65
   0   6 -16    0.13    0.51
   0   6 -16    0.31    0.47
   0   6 -16    0.34    0.63
   0  -6  16    0.88    0.63
   0  -6  15  103.82    4.81
   0   6 -15   97.22    4.43
   0   6 -15  100.51    3.98
   0   6 -15   97.79    5.53
   0  -6  15  100.42    4.92
   0   6 -14    0.66    0.57
   0  -6  14    0.53    0.77
   0   6 -14   -0.45    0.56
   0   6 -14   -0.21    0.55
   0  -6  14   -0.05    0.53
   0   6 -13    1.05    0.66
   0  -6  13   -0.34    0.43
   0  -6  13    1.09    0.62
   0   6 -13    0.41    0.36
   0   6 -13    0.01    0.61
   0   6 -12   64.88    3.99
   0  -6  12   70.74    3.54
   0   6 -12   64.51    4.06
   0  -6  12   69.31    3.79
   0   6 -12   73.65    3.36
   0   6 -12   68.81    3.52
   0  -6  11   -0.17    0.42
   0   6 -11   -0.10    0.43
   0   6 -11   -1.55    0.80
   0  -6  11    0.03    0.44
   0   6 -11    0.30    0.47
   0   6 -11   -0.26    0.56
   0   6 -10   60.86    3.54
   0  -6  10   60.36    3.02
   0   6 -10   61.65    3.69
   0  -6  10   57.08    3.31
   0   6 -10   57.40    2.97
   0   6 -10   60.07    3.24
   0  -6   9    3.74    0.79
   0   6  -9    2.55    0.68
   0   6  -9    2.74    0.94
   0  -6   9    2.30    0.63
   0   6  -9    2.75    0.67
   0   6  -9    0.74    0.53
   0   6  -8   43.02    2.68
   0  -6   8   43.24    2.32
   0   6  -8   43.83    2.84
   0  -6   8   42.35    2.76
   0   6  -8   42.77    2.56
   0   6  -8   42.31    2.62
   0   6  -7  178.31    5.38
   0  -6   7  182.71    4.90
   0   6  -7  176.71    5.78
   0  -6   7  178.00    5.79
   0   6  -7  171.89    5.34
   0   6  -7  185.96    5.69
   0  -6   6   39.76    2.25
   0   6  -6   43.90    2.35
   0  -6   6   44.64    2.15
   0   6  -6   44.35    2.62
   0  -6   6   46.22    2.79
   0   6  -6   48.92    2.67
   0   6  -6   42.01    2.53
   0  -6   5  118.36    3.73
   0   6  -5  125.49    3.79
   0  -6   5  112.92    3.49
   0   6  -5  123.00    4.29
   0  -6   5  113.25    4.42
   0  -6   5  115.09    4.20
   0   6  -5  113.01    4.20
   0   6  -5  117.46    4.31
   0  -6   4  109.71    3.34
   0   6  -4  110.24    3.29
   0   6  -4  104.74    3.27
   0  -6   4  117.93    3.42
   0   6  -4  109.77    3.87
   0  -6   4  114.94    4.09
   0  -6   4  113.02    4.31
   0   6  -4  113.43    4.16
   0   6  -4  114.36    4.15
   0  -6   3   34.51    1.59
   0   6  -3   34.95    1.55
   0   6  -3   34.48    1.67
   0  -6   3   34.17    1.73
   0  -6   3   33.49    1.85
   0   6  -3   34.55    1.96
   0  -6   3   33.08    2.24
   0  -6   3   35.28    2.16
   0   6  -3   35.28    2.22
   0   6  -3   34.41    2.17
   0   6  -2  278.05    4.79
   0  -6   2  277.81    4.98
   0   6  -2  284.11    5.50
   0  -6   2  267.01    5.77
   0  -6   2  265.94    5.68
   0   6  -2  276.22    6.00
   0  -6   2  281.76    7.10
   0  -6   2  279.44    6.65
   0   6  -2  280.40    6.92
   0   6  -2  283.86    6.80
   0  -6   1  562.86    7.79
   0   6  -1  542.02    8.84
   0  -6   1  547.92    9.40
   0   6  -1  534.63    9.17
   0  -6   1  547.52    8.92
   0  -6   1  546.15   10.80
   0  -6   1  528.31   10.16
   0   6  -1  555.94   10.74
   0   6  -1  550.93   10.42
   0  -6   0  332.00    6.93
   0   6   0  325.79    6.16
   0   6   0  334.85    6.12
   0  -6   0  331.17    5.80
   0  -6   0  331.93    7.76
   0  -6   0  328.23    7.33
   0   6   0  334.53    7.67
   0   6   0  323.55    7.25
   0   6   1  139.90    3.60
   0  -6  -1  139.64    2.94
   0   6   1  143.15    3.21
   0  -6  -1  143.85    4.43
   0  -6  -1  139.88    4.61
   0  -6  -1  138.61    4.24
   0   6   1  135.13    4.17
   0   6   2  348.39    6.80
   0  -6  -2  346.42    7.66
   0  -6  -2  332.81    7.73
   0   6   2  345.73    7.22
   0  -6  -2  330.04    7.16
   0   6   2  329.12    7.67
   0  -6  -2  330.81    7.73
   0   6   2  344.72    5.54
   0  -6  -2  341.41    5.22
   0   6   3   29.87    1.05
   0  -6  -3   31.40    0.93
   0  -6  -3   30.08    0.94
   0  -6  -3   27.41    1.93
   0  -6  -3   28.22    1.95
   0  -6  -3   27.83    1.68
   0   6   3   29.20    1.75
   0   6   3   26.48    1.89
   0   6   3   31.08    1.88
   0   6   4    1.43    0.58
   0   6   4    0.98    0.49
   0  -6  -4    2.34    0.36
   0   6   4    2.16    0.29
   0   6   4    2.23    0.25
   0  -6  -4    1.97    0.22
   0  -6  -4    1.95    0.51
   0  -6  -4    2.02    0.65
   0  -6  -4    1.69    0.50
   0   6   4    1.93    0.47
   0   6   5   49.48    2.88
   0   6   5   43.69    2.37
   0  -6  -5   47.30    1.79
   0   6   5   48.17    1.68
   0   6   5   44.43    1.92
   0   6   5   49.06    1.18
   0  -6  -5   47.43    2.60
   0  -6  -5   49.49    2.90
   0   6   5   44.16    2.32
   0   6   5   49.34    2.15
   0  -6  -5   45.83    2.02
   0   6   6   13.28    1.26
   0   6   6   13.49    1.00
   0  -6  -6   13.70    1.04
   0   6   6   12.10    0.90
   0  -6  -6   13.46    0.65
   0   6   6   13.18    0.57
   0  -6  -6   12.69    1.37
   0   6   6   14.26    1.23
   0  -6  -6   13.04    1.60
   0  -6  -6   12.82    1.00
   0   6   6   12.48    1.04
   0   6   7  400.04    8.38
   0  -6  -7  411.39    7.98
   0   6   7  422.26    7.78
   0  -6  -7  414.65    6.50
   0   6   7  401.08    6.82
   0   6   7  426.35    5.96
   0  -6  -7  415.19    9.02
   0  -6  -7  427.42   10.25
   0   6   7  412.36    8.12
   0   6   7  405.82    7.46
   0  -6  -7  397.64    7.11
   0   6   8   89.01    3.34
   0  -6  -8   92.49    3.38
   0   6   8   87.67    3.20
   0   6   8   88.90    2.31
   0  -6  -8   86.37    2.50
   0   6   8   87.55    2.09
   0  -6  -8   85.72    3.70
   0   6   8   89.15    3.09
   0  -6  -8   83.75    4.23
   0  -6  -8   88.04    2.50
   0   6   8   92.77    2.79
   0   6   9   11.60    1.16
   0  -6  -9   10.18    1.17
   0   6   9    9.85    1.14
   0  -6  -9   12.65    0.98
   0   6   9   11.94    0.69
   0   6   9   10.78    0.87
   0  -6  -9   12.54    1.41
   0   6   9   11.15    1.08
   0   6   9    9.49    0.95
   0  -6  -9    9.64    1.44
   0   6   9   11.98    0.90
   0   6  10  127.03    3.94
   0  -6 -10  126.60    4.60
   0   6  10  120.20    2.52
   0  -6 -10  124.65    3.65
   0   6  10  129.16    3.47
   0  -6 -10  120.02    4.56
   0   6  10  118.93    3.49
   0  -6 -10  124.13    5.44
   0   6  10  122.85    3.78
   0   6  10  126.77    3.17
   0   6  11   87.14    3.16
   0  -6 -11   90.40    4.01
   0  -6 -11   92.23    3.25
   0   6  11   87.10    2.99
   0  -6 -11   81.39    3.75
   0  -6 -11   94.32    4.73
   0   6  11   85.22    2.72
   0   6  11   81.36    3.06
   0   6  11   88.80    2.48
   0   6  12  601.78   10.42
   0  -6 -12  638.15   11.19
   0  -6 -12  610.97   12.80
   0   6  12  582.88   10.54
   0   6  12  576.70    9.35
   0  -6 -12  611.02   13.87
   0   6  12  608.81    9.04
   0   6  12  590.05   10.53
   0   6  13    0.91    0.37
   0  -6 -13    1.69    0.63
   0  -6 -13    0.36    0.77
   0  -6 -13    0.10    0.45
   0   6  13    0.92    0.27
   0  -6 -13    1.96    0.90
   0   6  13    1.60    0.53
   0   6  13    0.59    0.18
   0   6  14   -0.10    0.22
   0  -6 -14    0.00    0.34
   0  -6 -14   -0.36    0.54
   0  -6 -14   -0.53    0.59
   0   6  14   -0.09    0.13
   0  -6 -14    0.25    0.68
   0   6  14    0.17    0.15
   0   6  14    0.02    0.35
   0   6  15    1.66    0.41
   0  -6 -15    1.31    0.62
   0  -6 -15    1.91    0.92
   0  -6 -15    0.11    0.66
   0   6  15    1.09    0.17
   0  -6 -15    1.15    0.91
   0   6  15    1.34    0.22
   0   6  15    1.46    0.46
   0   6  16   39.11    1.76
   0  -6 -16   35.61    2.62
   0  -6 -16   38.01    3.34
   0  -6 -16   36.82    3.21
   0  -6 -16   42.05    3.40
   0   6  16   35.50    2.11
   0   6  17    1.45    0.38
   0  -6 -17    1.31    0.71
   0  -6 -17    1.42    0.25
   0  -6 -17    2.55    1.05
   0   6  17    0.48    0.72
   0  -6 -17    2.39    1.06
   0   6  17    1.70    0.44
   0   6  18   42.19    1.71
   0  -6 -18   44.60    3.19
   0  -6 -18   36.36    1.24
   0  -6 -18   37.04    3.51
   0  -6 -18   42.09    3.65
   0   6  18   39.15    3.24
   0  -6 -18   46.15    3.75
   0   6  18   41.14    2.35
   0   6  19    2.41    0.43
   0  -6 -19    2.07    0.89
   0  -6 -19    2.25    1.10
   0  -6 -19    1.80    0.85
   0   6  19    3.47    1.03
   0  -6 -19   -0.17    0.82
   0   6  19    2.25    0.66
   0   6  20   -0.04    0.23
   0  -6 -20   -1.41    0.95
   0   6  20   -1.44    0.98
   0  -6 -20    0.58    0.83
   0  -6 -20   -0.52    0.84
   0  -6 -20    1.18    0.96
   0   6  20   -0.34    0.39
   0  -6 -21   32.38    3.05
   0  -6 -21   29.86    3.54
   0  -6 -21   32.47    3.47
   0   6  21   29.24    2.16
   0   6  21   32.70    3.24
   0  -6 -22    6.21    1.59
   0  -6 -22    7.66    1.92
   0  -6 -22    4.10    1.70
   0   6  22    6.13    1.04
   0   6  22    8.75    1.88
   0  -6 -23    0.64    0.69
   0  -6 -23    1.89    1.43
   0  -6 -23    2.07    1.26
   0   6  23    1.58    0.54
   0   6  23    1.43    0.77
   0  -6 -24   19.48    3.01
   0  -6 -24   19.56    2.73
   0  -6 -24   17.83    2.97
   0   6  24   17.65    1.83
   0   6  24   15.64    2.51
   0  -6 -25    1.85    1.55
   0  -6 -25    4.84    1.54
   0  -6 -25    6.21    2.13
   0   6  25    1.56    0.64
   0   6  25    5.37    1.80
   0  -6 -26   11.24    2.19
   0  -6 -26   11.20    2.40
   0  -6 -26    6.61    2.11
   0   6  26    6.75    1.22
   0   6  26    7.65    1.99
   0  -6 -27    3.64    1.45
   0  -6 -27    3.32    1.50
   0  -6 -27    4.19    1.85
   0   6  27    7.40    1.41
   0   6  27    4.37    1.48
   0  -6 -28    0.73    1.06
   0  -6 -28    1.67    1.28
   0  -6 -28    4.72    2.19
   0   6  28    0.37    0.82
   0   6  28    2.37    1.57
   0  -6 -29    1.59    1.43
   0  -6 -29    1.91    1.68
   0   6  29    2.37    1.09
   0   6  29   -0.10    1.10
   0  -6 -30   -0.95    1.46
   0  -6 -30   -0.06    1.06
   0   6  30   -0.77    1.67
   0   6  30   -0.39    0.73
   0  -6 -30   -0.44    1.41
   0  -7  26   -1.93    1.46
   0   7 -26    1.94    1.83
   0  -7  25   -0.39    0.93
   0   7 -25    1.99    1.73
   0  -7  24    0.30    1.00
   0  -7  24   -0.09    1.19
   0   7 -24    1.72    0.99
   0   7 -24    1.37    1.56
   0  -7  23   -0.85    0.93
   0  -7  23   -1.32    1.27
   0   7 -23   -0.27    0.63
   0   7 -23    1.79    1.42
   0  -7  22    4.30    1.59
   0  -7  22    7.03    1.73
   0   7 -22    4.35    1.07
   0   7 -22    3.29    1.44
   0  -7  21   24.10    2.91
   0   7 -21   26.01    2.52
   0  -7  21   25.33    2.91
   0   7 -21   24.61    3.34
   0  -7  20    0.22    0.76
   0   7 -20    1.03    0.65
   0  -7  20   -0.10    0.74
   0   7 -20   -0.44    1.11
   0  -7  19    5.86    1.50
   0   7 -19    6.03    1.20
   0  -7  19    8.18    1.71
   0   7 -19    7.23    1.91
   0  -7  18   10.78    1.87
   0   7 -18   13.84    1.78
   0  -7  18   12.04    1.87
   0   7 -18   11.14    2.23
   0  -7  17    1.72    0.85
   0   7 -17    0.22    0.48
   0  -7  17    1.42    0.86
   0   7 -17    0.68    0.58
   0   7 -17    0.92    0.87
   0  -7  16    6.73    1.43
   0  -7  16   11.95    1.68
   0   7 -16   11.80    1.61
   0   7 -16    9.04    1.26
   0   7 -16   11.78    2.08
   0  -7  15    1.11    0.62
   0  -7  15    1.31    0.60
   0   7 -15    0.93    0.67
   0   7 -15    0.43    0.41
   0   7 -15    0.25    0.57
   0  -7  14   18.38    2.24
   0   7 -14   16.46    1.91
   0  -7  14   18.25    1.98
   0   7 -14   17.60    1.77
   0   7 -14   19.87    2.46
   0  -7  13    5.07    1.23
   0  -7  13    3.43    0.82
   0   7 -13    6.15    1.17
   0   7 -13    4.25    1.05
   0   7 -13    7.19    1.51
   0   7 -12   62.51    3.91
   0  -7  12   62.49    3.38
   0  -7  12   58.98    3.78
   0   7 -12   61.67    3.31
   0   7 -12   59.57    3.50
   0   7 -11  191.68    6.82
   0  -7  11  189.80    5.93
   0   7 -11  187.16    7.09
   0  -7  11  177.91    6.60
   0   7 -11  194.29    6.17
   0   7 -11  189.46    6.43
   0   7 -10   12.88    1.65
   0  -7  10   18.75    1.71
   0   7 -10   18.40    2.13
   0  -7  10   17.15    1.93
   0   7 -10   15.14    1.63
   0   7 -10   16.35    1.74
   0  -7   9    2.19    0.59
   0   7  -9    3.29    0.87
   0   7  -9    1.71    0.83
   0  -7   9    2.15    0.80
   0   7  -9    1.88    0.69
   0   7  -9    1.63    0.58
   0   7  -8   88.38    3.85
   0  -7   8   90.73    3.56
   0   7  -8   87.33    4.25
   0  -7   8   86.47    4.22
   0   7  -8   95.11    4.12
   0   7  -8   91.11    4.13
   0   7  -7  118.04    4.27
   0  -7   7  122.76    4.01
   0   7  -7  109.67    4.59
   0  -7   7  117.26    4.90
   0   7  -7  111.70    4.49
   0   7  -7  111.14    4.56
   0  -7   6   45.73    2.46
   0   7  -6   48.25    2.47
   0  -7   6   51.86    2.45
   0   7  -6   48.48    2.85
   0  -7   6   43.99    2.91
   0  -7   6   49.14    2.86
   0   7  -6   47.52    2.85
   0   7  -6   52.04    3.02
   0  -7   5    6.88    0.89
   0   7  -5    6.70    0.84
   0  -7   5    6.49    0.81
   0   7  -5    5.83    0.98
   0  -7   5    7.46    1.22
   0  -7   5    6.51    1.13
   0   7  -5    6.17    1.02
   0   7  -5    5.26    1.01
   0   7  -4   16.18    1.16
   0  -7   4   13.89    1.14
   0  -7   4   12.30    1.13
   0   7  -4   14.42    1.42
   0  -7   4   10.87    1.33
   0  -7   4   13.69    1.51
   0   7  -4   10.08    1.28
   0   7  -4   12.43    1.43
   0   7  -3   23.00    1.21
   0  -7   3   19.17    1.19
   0   7  -3   19.24    1.32
   0  -7   3   23.99    1.56
   0   7  -3   22.15    1.66
   0  -7   3   20.09    1.87
   0  -7   3   18.18    1.65
   0   7  -3   20.29    1.82
   0   7  -3   23.89    1.95
   0  -7   2  175.02    3.61
   0   7  -2  174.92    3.36
   0  -7   2  177.18    4.70
   0   7  -2  170.30    4.22
   0   7  -2  173.37    4.73
   0  -7   2  167.41    4.42
   0  -7   2  172.12    5.73
   0  -7   2  165.84    5.24
   0   7  -2  174.31    5.59
   0   7  -2  183.36    5.55
   0  -7   1  304.27    4.69
   0  -7   1  301.20    6.63
   0   7  -1  299.07    6.01
   0  -7   1  296.56    5.94
   0   7  -1  302.02    6.32
   0  -7   1  306.21    7.92
   0  -7   1  305.13    7.44
   0   7  -1  308.01    7.47
   0   7  -1  287.84    7.63
   0   7   0   76.22    2.58
   0  -7   0   77.52    2.40
   0   7   0   78.77    2.64
   0  -7   0   75.92    3.38
   0  -7   0   77.95    3.65
   0   7   0   81.84    3.46
   0   7   0   78.04    3.58
   0  -7   0   76.24    3.13
   0   7   1  303.68    6.15
   0   7   1  303.80    5.69
   0  -7  -1  300.27    5.25
   0  -7  -1  289.45    7.32
   0  -7  -1  300.14    7.73
   0   7   1  297.67    7.14
   0   7   1  304.59    7.66
   0  -7  -1  289.83    7.19
   0   7   2   82.83    2.99
   0   7   2   85.50    2.33
   0  -7  -2   83.37    2.06
   0  -7  -2   78.93    3.69
   0  -7  -2   80.59    3.59
   0   7   2   86.31    3.39
   0   7   2   78.61    3.60
   0  -7  -2   79.53    3.64
   0   7   3   47.60    2.39
   0  -7  -3   42.59    2.66
   0  -7  -3   45.26    2.71
   0   7   3   45.19    2.39
   0   7   3   43.83    2.60
   0   7   3   49.85    1.54
   0  -7  -3   46.97    1.30
   0   7   4    3.41    0.78
   0   7   4    3.12    0.73
   0  -7  -4    3.40    0.37
   0   7   4    4.19    0.38
   0  -7  -4    3.42    0.30
   0  -7  -4    4.30    0.92
   0  -7  -4    2.54    0.78
   0   7   4    2.77    0.56
   0   7   5   21.76    1.80
   0   7   5   20.30    1.86
   0   7   5   23.40    1.01
   0  -7  -5   22.85    1.14
   0   7   5   18.47    1.35
   0   7   5   22.93    0.82
   0  -7  -5   22.36    1.89
   0  -7  -5   18.43    1.86
   0   7   5   20.17    1.52
   0   7   6   67.83    3.20
   0  -7  -6   69.50    2.38
   0   7   6   71.16    2.23
   0   7   6   68.00    2.51
   0   7   6   70.69    1.53
   0  -7  -6   65.55    3.32
   0  -7  -6   69.85    3.77
   0   7   6   71.10    2.82
   0  -7  -6   66.96    2.65
   0   7   7  253.57    6.60
   0   7   7  241.07    5.30
   0  -7  -7  253.37    5.60
   0   7   7  238.58    5.12
   0  -7  -7  259.13    4.10
   0   7   7  254.58    3.89
   0  -7  -7  257.19    7.09
   0  -7  -7  240.88    7.70
   0  -7  -7  245.03    5.45
   0   7   7  240.82    5.68
   0   7   8    6.06    0.93
   0  -7  -8    5.54    0.84
   0   7   8    7.16    0.87
   0   7   8    5.54    0.61
   0  -7  -8    6.33    0.54
   0   7   8    7.23    0.47
   0  -7  -8    6.49    1.16
   0  -7  -8    8.32    1.58
   0  -7  -8    6.41    0.74
   0   7   8    6.48    0.76
   0   7   9    8.38    1.08
   0  -7  -9    7.75    0.98
   0   7   9    7.88    0.99
   0  -7  -9    6.99    0.68
   0   7   9    6.33    0.59
   0   7   9    6.83    0.64
   0   7   9    7.03    0.53
   0  -7  -9    7.78    1.19
   0  -7  -9    6.92    1.41
   0  -7  -9    6.98    0.73
   0   7   9    6.99    0.81
   0   7  10    9.96    1.16
   0  -7 -10   11.13    1.31
   0  -7 -10   10.37    0.90
   0   7  10   10.68    0.72
   0   7  10   10.67    0.87
   0   7  10    9.75    0.72
   0  -7 -10   10.05    1.41
   0  -7 -10    9.34    1.66
   0   7  10   11.66    1.22
   0   7  10    9.24    1.03
   0   7  10   10.34    0.94
   0   7  11   62.78    2.89
   0  -7 -11   60.71    3.22
   0  -7 -11   57.64    2.42
   0   7  11   54.76    1.65
   0   7  11   59.30    2.28
   0  -7 -11   59.21    3.39
   0   7  11   55.10    2.45
   0  -7 -11   58.80    3.93
   0   7  11   57.50    2.71
   0   7  11   63.41    2.31
   0   7  12  174.73    4.98
   0  -7 -12  174.55    6.02
   0  -7 -12  176.32    4.80
   0   7  12  157.43    3.11
   0   7  12  165.60    4.43
   0  -7 -12  161.36    5.79
   0   7  12  161.82    4.35
   0  -7 -12  173.14    6.93
   0   7  12  171.74    3.95
   0   7  12  173.58    4.90
   0   7  13    8.46    1.04
   0  -7 -13    7.61    1.03
   0  -7 -13    6.81    1.19
   0   7  13    6.21    0.88
   0   7  13    6.65    0.76
   0  -7 -13    8.50    1.57
   0   7  13    7.61    0.70
   0   7  13    7.85    1.04
   0   7  14  150.90    4.45
   0  -7 -14  157.26    4.94
   0  -7 -14  151.17    6.06
   0  -7 -14  150.68    6.48
   0   7  14  135.35    3.52
   0  -7 -14  152.61    6.69
   0   7  14  148.75    4.58
   0   7  14  155.02    3.36
   0   7  15  139.91    4.11
   0  -7 -15  145.18    4.96
   0  -7 -15  133.00    6.28
   0  -7 -15  132.39    5.87
   0   7  15  125.24    2.41
   0   7  15  125.57    3.02
   0  -7 -15  128.53    6.21
   0   7  15  135.85    2.82
   0   7  15  132.79    4.33
   0   7  16   33.55    1.85
   0  -7 -16   35.17    2.48
   0  -7 -16   36.24    3.14
   0  -7 -16   38.85    3.46
   0   7  16   29.99    0.86
   0  -7 -16   30.77    3.04
   0   7  16   33.90    2.14
   0   7  16   30.98    0.96
   0   7  17  108.68    3.38
   0  -7 -17  108.55    4.73
   0  -7 -17  103.45    5.76
   0  -7 -17  102.95    5.62
   0  -7 -17  110.58    5.88
   0   7  17  101.40    3.86
   0   7  18   32.30    1.68
   0  -7 -18   30.83    2.57
   0  -7 -18   32.94    3.27
   0  -7 -18   31.16    3.17
   0   7  18   34.47    3.01
   0  -7 -18   33.88    3.29
   0   7  18   32.81    2.17
   0   7  19    1.35    0.39
   0  -7 -19    0.62    0.60
   0  -7 -19   -0.83    1.16
   0  -7 -19    0.62    0.71
   0   7  19   -0.19    0.66
   0  -7 -19    1.28    0.78
   0   7  19    1.47    0.58
   0   7  20   -0.23    0.22
   0  -7 -20    0.12    0.91
   0  -7 -20    0.28    0.79
   0   7  20    0.00    0.81
   0  -7 -20    0.97    0.67
   0  -7 -20   -0.75    0.96
   0   7  20   -0.44    0.47
   0  -7 -21    3.22    1.37
   0   7  21    7.55    1.74
   0  -7 -21    2.75    1.04
   0  -7 -21    5.49    1.46
   0  -7 -21    6.02    1.69
   0   7  21    5.32    0.97
   0  -7 -22    2.24    1.05
   0   7  22    3.79    1.42
   0  -7 -22    0.94    0.80
   0  -7 -22    3.24    1.59
   0  -7 -22    4.45    1.68
   0   7  22    1.27    0.70
   0  -7 -23    0.67    0.67
   0  -7 -23    1.33    0.97
   0  -7 -23    1.68    1.31
   0   7  23    1.46    0.61
   0   7  23    0.33    0.70
   0  -7 -24    1.62    1.27
   0  -7 -24    3.92    1.34
   0  -7 -24    4.05    1.62
   0   7  24    4.27    1.06
   0   7  24    1.78    0.91
   0  -7 -25    1.77    1.43
   0  -7 -25   -0.08    0.83
   0  -7 -25    1.05    1.14
   0   7  25    1.10    0.71
   0   7  25   -0.11    0.71
   0  -7 -26   28.89    3.78
   0  -7 -26   23.27    3.00
   0  -7 -26   24.81    3.71
   0   7  26   26.48    2.39
   0   7  26   20.57    3.01
   0  -7 -27    2.32    1.13
   0  -7 -27    0.50    1.19
   0  -7 -27    3.87    1.79
   0   7  27    2.15    0.86
   0   7  27    6.02    1.77
   0  -7 -28    2.36    1.58
   0  -7 -28    1.20    1.35
   0  -7 -28   -0.15    1.35
   0   7  28    0.20    0.67
   0   7  28    3.76    1.84
   0  -7 -29   -0.65    1.18
   0  -7 -29    0.84    1.26
   0  -7 -29   -0.01    1.48
   0   7  29    0.42    0.94
   0   7  29    0.89    1.33
   0  -7 -30    4.40    1.64
   0  -7 -30    5.40    2.46
   0   7  30    3.15    1.58
   0   7  30    4.93    1.48
   0  -7 -30    4.25    2.39
   0  -8  25    1.10    1.38
   0   8 -25    1.55    1.55
   0  -8  24    0.54    1.04
   0  -8  24   -0.52    0.90
   0   8 -24    1.75    0.98
   0   8 -24    0.02    1.22
   0  -8  23   -0.20    1.01
   0  -8  23    1.03    1.21
   0   8 -23   -0.67    0.71
   0   8 -23    1.90    1.47
   0  -8  22    5.28    1.63
   0   8 -22    3.95    1.19
   0  -8  22    2.74    1.42
   0   8 -22    2.58    1.52
   0  -8  21    3.97    1.55
   0  -8  21    4.11    1.46
   0   8 -21    0.74    0.64
   0   8 -21    3.10    1.48
   0  -8  20    3.65    1.34
   0   8 -20    5.59    1.39
   0  -8  20    5.16    1.44
   0   8 -20    4.92    1.54
   0  -8  19   -1.23    1.06
   0   8 -19   -0.51    0.68
   0  -8  19    1.08    0.92
   0   8 -19   -1.30    1.15
   0  -8  18    6.24    1.56
   0   8 -18    3.47    1.00
   0  -8  18    3.73    1.17
   0   8 -18    4.64    1.47
   0  -8  17    5.12    1.39
   0   8 -17    6.62    1.34
   0  -8  17    6.09    1.39
   0   8 -17    4.94    1.03
   0   8 -17    3.90    1.22
   0  -8  16    0.51    0.67
   0   8 -16    0.30    0.82
   0  -8  16    0.33    0.57
   0   8 -16    1.32    0.49
   0   8 -16   -0.01    0.91
   0  -8  15    7.56    1.61
   0   8 -15    6.63    1.38
   0  -8  15    6.55    1.31
   0   8 -15    5.81    1.14
   0   8 -15    5.18    1.33
   0  -8  14    1.35    0.77
   0   8 -14    1.62    0.81
   0  -8  14    1.37    0.66
   0   8 -14    1.30    0.65
   0   8 -14    2.40    0.95
   0   8 -13   92.75    5.00
   0  -8  13   81.62    4.76
   0  -8  13   96.15    4.45
   0   8 -13   91.48    4.33
   0   8 -13   89.21    4.60
   0  -8  12    2.26    0.80
   0   8 -12    1.89    0.85
   0  -8  12    2.84    1.07
   0   8 -12    1.75    0.81
   0   8 -12    0.59    0.48
   0   8 -11   95.19    4.69
   0  -8  11   95.80    4.15
   0   8 -11  101.16    5.18
   0  -8  11   94.37    4.95
   0   8 -11   98.10    4.51
   0   8 -11  102.48    4.82
   0   8 -10   88.11    4.29
   0  -8  10   85.37    3.81
   0   8 -10   88.85    4.78
   0  -8  10   87.45    4.68
   0   8 -10   86.73    4.18
   0   8 -10   90.06    4.46
   0   8  -9   20.96    1.98
   0  -8   9   24.85    1.93
   0   8  -9   20.78    2.23
   0  -8   9   19.59    2.11
   0   8  -9   20.30    2.05
   0   8  -9   20.05    2.03
   0   8  -8  135.49    4.82
   0  -8   8  117.52    4.28
   0   8  -8  124.89    5.29
   0  -8   8  131.74    5.41
   0  -8   8  116.64    5.33
   0   8  -8  133.29    5.22
   0   8  -8  124.39    5.17
   0   8  -7   -0.21    0.54
   0  -8   7    0.18    0.32
   0   8  -7    0.02    0.46
   0  -8   7    0.60    0.57
   0  -8   7    0.77    0.76
   0   8  -7    0.40    0.58
   0   8  -7   -0.21    0.37
   0  -8   6   35.10    2.15
   0   8  -6   36.90    2.14
   0  -8   6   39.85    2.25
   0   8  -6   40.04    2.67
   0  -8   6   43.74    2.93
   0  -8   6   42.62    3.03
   0   8  -6   43.32    2.88
   0   8  -6   38.70    2.71
   0  -8   5  340.72    7.26
   0   8  -5  343.60    7.11
   0  -8   5  355.49    7.71
   0   8  -5  350.51    8.54
   0  -8   5  334.49    9.26
   0  -8   5  349.86    8.91
   0   8  -5  358.03    9.08
   0   8  -5  351.62    8.98
   0  -8   4   50.74    2.20
   0   8  -4   57.01    2.19
   0  -8   4   54.32    2.57
   0   8  -4   54.55    2.89
   0  -8   4   55.60    3.20
   0  -8   4   55.45    3.41
   0   8  -4   53.62    3.24
   0   8  -4   54.73    3.20
   0  -8   3  287.31    5.60
   0   8  -3  296.56    5.35
   0  -8   3  285.62    6.69
   0   8  -3  301.05    7.17
   0  -8   3  278.53    8.13
   0  -8   3  300.13    7.87
   0   8  -3  304.07    8.14
   0   8  -3  286.99    7.81
   0  -8   2   56.01    1.75
   0  -8   2   55.13    2.65
   0   8  -2   54.40    2.62
   0  -8   2   50.80    2.96
   0  -8   2   53.14    3.28
   0   8  -2   55.02    3.22
   0   8  -2   51.40    3.01
   0  -8   1   14.09    0.65
   0  -8   1   11.78    1.31
   0   8  -1   14.78    1.15
   0   8  -1   14.86    1.58
   0  -8   1   16.22    1.84
   0  -8   1   11.60    1.40
   0  -8   1   13.17    1.07
   0   8  -1   13.58    1.20
   0   8  -1   12.96    1.65
   0   8   0   21.05    1.41
   0   8   0   19.11    1.74
   0  -8   0   21.85    2.07
   0  -8   0   21.82    1.93
   0   8   0   20.14    1.38
   0  -8   0   20.97    1.25
   0   8   0   20.96    1.95
   0  -8   0   20.40    1.75
   0   8   1   -0.10    0.29
   0   8   1    0.10    0.33
   0  -8  -1    0.36    0.40
   0  -8  -1    0.22    0.41
   0   8   1    0.44    0.60
   0  -8  -1    1.00    0.54
   0  -8  -1    0.06    0.17
   0   8   1    0.22    0.31
   0   8   2    0.64    0.26
   0  -8  -2    1.00    0.25
   0   8   2    0.70    0.54
   0   8   2    0.99    0.39
   0  -8  -2    0.54    0.47
   0  -8  -2    0.30    0.45
   0  -8  -2    1.20    0.61
   0   8   2    0.77    0.49
   0   8   3   33.36    2.19
   0   8   3   34.50    0.93
   0  -8  -3   32.63    2.47
   0  -8  -3   34.59    2.60
   0  -8  -3   33.03    1.16
   0   8   3   34.56    1.40
   0   8   3   35.27    2.10
   0   8   3   32.74    2.38
   0   8   4   78.48    1.99
   0  -8  -4   72.88    1.73
   0   8   4   78.45    3.35
   0  -8  -4   77.80    3.85
   0  -8  -4   75.77    3.88
   0   8   4   74.48    3.64
   0   8   5   39.04    2.62
   0   8   5   39.57    1.22
   0  -8  -5   42.84    1.44
   0  -8  -5   41.28    2.76
   0  -8  -5   37.39    2.79
   0   8   5   39.26    2.29
   0   8   6    4.02    0.82
   0  -8  -6    5.41    0.59
   0   8   6    5.73    0.40
   0  -8  -6    5.01    1.07
   0  -8  -6    4.76    1.10
   0   8   6    6.19    0.91
   0   8   7    3.32    0.87
   0   8   7    3.30    0.52
   0  -8  -7    2.55    0.55
   0   8   7    2.69    0.53
   0   8   7    2.89    0.28
   0  -8  -7    3.26    0.88
   0  -8  -7    2.56    0.85
   0   8   7    2.79    0.60
   0   8   8   52.00    2.93
   0  -8  -8   53.00    2.46
   0   8   8   52.48    2.23
   0   8   8   49.04    2.10
   0   8   8   56.74    1.38
   0  -8  -8   53.32    3.23
   0  -8  -8   53.89    3.73
   0   8   8   52.14    2.49
   0   8   9   16.91    1.67
   0   8   9   15.36    1.34
   0  -8  -9   18.25    1.48
   0   8   9   14.50    1.07
   0  -8  -9   15.74    0.87
   0   8   9   16.97    0.91
   0   8   9   17.83    0.76
   0  -8  -9   18.00    1.88
   0  -8  -9   16.49    2.08
   0   8   9   15.75    1.32
   0   8  10    0.06    0.37
   0  -8 -10   -0.19    0.47
   0  -8 -10    0.02    0.23
   0   8  10   -0.16    0.18
   0   8  10    0.00    0.21
   0   8  10    0.24    0.16
   0  -8 -10   -0.47    0.69
   0  -8 -10    0.26    0.60
   0  -8 -10    0.02    0.23
   0   8  10    0.41    0.34
   0   8  11    3.60    0.78
   0  -8 -11    1.49    0.53
   0   8  11    1.92    0.37
   0  -8 -11    2.98    0.53
   0   8  11    3.25    0.42
   0   8  11    3.31    0.53
   0  -8 -11    2.68    0.90
   0  -8 -11    3.84    1.19
   0   8  11    2.46    0.52
   0   8  11    3.61    0.73
   0   8  12   18.12    1.67
   0  -8 -12   26.77    2.23
   0   8  12   20.18    1.01
   0  -8 -12   24.70    1.52
   0   8  12   20.93    1.38
   0   8  12   21.88    1.18
   0  -8 -12   21.80    2.16
   0  -8 -12   26.26    2.77
   0   8  12   20.86    1.38
   0   8  12   21.49    1.76
   0   8  13   10.96    1.28
   0  -8 -13   12.21    1.56
   0   8  13   11.03    0.70
   0  -8 -13   11.72    1.19
   0   8  13   12.38    1.13
   0  -8 -13   13.15    1.64
   0  -8 -13   12.00    1.86
   0   8  13   11.49    1.30
   0   8  13   12.70    1.03
   0   8  14    9.02    1.12
   0  -8 -14    8.93    1.48
   0  -8 -14   14.27    2.17
   0   8  14   12.36    0.95
   0   8  14   11.45    1.32
   0  -8 -14   12.47    1.27
   0   8  15    3.68    0.71
   0  -8 -15    5.19    1.24
   0  -8 -15    1.65    0.65
   0   8  15    2.90    0.71
   0   8  15    4.28    0.54
   0  -8 -15    3.26    0.71
   0   8  16    3.60    0.69
   0  -8 -16    3.08    0.95
   0  -8 -16    2.34    0.98
   0  -8 -16    3.93    1.21
   0   8  16    3.23    0.74
   0   8  16    3.63    0.42
   0  -8 -16    3.41    0.79
   0   8  17   41.44    2.20
   0  -8 -17   35.38    3.44
   0  -8 -17   41.35    3.39
   0  -8 -17   44.56    3.78
   0   8  17   41.50    2.49
   0  -8 -17   44.70    2.83
   0   8  18  147.71    4.28
   0  -8 -18  156.73    5.76
   0  -8 -18  152.31    7.42
   0  -8 -18  130.78    6.57
   0  -8 -18  154.96    7.37
   0   8  18  148.85    4.98
   0   8  19    0.83    0.34
   0  -8 -19    1.41    0.72
   0  -8 -19    1.96    0.94
   0  -8 -19   -0.09    0.75
   0   8  19    0.33    0.64
   0  -8 -19    1.32    1.05
   0   8  19    1.30    0.65
   0   8  20   19.14    1.35
   0  -8 -20   21.33    2.95
   0  -8 -20   19.88    2.77
   0   8  20   20.17    2.55
   0  -8 -20   18.73    2.10
   0  -8 -20   22.73    2.87
   0   8  20   21.37    1.87
   0  -8 -21   15.93    2.43
   0  -8 -21   22.68    3.03
   0   8  21   14.78    2.17
   0  -8 -21   16.19    2.03
   0  -8 -21   18.02    2.62
   0   8  21   12.65    1.50
   0  -8 -22    2.78    1.42
   0   8  22    0.79    0.93
   0  -8 -22    1.93    0.89
   0  -8 -22    0.05    1.00
   0  -8 -22    0.92    1.03
   0   8  22   -0.25    0.55
   0  -8 -23    1.17    0.99
   0   8  23   -0.42    1.02
   0  -8 -23   -0.32    1.10
   0  -8 -23    0.62    0.83
   0  -8 -23    0.10    0.89
   0   8  23    0.00    0.54
   0  -8 -24   15.28    2.72
   0  -8 -24   14.03    2.11
   0  -8 -24   13.58    2.56
   0   8  24   14.29    1.70
   0   8  24   14.50    2.48
   0  -8 -25    0.41    0.85
   0  -8 -25   -0.19    1.03
   0  -8 -25    0.49    1.01
   0   8  25   -0.12    0.59
   0   8  25    1.09    1.09
   0  -8 -26   10.10    2.50
   0  -8 -26   10.26    2.05
   0  -8 -26    8.98    2.35
   0   8  26    7.84    1.35
   0   8  26   10.28    2.24
   0  -8 -27    0.81    1.19
   0  -8 -27    0.83    0.97
   0  -8 -27    1.94    1.41
   0   8  27    0.84    0.84
   0   8  27    2.29    1.39
   0  -8 -28    3.46    2.10
   0  -8 -28    5.16    1.76
   0  -8 -28    5.46    2.09
   0   8  28    3.76    1.05
   0   8  28    3.93    1.53
   0  -8 -29    0.16    1.21
   0   8  29    0.98    1.22
   0   8  29    1.39    0.92
   0  -8 -29   -0.74    1.48
   0   9 -24    0.39    0.94
   0  -9  24    0.29    1.13
   0   9 -24    1.07    1.49
   0  -9  23   11.42    2.41
   0  -9  23   10.47    2.20
   0   9 -23    9.44    1.85
   0   9 -23    9.66    2.56
   0  -9  22    3.83    1.61
   0   9 -22    1.53    0.83
   0  -9  22    1.67    1.20
   0   9 -22    3.78    1.70
   0  -9  21   -1.87    1.45
   0   9 -21    1.53    0.94
   0  -9  21   -0.01    0.83
   0   9 -21    0.04    1.03
   0  -9  20   12.58    2.38
   0   9 -20   12.05    1.98
   0  -9  20   10.36    1.93
   0   9 -20   13.53    2.44
   0  -9  19   -1.20    0.83
   0  -9  19    1.47    1.13
   0   9 -19    2.37    1.00
   0   9 -19    1.31    1.23
   0  -9  18    2.09    1.24
   0   9 -18    0.18    0.64
   0  -9  18    2.34    1.03
   0   9 -18    0.14    0.95
   0  -9  17   27.40    3.16
   0   9 -17   28.55    2.83
   0  -9  17   29.89    2.83
   0   9 -17   33.79    2.72
   0   9 -17   23.36    2.93
   0  -9  16   12.94    2.24
   0  -9  16   11.87    1.79
   0   9 -16    9.90    1.66
   0   9 -16   10.56    1.61
   0   9 -16   11.86    2.08
   0  -9  15   17.33    2.39
   0  -9  15   16.57    2.00
   0   9 -15   18.73    2.20
   0   9 -15   16.83    1.95
   0   9 -15   15.49    2.30
   0  -9  14   29.57    3.11
   0   9 -14   24.47    2.50
   0  -9  14   26.29    2.43
   0   9 -14   28.32    2.55
   0   9 -14   27.14    2.82
   0   9 -13   99.95    5.24
   0  -9  13  110.33    5.82
   0  -9  13  109.92    4.89
   0   9 -13   98.99    4.78
   0   9 -13   97.35    5.05
   0   9 -12   41.28    3.22
   0  -9  12   46.45    3.69
   0  -9  12   40.83    2.88
   0   9 -12   43.15    3.11
   0   9 -12   42.59    3.26
   0  -9  11    9.85    1.43
   0   9 -11   11.83    1.76
   0  -9  11    9.23    1.63
   0   9 -11   10.81    1.57
   0   9 -11   11.57    1.60
   0   9 -10    1.77    0.82
   0  -9  10    1.36    0.51
   0   9 -10    0.28    0.70
   0  -9  10    2.65    1.07
   0  -9  10    0.42    0.54
   0   9 -10    1.12    0.71
   0   9 -10    1.79    0.85
   0  -9   9    6.01    1.05
   0   9  -9    7.19    1.36
   0   9  -9    9.36    1.54
   0  -9   9    7.29    1.44
   0  -9   9    4.45    1.35
   0   9  -9    7.99    1.41
   0   9  -9    6.88    1.12
   0   9  -8   10.46    1.59
   0  -9   8   12.25    1.38
   0   9  -8    8.81    1.46
   0  -9   8   11.65    1.80
   0  -9   8   10.09    1.52
   0   9  -8   10.49    1.53
   0   9  -8    8.38    1.21
   0  -9   7    0.77    0.50
   0   9  -7    0.44    0.67
   0   9  -7   -0.53    0.50
   0  -9   7   -0.64    0.85
   0  -9   7   -0.21    0.53
   0   9  -7   -0.94    0.86
   0   9  -7    0.10    0.42
   0   9  -6   36.50    2.08
   0  -9   6   29.50    1.97
   0  -9   6   39.74    2.43
   0   9  -6   36.30    2.66
   0  -9   6   34.65    2.95
   0  -9   6   38.24    2.85
   0   9  -6   36.92    2.88
   0   9  -6   35.91    2.78
   0   9  -5    7.33    0.85
   0  -9   5    6.80    0.88
   0  -9   5    9.86    1.25
   0   9  -5    7.21    1.16
   0  -9   5    7.26    1.31
   0  -9   5    6.52    1.28
   0   9  -5   10.52    1.55
   0   9  -5    6.82    1.20
   0  -9   4    0.38    0.27
   0   9  -4    0.56    0.23
   0  -9   4    0.72    0.48
   0   9  -4    0.54    0.38
   0  -9   4    1.00    0.71
   0  -9   4    1.54    0.81
   0   9  -4    1.85    0.84
   0   9  -4    0.63    0.50
   0  -9   3  118.97    3.05
   0  -9   3  122.29    4.34
   0  -9   3  113.18    5.22
   0  -9   3  123.53    5.04
   0   9  -3  121.84    5.05
   0   9  -3  124.48    5.23
   0   9  -3  111.32    4.25
   0   9  -2    0.05    0.33
   0  -9   2    0.00    0.17
   0  -9   2    0.52    0.79
   0  -9   2    0.75    0.70
   0   9  -2    0.01    0.42
   0   9  -2   -0.05    0.47
   0  -9   2    0.59    0.59
   0  -9   1  279.52    8.45
   0  -9   1  271.56    7.90
   0   9  -1  294.57    6.74
   0   9  -1  276.27    7.83
   0   9  -1  285.51    8.25
   0  -9   1  286.32    7.34
   0  -9   0    1.14    0.71
   0  -9   0    1.87    0.74
   0  -9   0    0.33    0.24
   0   9   0    0.50    0.41
   0   9   0    1.00    0.60
   0   9   0    0.31    0.51
   0  -9   0    0.60    0.58
   0  -9  -1   21.46    2.08
   0  -9  -1   19.98    2.08
   0  -9  -1   18.54    1.14
   0   9   1   22.30    1.42
   0   9   1   21.78    1.94
   0   9   1   23.15    2.17
   0  -9  -1   20.73    1.97
   0   9   2    0.49    0.40
   0  -9  -2    0.40    0.22
   0   9   2    0.27    0.23
   0  -9  -2    1.42    0.76
   0  -9  -2    1.50    0.71
   0  -9  -2    1.32    0.82
   0   9   2    0.89    0.50
   0   9   3   -0.46    0.51
   0   9   3    0.13    0.09
   0  -9  -3   -0.03    0.57
   0   9   3   -0.41    0.49
   0  -9  -3    0.43    0.69
   0   9   3    0.07    0.20
   0  -9  -3    0.30    0.19
   0  -9  -4   41.43    2.97
   0  -9  -4   39.46    2.86
   0   9   4   37.93    2.47
   0   9   4   38.23    2.73
   0   9   4   39.79    1.47
   0  -9  -4   40.02    1.25
   0   9   5   47.95    1.46
   0   9   5   48.77    2.75
   0  -9  -5   47.43    3.18
   0  -9  -5   47.52    3.37
   0   9   5   46.94    3.08
   0   9   6    0.48    0.58
   0   9   6    0.33    0.14
   0  -9  -6    0.04    0.19
   0  -9  -6   -0.06    0.56
   0  -9  -6    0.89    0.70
   0   9   6    0.05    0.31
   0   9   7    0.20    0.46
   0   9   7    0.08    0.11
   0  -9  -7   -0.16    0.26
   0  -9  -7    0.35    0.48
   0  -9  -7   -0.16    0.55
   0   9   7    0.33    0.51
   0   9   8   -0.55    0.59
   0   9   8    0.45    0.12
   0  -9  -8    0.94    0.39
   0   9   8    0.47    0.27
   0  -9  -8    0.34    0.47
   0  -9  -8    0.90    0.75
   0   9   8    1.17    0.50
   0   9   9   27.12    2.21
   0   9   9   26.17    1.61
   0  -9  -9   26.40    1.77
   0   9   9   25.93    0.98
   0   9   9   28.44    0.89
   0  -9  -9   25.81    2.41
   0  -9  -9   29.99    2.90
   0   9   9   28.66    1.91
   0   9  10   23.56    2.05
   0  -9 -10   27.49    1.96
   0  -9 -10   27.67    1.14
   0   9  10   22.19    1.39
   0   9  10   27.05    0.96
   0   9  10   26.02    1.10
   0  -9 -10   25.62    2.41
   0  -9 -10   22.64    2.57
   0   9  10   29.41    1.89
   0   9  11    8.51    1.25
   0  -9 -11    7.11    1.10
   0   9  11    7.11    0.71
   0  -9 -11    7.97    0.69
   0   9  11    6.95    0.62
   0   9  11    7.77    0.56
   0  -9 -11    7.48    1.45
   0  -9 -11    5.58    1.50
   0   9  11    7.30    1.08
   0   9  11    6.66    0.93
   0   9  12    6.12    1.06
   0  -9 -12    4.20    0.93
   0   9  12    4.01    0.54
   0  -9 -12    5.73    0.69
   0   9  12    6.03    0.54
   0   9  12    4.48    0.62
   0  -9 -12    5.08    1.14
   0  -9 -12    5.47    1.44
   0   9  12    6.20    1.06
   0   9  12    6.40    0.86
   0   9  13    0.63    0.47
   0  -9 -13    1.92    0.75
   0  -9 -13    2.28    0.51
   0   9  13    1.13    0.29
   0   9  13    1.30    0.42
   0   9  13    1.73    0.33
   0  -9 -13    2.14    0.80
   0  -9 -13    2.55    1.13
   0   9  13    2.11    0.63
   0   9  13    1.31    0.45
   0   9  14   -0.16    0.41
   0  -9 -14    0.00    0.61
   0  -9 -14   -0.23    0.31
   0   9  14    0.14    0.24
   0  -9 -14   -0.12    0.67
   0  -9 -14   -0.26    0.78
   0   9  14    0.65    0.68
   0   9  14   -0.39    0.32
   0   9  15   38.76    2.44
   0  -9 -15   40.28    2.32
   0  -9 -15   36.05    2.99
   0   9  15   42.33    1.82
   0  -9 -15   40.49    3.70
   0   9  15   39.67    1.82
   0   9  15   42.29    2.61
   0   9  16   26.80    2.00
   0  -9 -16   24.55    2.54
   0  -9 -16   24.23    2.86
   0  -9 -16   25.87    3.07
   0   9  16   24.26    1.98
   0   9  16   25.45    1.32
   0  -9 -16   28.02    2.03
   0   9  17   25.52    1.88
   0  -9 -17   25.16    2.91
   0  -9 -17   28.00    2.88
   0  -9 -17   25.31    3.03
   0   9  17   24.71    2.00
   0  -9 -17   24.58    2.03
   0   9  18   -0.06    0.43
   0  -9 -18    2.54    1.29
   0  -9 -18    3.46    1.29
   0  -9 -18    2.16    1.00
   0   9  18    0.91    0.60
   0  -9 -18    0.63    0.42
   0   9  19   23.08    1.70
   0  -9 -19   28.49    2.40
   0  -9 -19   23.12    2.82
   0  -9 -19   19.86    2.83
   0  -9 -19   25.35    3.10
   0   9  19   25.95    2.13
   0   9  20   19.49    1.51
   0  -9 -20   16.43    2.61
   0  -9 -20   21.58    2.80
   0   9  20   20.63    2.51
   0  -9 -20   16.97    1.91
   0  -9 -20   18.08    2.79
   0   9  20   19.02    1.85
   0  -9 -21   15.75    2.51
   0  -9 -21   21.95    3.00
   0   9  21   16.61    2.38
   0  -9 -21   17.04    2.06
   0  -9 -21   16.10    2.63
   0   9  21   21.67    1.95
   0  -9 -22   13.39    2.54
   0  -9 -22    9.44    2.25
   0   9  22   12.39    2.16
   0  -9 -22   12.35    1.77
   0  -9 -22   15.32    2.60
   0   9  22   11.74    1.46
   0  -9 -23   -0.38    1.17
   0   9  23    0.59    0.76
   0  -9 -23   -1.05    1.29
   0  -9 -23    1.47    0.91
   0  -9 -23    0.57    1.04
   0   9  23   -0.41    0.52
   0  -9 -24   10.34    2.22
   0   9  24   12.02    2.32
   0  -9 -24    7.20    2.22
   0  -9 -24   10.30    1.81
   0  -9 -24   14.02    2.50
   0   9  24   12.91    1.64
   0  -9 -25    1.48    1.06
   0  -9 -25    2.47    1.17
   0  -9 -25    2.72    1.56
   0   9  25    2.98    1.03
   0   9  25    3.90    1.40
   0  -9 -26    0.98    1.25
   0  -9 -26    0.85    1.02
   0   9  26    0.30    0.61
   0   9  26    0.02    0.82
   0  -9 -27    1.37    1.33
   0  -9 -27    1.63    1.13
   0   9  27    3.74    1.02
   0   9  27    5.14    1.93
   0  -9 -28    1.91    1.29
   0  -9 -28   -0.91    1.52
   0   9  28    1.41    0.85
   0   9  28   -0.56    1.07
   0  -9 -29    2.73    1.92
   0   9  29    3.04    1.68
   0  -9 -29    2.59    1.40
   0   9  29    3.29    1.17
   0 -10  23    0.12    1.25
   0 -10  23    0.86    1.14
   0  10 -23    0.39    0.92
   0  10 -23    0.74    1.53
   0 -10  22    3.10    1.62
   0  10 -22    3.43    1.31
   0 -10  22    2.86    1.27
   0  10 -22    4.16    1.87
   0 -10  21    5.41    1.85
   0  10 -21    5.80    1.43
   0 -10  21    3.71    1.41
   0  10 -21    6.35    1.86
   0 -10  20    4.52    1.74
   0 -10  20    7.05    1.73
   0  10 -20    6.01    1.59
   0  10 -20    3.77    1.19
   0 -10  19    0.89    1.01
   0 -10  19    0.67    0.94
   0  10 -19    2.33    1.10
   0  10 -19   -0.75    1.03
   0 -10  18    0.25    0.96
   0  10 -18    0.75    0.60
   0 -10  18    0.95    0.89
   0  10 -18    1.47    1.14
   0 -10  17   -0.36    0.80
   0 -10  17    0.71    0.72
   0  10 -17    0.63    0.92
   0  10 -17    0.29    1.00
   0 -10  16    2.23    1.09
   0  10 -16    3.50    1.24
   0 -10  16    4.05    1.22
   0  10 -16    3.45    1.09
   0  10 -16    2.71    1.18
   0 -10  15    1.01    0.96
   0 -10  15   -0.53    0.69
   0  10 -15    1.33    0.84
   0  10 -15    0.04    0.68
   0  10 -15    1.40    1.11
   0 -10  14    0.65    0.99
   0 -10  14    1.73    1.19
   0  10 -14    0.46    0.73
   0 -10  14    1.31    0.78
   0  10 -14    0.16    0.58
   0  10 -14    0.04    0.68
   0 -10  13    5.76    1.48
   0 -10  13    5.86    1.56
   0  10 -13    5.51    1.32
   0 -10  13    5.52    1.21
   0  10 -13    3.39    1.04
   0  10 -13    5.41    1.29
   0  10 -12   46.96    3.39
   0 -10  12   48.89    4.03
   0 -10  12   45.40    3.79
   0 -10  12   53.37    3.34
   0  10 -12   51.18    3.60
   0  10 -12   54.33    3.85
   0 -10  11   15.75    1.83
   0  10 -11   18.88    2.28
   0  10 -11   17.34    2.13
   0  10 -11   16.13    1.90
   0 -10  11   17.23    2.32
   0 -10  11   12.08    2.08
   0 -10  10    1.10    0.57
   0  10 -10    1.06    0.74
   0 -10  10    1.64    0.86
   0 -10  10   -1.02    1.04
   0  10 -10    0.87    0.81
   0  10 -10   -0.17    0.52
   0  10  -9   22.62    2.01
   0 -10   9   19.53    1.91
   0  10  -9   21.91    2.43
   0 -10   9   22.27    2.61
   0 -10   9   21.89    2.40
   0  10  -9   21.13    2.29
   0  10  -9   21.00    2.35
   0  10  -8    8.37    1.55
   0 -10   8   10.45    1.38
   0  10  -8   10.90    1.70
   0 -10   8   10.70    1.72
   0 -10   8   12.22    1.88
   0  10  -8   10.85    1.66
   0  10  -8   10.78    1.26
   0 -10   7    4.83    0.90
   0  10  -7    6.40    1.31
   0  10  -7    4.92    1.13
   0 -10   7    7.00    1.59
   0 -10   7    5.65    1.38
   0  10  -7    5.38    1.19
   0  10  -7    6.46    0.98
   0 -10   6   11.82    1.42
   0  10  -6   10.38    1.62
   0  10  -6   12.71    1.71
   0 -10   6   11.07    1.74
   0 -10   6   10.78    1.82
   0  10  -6   11.35    1.68
   0  10  -6   11.21    1.12
   0  10  -5   49.32    2.10
   0 -10   5   41.91    2.10
   0 -10   5   47.11    2.80
   0 -10   5   48.40    3.36
   0 -10   5   50.23    3.72
   0  10  -5   46.01    3.00
   0  10  -5   49.22    3.45
   0  10  -5   47.45    3.32
   0 -10   4   12.04    0.97
   0  10  -4   13.38    1.56
   0 -10   4   10.43    1.70
   0 -10   4   14.12    2.05
   0 -10   4   11.75    1.41
   0  10  -4   13.24    1.83
   0  10  -4   12.46    1.71
   0 -10   3   17.49    1.00
   0 -10   3   24.16    1.99
   0  10  -3   21.21    1.90
   0 -10   3   20.09    2.32
   0 -10   3   23.43    2.29
   0  10  -3   20.89    2.28
   0  10  -3   24.08    2.33
   0 -10   2  250.34    3.88
   0 -10   2  253.65    7.17
   0 -10   2  254.14    8.48
   0 -10   2  246.46    7.90
   0  10  -2  270.20    6.87
   0  10  -2  261.55    7.94
   0  10  -2  245.06    7.99
   0 -10   1  147.02    6.20
   0 -10   1  145.80    5.89
   0  10  -1  146.23    4.64
   0  10  -1  146.38    5.71
   0  10  -1  151.67    6.06
   0 -10   1  139.62    5.30
   0 -10   0    7.17    1.20
   0 -10   0    4.93    1.08
   0  10   0    4.70    0.75
   0  10   0    4.13    0.96
   0 -10   0    5.08    1.25
   0  10   0    2.27    0.77
   0  10   1   12.66    1.61
   0 -10  -1   10.42    1.66
   0  10   1   13.11    1.17
   0 -10  -1   10.51    0.91
   0 -10  -1   11.55    1.71
   0  10   1   11.60    1.69
   0 -10  -1   11.17    1.62
   0 -10  -2   28.08    1.40
   0  10   2   32.60    1.70
   0 -10  -2   30.46    2.67
   0 -10  -2   30.18    2.80
   0  10   2   32.13    2.51
   0  10   2   28.00    2.53
   0 -10  -2   25.77    2.44
   0  10   3   27.84    0.85
   0 -10  -3   28.81    2.60
   0 -10  -3   28.04    2.62
   0  10   3   34.34    2.51
   0  10   3   31.42    2.70
   0  10   3   34.47    1.60
   0 -10  -3   32.42    1.28
   0 -10  -4    2.32    0.32
   0  10   4    2.10    0.36
   0  10   4    2.78    0.86
   0 -10  -4    3.47    1.03
   0  10   4    2.17    0.75
   0 -10  -5    2.18    0.28
   0  10   5    2.63    0.36
   0  10   5    2.80    0.78
   0 -10  -5    3.39    1.03
   0 -10  -5    2.45    0.92
   0  10   5    4.89    1.18
   0  10   6   27.95    2.44
   0  10   6   24.29    0.88
   0 -10  -6   22.18    2.30
   0 -10  -6   22.62    0.84
   0 -10  -6   19.43    2.32
   0  10   6   24.92    2.07
   0  10   7    7.96    1.41
   0 -10  -7    7.58    1.33
   0 -10  -7    7.84    0.69
   0  10   7    7.84    1.16
   0  10   8  115.03    5.04
   0 -10  -8  122.19    5.52
   0 -10  -8  121.61    3.44
   0 -10  -8  118.53    6.02
   0  10   8  120.46    4.51
   0  10   9    1.13    0.67
   0 -10  -9    2.67    1.00
   0 -10  -9    0.88    0.38
   0 -10  -9    1.98    1.00
   0  10   9    0.89    0.50
   0  10  10   77.89    4.00
   0  10  10   76.42    2.97
   0 -10 -10   80.14    3.31
   0 -10 -10   80.17    4.50
   0 -10 -10   83.38    5.24
   0  10  10   83.19    3.54
   0  10  11   30.80    2.52
   0 -10 -11   31.85    2.21
   0  10  11   33.30    0.98
   0  10  11   25.27    1.03
   0 -10 -11   34.29    2.99
   0 -10 -11   29.09    3.07
   0  10  11   33.20    2.11
   0  10  12   28.25    2.32
   0 -10 -12   30.64    2.29
   0 -10 -12   30.51    1.33
   0  10  12   25.60    1.13
   0  10  12   31.07    1.06
   0 -10 -12   28.78    2.71
   0 -10 -12   28.22    3.15
   0  10  12   25.31    2.10
   0  10  12   30.15    1.95
   0  10  13    9.88    1.40
   0 -10 -13   10.99    1.51
   0 -10 -13   10.17    0.87
   0  10  13   10.63    0.67
   0 -10 -13   12.76    1.88
   0 -10 -13    8.38    1.85
   0  10  13   10.95    1.17
   0  10  13   10.61    1.45
   0  10  14   49.90    3.06
   0 -10 -14   47.78    3.21
   0 -10 -14   53.27    2.22
   0  10  14   51.66    1.70
   0 -10 -14   49.92    3.66
   0 -10 -14   47.33    4.24
   0  10  14   49.86    2.39
   0  10  14   47.65    2.85
   0  10  15    7.04    1.14
   0 -10 -15    5.65    1.37
   0 -10 -15    9.67    1.02
   0  10  15    9.10    0.76
   0 -10 -15    8.70    1.55
   0 -10 -15    6.64    1.74
   0  10  15    9.77    1.30
   0  10  15    7.38    0.88
   0  10  16    2.72    0.74
   0 -10 -16    3.70    0.73
   0 -10 -16    4.58    1.20
   0  10  16    3.77    0.56
   0 -10 -16    5.65    1.68
   0  10  16    4.73    0.65
   0  10  16    4.66    1.00
   0  10  17    0.22    0.46
   0 -10 -17    0.00    0.80
   0 -10 -17   -0.12    0.73
   0 -10 -17   -0.03    0.99
   0  10  17    0.40    0.54
   0 -10 -17    0.04    0.37
   0  10  18    2.89    0.74
   0 -10 -18    4.96    1.40
   0 -10 -18    2.45    1.02
   0 -10 -18    0.37    1.14
   0  10  18    1.10    0.63
   0 -10 -18    3.40    0.83
   0  10  19    2.71    0.72
   0 -10 -19    1.60    0.99
   0 -10 -19    1.80    1.16
   0 -10 -19    2.49    1.45
   0  10  19    2.69    0.70
   0 -10 -19    1.90    0.79
   0  10  20    0.06    0.35
   0 -10 -20    0.47    0.54
   0 -10 -20    1.07    0.97
   0 -10 -20    1.08    0.96
   0 -10 -20   -0.03    0.85
   0  10  20    0.17    0.53
   0  10  21    3.54    0.75
   0 -10 -21    2.26    1.30
   0 -10 -21    2.47    0.99
   0  10  21    2.60    1.06
   0 -10 -21    3.25    1.01
   0 -10 -21    1.95    1.44
   0  10  21    1.25    0.74
   0 -10 -22   -0.10    0.97
   0 -10 -22    0.79    1.04
   0 -10 -22    2.27    1.28
   0  10  22   -0.02    0.55
   0  10  22    0.33    0.83
   0 -10 -23   -0.25    1.01
   0 -10 -23   -0.46    1.29
   0  10  23    1.75    1.26
   0 -10 -23    2.30    1.31
   0  10  23    1.77    0.91
   0 -10 -24   12.30    2.42
   0  10  24   14.16    2.28
   0 -10 -24   13.21    2.62
   0 -10 -24   15.98    2.82
   0  10  24   16.17    1.86
   0 -10 -25   15.69    2.90
   0  10  25   23.47    3.19
   0 -10 -25   13.89    2.95
   0 -10 -25   20.09    3.25
   0  10  25   17.92    2.02
   0 -10 -26   -1.02    1.28
   0 -10 -26    1.40    1.42
   0  10  26    1.30    0.78
   0  10  26    0.84    1.08
   0 -10 -27    3.77    1.86
   0 -10 -27    2.66    1.82
   0  10  27    4.61    1.19
   0  10  27    4.40    1.62
   0 -10 -28    5.27    1.90
   0  10  28    0.73    1.01
   0 -10 -28    3.42    1.55
   0  10  28    3.07    0.97
   0 -11  22    1.69    1.40
   0 -11  22   -0.71    1.55
   0 -11  22    1.20    1.40
   0  11 -22   -0.43    0.84
   0 -11  21    0.99    1.44
   0 -11  21    3.65    1.74
   0 -11  21    0.34    1.07
   0  11 -21    0.23    0.93
   0 -11  20    6.76    2.01
   0 -11  20    9.84    2.35
   0  11 -20    8.26    1.66
   0 -11  20    9.27    1.96
   0 -11  19    0.84    1.00
   0 -11  19    2.09    1.19
   0  11 -19   -0.78    0.98
   0 -11  19    1.57    1.05
   0 -11  18    4.73    1.62
   0 -11  18    5.49    1.88
   0  11 -18    6.08    1.58
   0 -11  18    2.83    1.19
   0  11 -18    7.52    1.93
   0 -11  17    1.27    1.24
   0 -11  17    0.04    0.91
   0  11 -17   -0.23    0.91
   0 -11  17   -1.51    1.01
   0  11 -17   -0.47    0.91
   0 -11  16    2.20    1.14
   0 -11  16    0.92    1.00
   0 -11  16    1.20    1.03
   0  11 -16    0.46    0.82
   0  11 -16    2.87    1.21
   0  11 -16    1.91    0.94
   0 -11  15   -0.76    1.05
   0 -11  15    1.61    1.07
   0 -11  15   -0.05    0.69
   0  11 -15    0.55    0.65
   0  11 -15    1.38    1.08
   0  11 -15    0.13    0.78
   0 -11  14   -0.61    0.86
   0  11 -14   -0.76    0.96
   0 -11  14   -0.66    0.63
   0  11 -14    0.22    0.73
   0  11 -14   -0.50    0.77
   0 -11  13   10.41    2.06
   0 -11  13   10.44    1.96
   0 -11  13    9.77    1.59
   0  11 -13   13.05    2.11
   0  11 -13   13.96    1.96
   0  11 -13    8.87    1.58
   0 -11  12    2.16    1.08
   0 -11  12    3.67    1.37
   0 -11  12    2.58    0.99
   0  11 -12    3.83    1.18
   0  11 -12    4.73    1.25
   0  11 -12    2.52    0.92
   0 -11  11   17.32    2.34
   0 -11  11   15.48    2.38
   0 -11  11   12.04    1.62
   0  11 -11   13.16    1.98
   0  11 -11   14.29    2.00
   0  11 -11   11.24    1.52
   0  11 -10   20.43    1.98
   0 -11  10   20.63    2.56
   0 -11  10   19.42    2.65
   0 -11  10   23.56    2.22
   0  11 -10   22.70    2.51
   0  11 -10   23.54    2.61
   0  11  -9   89.07    3.93
   0 -11   9   78.26    5.15
   0 -11   9   81.60    4.96
   0 -11   9   80.76    4.12
   0  11  -9   83.57    4.80
   0  11  -9   83.82    4.85
   0  11  -8    2.27    1.01
   0 -11   8    2.21    0.78
   0 -11   8    1.70    1.08
   0 -11   8    4.09    1.39
   0  11  -8    3.14    1.15
   0  11  -8    0.91    0.48
   0  11  -7    1.45    0.94
   0 -11   7    0.33    0.49
   0  11  -7    0.89    0.55
   0 -11   7    1.32    0.86
   0 -11   7    2.89    1.22
   0  11  -7    0.21    0.67
   0  11  -7    0.57    0.41
   0 -11   6    9.75    1.37
   0  11  -6    9.04    1.68
   0  11  -6    7.78    1.33
   0 -11   6    7.57    1.62
   0 -11   6    9.65    1.74
   0  11  -6    8.55    1.58
   0  11  -6    6.83    0.81
   0 -11   5   24.55    2.17
   0  11  -5   24.22    2.27
   0 -11   5   23.19    2.64
   0 -11   5   20.33    2.39
   0  11  -5   22.79    2.49
   0  11  -5   21.61    2.33
   0 -11   4  116.01    4.85
   0  11  -4  124.58    5.03
   0 -11   4  126.68    5.82
   0 -11   4  124.22    6.12
   0  11  -4  122.17    5.80
   0  11  -4  120.95    5.59
   0 -11   3   43.43    1.29
   0 -11   3   46.27    3.03
   0 -11   3   51.33    3.59
   0 -11   3   45.28    3.62
   0  11  -3   43.63    3.23
   0  11  -3   45.29    2.85
   0  11  -3   51.79    3.67
   0 -11   2   75.66    4.68
   0 -11   2   74.29    4.35
   0  11  -2   77.03    4.31
   0  11  -2   81.50    3.65
   0  11  -2   76.51    4.47
   0 -11   2   73.00    3.92
   0 -11   1    7.39    1.54
   0 -11   1   10.79    1.77
   0  11  -1    5.37    1.22
   0  11  -1    8.41    1.12
   0  11  -1    8.29    1.46
   0 -11   1    8.65    1.38
   0 -11   0    1.16    0.78
   0 -11   0    2.59    0.68
   0  11   0    1.79    0.85
   0  11   0    0.77    0.85
   0 -11   0    1.25    0.74
   0  11   0    1.95    0.60
   0 -11  -1    4.80    0.68
   0  11   1    7.36    0.94
   0  11   1    5.96    1.11
   0 -11  -1    7.95    1.56
   0 -11  -1    4.99    1.21
   0 -11  -1    4.22    1.14
   0  11   1    3.52    1.09
   0 -11  -2  225.11    7.91
   0 -11  -2  237.60    8.26
   0  11   2  214.70    7.13
   0  11   2  220.23    7.78
   0  11   2  233.81    5.36
   0 -11  -2  212.03    4.59
   0 -11  -3   13.87    0.88
   0  11   3   15.40    1.12
   0  11   3   13.21    1.75
   0 -11  -3   12.25    1.87
   0 -11  -3   16.28    2.12
   0  11   3   14.28    1.97
   0  11   4   10.02    0.83
   0 -11  -4    7.56    0.60
   0  11   4   10.67    1.54
   0 -11  -4   12.02    1.83
   0 -11  -4    6.44    1.36
   0  11   4    8.68    1.53
   0  11   5    5.67    0.53
   0 -11  -5    5.00    0.43
   0 -11  -5    6.03    1.30
   0  11   5    5.71    1.14
   0 -11  -5    4.35    1.21
   0  11   5    5.60    1.38
   0 -11  -6   28.29    2.79
   0  11   6   30.77    2.42
   0 -11  -6   32.61    3.10
   0  11   6   34.16    2.85
   0 -11  -7   48.36    3.58
   0  11   7   45.41    2.92
   0 -11  -7   46.38    3.83
   0  11   7   44.71    3.25
   0  11   8    2.52    0.87
   0 -11  -8    2.71    0.96
   0 -11  -8    3.11    0.46
   0 -11  -8    3.27    1.29
   0  11   8    1.11    0.55
   0  11   9   14.18    1.84
   0 -11  -9   15.82    2.14
   0 -11  -9   13.06    1.06
   0 -11  -9   12.38    2.18
   0  11   9   11.44    1.42
   0  11  10   12.84    1.79
   0 -11 -10   13.41    1.97
   0 -11 -10   13.81    1.29
   0 -11 -10   13.07    2.22
   0  11  10   12.86    1.44
   0  11  11    1.49    0.60
   0 -11 -11    2.39    1.06
   0 -11 -11    1.23    0.49
   0 -11 -11   -0.14    1.11
   0  11  11    1.28    0.57
   0  11  12    1.99    0.80
   0 -11 -12    3.41    1.23
   0 -11 -12    1.90    0.64
   0 -11 -12    1.84    0.95
   0  11  12    0.93    0.53
   0  11  13   81.52    4.18
   0 -11 -13   85.57    5.01
   0 -11 -13   84.10    3.97
   0  11  13   79.17    3.98
   0 -11 -13   76.40    5.50
   0  11  13   89.91    3.61
   0  11  14    7.87    1.30
   0 -11 -14    6.56    1.58
   0 -11 -14    4.41    0.97
   0 -11 -14    7.09    1.83
   0  11  14    6.23    1.20
   0  11  14    8.93    1.07
   0  11  15    1.64    0.82
   0 -11 -15    1.61    1.07
   0 -11 -15    1.79    1.16
   0  11  15    0.73    0.41
   0  11  15    1.66    0.65
   0 -11 -15    0.86    0.69
   0  11  16    0.10    0.42
   0 -11 -16    0.71    0.97
   0  11  16    0.95    0.74
   0 -11 -16   -0.72    0.63
   0  11  17   -0.64    0.60
   0 -11 -17   -0.95    1.18
   0  11  17   -0.49    0.55
   0 -11 -17    0.44    1.23
   0 -11 -17    0.25    0.64
   0  11  18    4.27    0.94
   0 -11 -18    3.99    1.61
   0  11  18    5.06    1.16
   0 -11 -18    2.60    1.07
   0 -11 -18    4.46    1.52
   0  11  19    5.94    1.07
   0 -11 -19    2.24    1.19
   0  11  19    6.82    1.17
   0 -11 -19    4.45    1.30
   0 -11 -19    4.76    1.58
   0  11  20    0.19    0.42
   0 -11 -20    1.10    0.91
   0 -11 -20    0.95    1.02
   0 -11 -20    0.74    0.92
   0  11  20    1.70    0.80
   0  11  21    6.06    0.98
   0 -11 -21    5.54    1.86
   0 -11 -21    3.29    1.28
   0 -11 -21    3.84    1.64
   0  11  21    5.06    1.11
   0  11  21    7.14    1.74
   0 -11 -22   19.22    3.04
   0 -11 -22   19.99    2.77
   0 -11 -22   21.37    3.06
   0  11  22   20.59    2.12
   0  11  22   15.44    2.54
   0 -11 -23   -0.43    1.04
   0 -11 -23    0.70    1.25
   0  11  23    0.56    0.91
   0  11  23    1.57    0.72
   0 -11 -24    6.15    2.01
   0  11  24    6.55    1.85
   0 -11 -24    6.95    2.16
   0 -11 -24    7.67    1.93
   0  11  24    7.31    1.34
   0 -11 -25    0.54    0.97
   0  11  25    2.82    1.65
   0 -11 -25    0.18    1.30
   0 -11 -25    0.84    1.44
   0  11  25    1.75    0.75
   0 -11 -26    3.34    1.80
   0  11  26    4.48    1.53
   0 -11 -26    0.86    1.51
   0 -11 -26    2.07    1.58
   0  11  26    3.57    1.05
   0 -11 -27   13.72    2.74
   0 -11 -27   10.56    2.79
   0  11  27   15.74    2.01
   0  11  27   12.53    2.52
   0 -11 -28    2.81    1.75
   0  11  28    2.18    1.55
   0 -11 -28    2.73    1.86
   0  11  28    2.41    1.12
   0  12 -20    9.01    2.04
   0 -12  20   10.85    2.58
   0 -12  20   10.92    2.52
   0  12 -19   -1.62    1.02
   0 -12  19    0.52    0.98
   0 -12  19    1.24    1.63
   0 -12  19    0.86    1.38
   0  12 -18    1.45    1.07
   0 -12  18    1.13    1.10
   0 -12  18    2.61    1.52
   0 -12  18    2.85    1.54
   0  12 -17    5.03    1.49
   0 -12  17    6.39    1.60
   0 -12  17    8.58    2.19
   0 -12  17    4.71    1.56
   0  12 -16    1.48    0.90
   0 -12  16   -0.16    0.77
   0 -12  16    0.59    1.07
   0 -12  16    0.64    1.01
   0  12 -15   -0.24    0.75
   0  12 -15   -0.75    0.79
   0 -12  15    1.08    0.99
   0 -12  15   -0.08    0.96
   0 -12  15   -1.55    1.34
   0  12 -14    0.54    0.69
   0  12 -14    0.77    0.79
   0 -12  14    0.02    0.69
   0 -12  14   -1.09    1.02
   0 -12  14   -1.00    1.42
   0  12 -13    9.50    1.73
   0  12 -13    9.20    1.89
   0 -12  13    8.84    1.62
   0 -12  13    6.94    1.69
   0 -12  13    3.99    1.48
   0  12 -12    1.07    1.05
   0  12 -12    0.38    0.72
   0 -12  12   -0.05    0.62
   0 -12  12    1.84    1.30
   0 -12  12    1.04    0.89
   0  12 -11    1.35    0.97
   0  12 -11    0.87    0.83
   0 -12  11   -0.09    0.64
   0 -12  11    1.60    1.26
   0 -12  11    0.25    0.80
   0  12 -10    7.31    1.46
   0 -12  10    6.37    1.30
   0  12 -10    6.18    1.40
   0 -12  10    5.67    1.56
   0 -12  10    5.62    1.50
   0  12  -9    2.53    1.16
   0 -12   9    1.20    0.74
   0  12  -9    0.69    0.85
   0 -12   9    0.30    0.85
   0 -12   9    0.48    0.84
   0 -12   8   23.41    2.30
   0  12  -8   25.77    2.78
   0  12  -8   20.99    2.50
   0 -12   8   22.27    2.90
   0 -12   8   26.20    2.98
   0 -12   7   34.41    2.72
   0  12  -7   34.28    3.20
   0  12  -7   31.54    3.04
   0 -12   7   27.28    2.91
   0 -12   7   35.18    3.50
   0 -12   6   38.80    2.91
   0 -12   6   40.17    3.51
   0 -12   6   40.78    3.77
   0  12  -6   39.78    3.39
   0  12  -6   39.21    3.48
   0 -12   5   -0.10    0.91
   0 -12   5    0.61    0.78
   0  12  -5    0.47    0.50
   0 -12   5   -0.30    0.81
   0  12  -5    0.50    0.69
   0  12  -5    0.87    0.80
   0 -12   4   57.84    3.60
   0 -12   4   51.90    4.13
   0 -12   4   58.48    4.15
   0  12  -4   56.53    3.94
   0  12  -4   57.51    3.43
   0  12  -4   56.52    4.04
   0 -12   3   79.21    4.72
   0 -12   3   75.41    4.94
   0  12  -3   70.50    4.36
   0  12  -3   65.95    3.57
   0 -12   3   73.97    4.17
   0  12  -3   73.36    4.64
   0 -12   2   12.08    1.97
   0 -12   2    6.73    1.38
   0  12  -2    8.73    1.41
   0  12  -2   10.08    1.41
   0  12  -2    9.18    1.70
   0 -12   2    8.29    1.49
   0 -12   1   17.20    2.33
   0 -12   1   20.79    2.43
   0  12  -1   19.20    2.26
   0  12  -1   17.97    1.66
   0  12  -1   21.87    2.48
   0 -12   1   20.66    2.25
   0 -12   0   36.19    3.41
   0 -12   0   32.02    3.01
   0  12   0   35.53    3.00
   0 -12   0   30.31    2.81
   0  12   0   32.21    3.02
   0  12   0   31.46    2.12
   0  12   1   11.70    1.23
   0  12   1   12.03    1.70
   0 -12  -1    9.11    1.90
   0 -12  -1    8.85    1.64
   0  12   1   10.98    1.79
   0 -12  -1   10.86    1.72
   0  12   2   11.73    1.14
   0  12   2   11.16    1.64
   0 -12  -2    9.72    1.82
   0 -12  -2   14.62    2.05
   0  12   2   10.73    1.88
   0  12   3    0.79    0.42
   0 -12  -3   -1.38    0.95
   0  12   3   -0.03    0.51
   0 -12  -3   -0.62    0.95
   0  12   3    1.53    0.78
   0 -12  -4   88.54    5.22
   0 -12  -4   94.14    5.29
   0  12   4   90.53    4.59
   0  12   4   96.40    5.11
   0 -12  -5   76.82    4.77
   0  12   5   80.41    4.21
   0 -12  -5   73.81    4.90
   0  12   5   71.93    4.44
   0 -12  -6   50.31    3.88
   0  12   6   48.40    3.20
   0 -12  -6   47.79    3.97
   0  12   6   45.54    3.46
   0 -12  -7   13.89    2.05
   0  12   7   12.49    1.62
   0 -12  -7   12.33    2.11
   0  12   7   16.62    2.09
   0 -12  -8   15.40    2.15
   0  12   8   14.83    1.78
   0 -12  -8   15.49    2.37
   0  12   8   15.74    2.02
   0  12   9    1.57    1.02
   0 -12  -9   -0.04    0.82
   0 -12  -9    0.25    0.24
   0 -12  -9   -0.41    0.88
   0  12   9   -0.05    0.44
   0  12  10    4.85    1.21
   0 -12 -10    5.77    1.54
   0 -12 -10    3.77    0.63
   0 -12 -10    1.80    1.19
   0  12  10    4.56    0.96
   0  12  11    0.28    0.50
   0 -12 -11    0.41    0.85
   0 -12 -11    0.12    0.38
   0 -12 -11    2.13    1.19
   0  12  11    0.32    0.43
   0  12  12    4.96    1.17
   0 -12 -12    2.54    0.97
   0 -12 -12    6.12    0.99
   0 -12 -12    3.63    1.55
   0  12  12    4.21    0.88
   0  12  13   37.08    2.97
   0 -12 -13   34.68    3.28
   0 -12 -13   33.68    2.38
   0 -12 -13   32.28    3.77
   0  12  13   33.37    2.66
   0  12  13   35.20    2.39
   0  12  14   13.80    1.83
   0 -12 -14   10.00    1.87
   0 -12 -14   13.15    1.62
   0 -12 -14   14.43    2.67
   0  12  14   14.11    1.77
   0  12  14   13.38    1.40
   0  12  15   39.96    3.02
   0 -12 -15   41.72    3.70
   0 -12 -15   40.76    2.95
   0 -12 -15   39.63    4.18
   0  12  15   42.62    2.98
   0  12  15   38.42    2.32
   0  12  16    0.97    0.78
   0 -12 -16    0.95    1.11
   0 -12 -16   -2.03    1.43
   0  12  16   -0.24    0.54
   0 -12 -16   -0.74    0.86
   0  12  17   15.76    1.82
   0 -12 -17   13.26    2.51
   0  12  17   12.38    1.65
   0 -12 -17   12.95    1.90
   0  12  18    4.01    0.96
   0 -12 -18    3.40    1.54
   0  12  18    3.85    1.03
   0 -12 -18    4.47    1.31
   0 -12 -18    2.69    1.43
   0  12  19    7.76    1.29
   0 -12 -19    4.98    1.84
   0  12  19    5.54    1.17
   0 -12 -19    6.68    1.66
   0 -12 -19    7.32    1.85
   0  12  20    0.29    0.47
   0 -12 -20    1.52    1.60
   0  12  20   -0.19    0.65
   0 -12 -20    0.76    1.04
   0 -12 -20    1.98    1.63
   0  12  21    7.57    1.19
   0 -12 -21    7.08    1.96
   0 -12 -21    7.10    1.74
   0 -12 -21   10.19    2.50
   0  12  21    7.05    1.29
   0 -12 -22   -0.63    1.08
   0 -12 -22    0.74    1.19
   0 -12 -22    0.18    1.02
   0  12  22   -0.28    0.67
   0  12  22    0.42    0.98
   0 -12 -23    0.33    1.33
   0 -12 -23   -0.02    0.92
   0 -12 -23    2.08    1.68
   0  12  23    1.56    0.80
   0  12  23    0.28    0.86
   0 -12 -24   -0.17    1.01
   0 -12 -24    1.69    1.54
   0  12  24    2.47    1.25
   0 -12 -24    2.26    1.75
   0  12  24    1.00    0.70
   0 -12 -25    5.47    1.85
   0 -12 -25    5.52    2.00
   0 -12 -25   13.44    3.06
   0  12  25   10.19    1.62
   0  12  25    9.31    2.18
   0 -12 -26   -0.58    1.30
   0 -12 -26   -1.21    1.28
   0  12  26   -1.71    0.89
   0 -12 -27   -1.00    1.42
   0  12  27    1.36    0.84
   0  12  27    0.97    1.13
   0 -12 -27    0.58    1.57
   0  13 -19   10.49    2.20
   0 -13  19    9.68    2.37
   0 -13  19    4.97    1.98
   0  13 -18    1.48    1.14
   0 -13  18   -0.42    1.16
   0 -13  18   -0.44    1.13
   0  13 -17   13.11    2.36
   0 -13  17    7.37    2.01
   0 -13  17   10.44    2.46
   0  13 -16    0.35    0.88
   0 -13  16   -0.58    1.36
   0 -13  16   -1.50    1.43
   0 -13  15   -0.25    0.84
   0  13 -15    2.66    1.31
   0  13 -15    0.54    0.87
   0 -13  15    0.18    0.88
   0 -13  15    1.59    1.46
   0 -13  14   19.15    2.39
   0  13 -14   22.33    2.79
   0  13 -14   17.80    2.43
   0 -13  14   19.96    3.16
   0 -13  14   17.69    2.82
   0  13 -13   14.49    2.37
   0 -13  13   11.94    1.99
   0  13 -13   12.33    2.13
   0 -13  13   15.24    2.71
   0 -13  13   13.54    2.35
   0 -13  12    0.04    0.65
   0  13 -12    0.86    0.89
   0  13 -12   -1.79    1.16
   0 -13  12    0.00    0.85
   0 -13  12    0.55    1.20
   0 -13  11    6.57    1.33
   0  13 -11    5.52    1.56
   0  13 -11    7.76    1.76
   0 -13  11    6.17    1.66
   0 -13  11    7.09    1.76
   0 -13  10   -0.80    0.83
   0  13 -10    1.24    1.15
   0  13 -10    0.44    0.96
   0 -13  10    0.24    0.93
   0 -13  10    1.33    1.16
   0  13  -9    3.61    1.29
   0  13  -9    4.04    1.42
   0 -13   9    4.40    1.20
   0 -13   9    5.47    1.78
   0 -13   9    5.02    1.51
   0  13  -8   20.66    2.55
   0  13  -8   19.97    2.58
   0 -13   8   20.07    2.22
   0 -13   8   17.57    2.50
   0 -13   8   18.89    2.69
   0  13  -7   16.53    2.22
   0 -13   7   17.30    2.06
   0  13  -7   17.40    2.42
   0 -13   7   17.69    2.66
   0 -13   7   13.80    2.26
   0  13  -6    3.08    1.19
   0  13  -6    5.54    1.51
   0 -13   6    4.63    1.23
   0 -13   6    4.96    1.60
   0 -13   6    6.28    1.64
   0  13  -5   12.34    1.97
   0  13  -5   15.73    2.30
   0 -13   5   15.85    1.99
   0 -13   5   13.19    2.36
   0 -13   5   18.63    2.51
   0  13  -4   -0.93    0.73
   0  13  -4    1.84    0.91
   0 -13   4   -0.14    0.86
   0 -13   4    0.28    0.76
   0 -13   4    1.77    0.83
   0  13  -3    0.45    0.68
   0 -13   3   -0.39    0.90
   0 -13   3    1.14    0.92
   0  13  -3    0.45    0.77
   0 -13   3    0.86    0.81
   0 -13   2   21.63    2.78
   0 -13   2   23.61    2.83
   0  13  -2   28.96    2.91
   0  13  -2   30.46    3.17
   0 -13   2   26.87    2.75
   0 -13   1   18.58    2.55
   0 -13   1   16.95    2.37
   0  13  -1   23.80    2.62
   0 -13   1   21.79    2.44
   0  13  -1   19.39    2.51
   0 -13   0   40.00    3.63
   0 -13   0   43.96    3.89
   0  13   0   48.23    3.60
   0  13   0   44.35    3.71
   0 -13   0   45.18    3.66
   0 -13  -1    0.11    0.93
   0  13   1    0.20    0.72
   0 -13  -1    1.39    1.19
   0  13   1    2.33    1.18
   0 -13  -2    1.14    0.82
   0  13   2    3.34    1.23
   0 -13  -2    1.12    0.99
   0  13   2    2.10    1.14
   0 -13  -3    1.57    0.72
   0  13   3    1.27    0.76
   0 -13  -3    1.96    1.08
   0  13   3    1.02    0.67
   0 -13  -4   29.57    3.14
   0  13   4   28.95    2.67
   0 -13  -4   32.08    3.35
   0  13   4   27.16    2.93
   0 -13  -5   22.66    2.77
   0  13   5   25.15    2.50
   0 -13  -5   20.69    2.67
   0  13   5   19.30    2.47
   0 -13  -6   42.92    3.82
   0  13   6   41.36    3.06
   0 -13  -6   39.69    3.76
   0  13   6   39.76    3.39
   0 -13  -7    0.24    0.77
   0  13   7   -0.72    0.60
   0 -13  -7    0.16    0.78
   0  13   7    1.16    0.68
   0 -13  -8    0.41    0.83
   0  13   8   -0.46    0.58
   0 -13  -8   -0.51    1.13
   0  13   8    0.59    0.87
   0 -13  -9  176.46    7.76
   0  13   9  179.98    6.42
   0 -13  -9  169.50    8.43
   0  13   9  161.93    6.96
   0 -13 -10   20.39    2.64
   0  13  10   25.97    2.32
   0 -13 -10   22.53    3.12
   0  13  10   23.96    2.60
   0 -13 -11   13.10    2.18
   0  13  11   13.40    1.63
   0 -13 -11   13.07    2.41
   0  13  11   14.13    1.96
   0 -13 -12    0.69    1.01
   0  13  12    0.90    0.64
   0 -13 -12    0.76    1.06
   0  13  12    0.19    0.59
   0 -13 -13   -0.07    0.94
   0  13  13    0.69    0.64
   0  13  13    1.06    0.81
   0 -13 -13    1.01    1.17
   0  13  13    0.71    0.65
   0 -13 -14    1.01    0.94
   0  13  14    0.53    0.47
   0  13  14    0.78    0.51
   0 -13 -14   -0.18    1.11
   0  13  14    1.12    0.81
   0  13  15   33.62    2.78
   0 -13 -15   32.07    3.97
   0 -13 -15   34.78    3.64
   0  13  15   34.88    2.93
   0 -13 -16    2.87    1.23
   0 -13 -16    1.47    1.33
   0  13  16    3.49    1.02
   0  13  16    2.99    0.93
   0 -13 -17    0.01    1.07
   0  13  17    1.53    0.87
   0  13  17    0.58    0.62
   0  13  18    2.47    0.85
   0 -13 -18    1.54    1.27
   0  13  18    1.90    0.72
   0 -13 -18    3.25    1.48
   0  13  19   -0.09    0.51
   0 -13 -19   -0.67    1.17
   0  13  19    0.56    0.56
   0 -13 -19    0.21    0.94
   0  13  20    0.88    0.69
   0  13  20   -0.90    0.64
   0 -13 -20   -0.23    0.91
   0  13  21    0.94    0.63
   0 -13 -21   -0.73    1.19
   0 -13 -21   -1.21    1.41
   0  13  21    1.51    0.95
   0 -13 -22    6.74    2.00
   0 -13 -22    7.79    2.40
   0  13  22    6.77    1.40
   0  13  22    4.08    1.43
   0 -13 -23   -0.57    1.23
   0 -13 -23   -0.50    1.23
   0  13  23    0.13    0.55
   0  13  23    0.27    0.80
   0 -13 -24   -0.22    1.21
   0 -13 -24    0.82    1.13
   0  13  24    0.66    0.68
   0  13  24    0.83    1.18
   0 -13 -25    7.49    2.33
   0 -13 -25    2.31    1.58
   0  13  25    5.88    1.35
   0  13  25    4.18    1.74
   0 -13 -26    1.81    1.67
   0  13  26    3.29    1.22
   0  13  26    3.35    1.54
   0 -13 -26    2.03    1.74
   0 -14  17    2.36    1.75
   0 -14  17    0.89    1.47
   0  14 -17   -0.82    1.14
   0 -14  16   22.98    3.50
   0 -14  16   21.11    3.34
   0  14 -16   21.53    3.00
   0 -14  15    2.60    1.38
   0 -14  15    6.70    2.07
   0  14 -15    5.77    1.75
   0 -14  14    6.87    2.08
   0 -14  14    4.44    1.90
   0  14 -14    3.92    1.20
   0  14 -14    6.15    1.74
   0 -14  13   15.84    2.98
   0 -14  13    9.97    2.31
   0  14 -13   12.23    2.16
   0  14 -13   11.99    2.29
   0 -14  12   13.03    2.50
   0 -14  12    9.64    2.17
   0  14 -12   11.74    2.23
   0  14 -12   13.94    2.35
   0 -14  11   13.17    2.41
   0 -14  11   18.72    3.03
   0  14 -11   16.40    2.43
   0  14 -11   14.51    2.33
   0 -14  10    3.96    1.75
   0 -14  10    4.63    1.59
   0  14 -10    3.99    1.36
   0  14 -10    1.63    0.95
   0 -14   9   18.28    2.75
   0 -14   9   20.44    3.18
   0  14  -9   22.06    2.81
   0 -14   9   19.01    2.31
   0  14  -9   19.26    2.68
   0 -14   8    2.40    1.36
   0 -14   8    5.07    1.71
   0  14  -8    2.41    1.26
   0 -14   8    0.66    0.85
   0  14  -8    2.27    1.20
   0 -14   7    2.67    1.35
   0 -14   7    4.22    1.63
   0  14  -7    1.72    1.07
   0 -14   7    0.73    0.95
   0  14  -7    2.20    0.84
   0 -14   6    7.43    1.86
   0 -14   6    5.51    1.69
   0  14  -6    4.89    1.37
   0 -14   6    4.24    1.28
   0  14  -6    5.97    1.54
   0 -14   5   10.53    2.07
   0 -14   5   15.05    2.47
   0  14  -5   15.02    2.32
   0 -14   5   16.29    2.20
   0  14  -5   10.70    1.93
   0 -14   4    1.56    1.03
   0 -14   4    2.50    1.07
   0  14  -4    0.34    0.86
   0 -14   4    4.35    1.32
   0  14  -4    5.34    1.46
   0 -14   3    5.98    1.83
   0 -14   3    7.30    1.90
   0  14  -3    7.14    1.94
   0 -14   3    4.23    1.22
   0  14  -3    5.41    1.43
   0 -14   2    1.50    1.04
   0 -14   2   -1.17    0.97
   0 -14   2    1.16    0.97
   0  14  -2   -0.60    0.95
   0  14  -2    0.76    1.00
   0 -14   1    3.19    1.36
   0 -14   1    1.45    0.84
   0  14  -1    3.19    0.98
   0 -14   1    4.36    1.55
   0  14  -1    2.52    1.14
   0  14   0   28.69    2.93
   0  14   0   28.15    3.20
   0 -14   0   24.04    2.93
   0 -14   0   32.73    3.59
   0 -14   0   28.35    3.14
   0  14   1   54.50    3.98
   0  14   1   52.52    4.13
   0 -14  -1   53.82    4.52
   0 -14  -1   54.63    4.43
   0  14   2    2.38    0.97
   0 -14  -2    0.53    0.79
   0  14   2    3.50    1.18
   0 -14  -2    2.70    1.21
   0  14   3    4.35    1.31
   0 -14  -3    1.99    0.85
   0  14   3    0.93    0.90
   0 -14  -3    5.41    1.65
   0  14   4    3.33    1.01
   0 -14  -4    3.84    1.35
   0  14   4    1.90    1.00
   0 -14  -4    0.33    0.89
   0  14   5   12.32    1.90
   0 -14  -5   17.27    2.68
   0  14   5    9.45    1.78
   0 -14  -5   13.41    2.30
   0  14   6    4.14    1.14
   0 -14  -6    2.92    1.13
   0  14   6    6.37    1.63
   0 -14  -6    2.48    1.07
   0  14   7   15.13    1.93
   0 -14  -7   11.96    2.18
   0  14   7   11.41    1.98
   0 -14  -7   16.52    2.61
   0  14   8    8.40    1.48
   0 -14  -8    6.19    1.79
   0 -14  -8    8.36    1.90
   0  14   9   19.09    2.17
   0 -14  -9   16.48    2.64
   0  14   9   16.18    2.16
   0 -14  -9   16.24    2.52
   0  14  10    0.38    0.50
   0 -14 -10    3.71    1.58
   0  14  10    1.97    0.91
   0 -14 -10    1.65    1.05
   0  14  11   48.22    3.26
   0 -14 -11   45.30    4.55
   0  14  11   51.63    3.90
   0 -14 -11   48.06    4.26
   0  14  12    0.10    0.51
   0 -14 -12   -1.00    1.17
   0 -14 -12   -1.72    1.43
   0  14  12   -0.31    0.62
   0 -14 -13    3.98    1.36
   0  14  13    2.23    0.87
   0 -14 -13    2.13    1.23
   0  14  13    3.79    0.90
   0 -14 -14    8.31    1.80
   0  14  14   10.96    1.81
   0 -14 -14    5.62    1.92
   0  14  14    6.33    1.34
   0 -14 -15    9.94    2.18
   0  14  15   13.84    1.89
   0 -14 -15    8.29    1.99
   0  14  15   16.48    2.12
   0 -14 -16    2.32    1.18
   0  14  16    1.82    0.85
   0 -14 -16    1.52    1.36
   0  14  16    1.53    0.90
   0 -14 -17    5.09    1.56
   0 -14 -17    7.32    2.30
   0  14  17    6.52    1.37
   0  14  17    7.84    1.37
   0 -14 -18    5.33    1.86
   0  14  18    6.43    1.41
   0  14  18    9.67    1.54
   0  14  19    6.25    1.27
   0 -14 -19    7.37    2.25
   0  14  19    4.74    1.17
   0 -14 -19    7.03    2.05
   0  14  20    4.61    1.11
   0 -14 -20    8.53    2.26
   0  14  20    5.44    1.21
   0 -14 -20    4.54    1.86
   0  14  21    0.74    0.70
   0 -14 -21    0.87    1.44
   0  14  21    1.03    0.76
   0 -14 -21   -1.16    1.17
   0  14  22    1.45    1.18
   0 -14 -22    1.06    1.61
   0  14  22    0.87    0.81
   0 -14 -22    2.28    1.58
   0  14  23   -0.05    0.79
   0 -14 -23   -0.42    1.15
   0  14  23   -0.68    0.82
   0 -14 -23   -0.28    1.31
   0  14  24    0.50    1.03
   0 -14 -24   -1.28    1.56
   0  14  24    0.49    0.79
   0 -14 -24    0.49    1.37
   0  14  25    2.00    1.40
   0 -14 -25    0.07    1.46
   0 -14 -25   -2.77    2.11
   0  14  25   -1.59    0.98
   0 -15  15   22.67    3.82
   0 -15  15   15.28    3.00
   0  15 -15   16.83    2.73
   0 -15  14   23.11    3.71
   0 -15  14   21.55    3.40
   0  15 -14   22.17    2.82
   0  15 -14   25.13    3.31
   0 -15  13   67.28    5.77
   0 -15  13   64.44    5.83
   0  15 -13   70.82    5.17
   0  15 -13   65.61    5.19
   0 -15  12    0.54    1.25
   0 -15  12    0.45    1.26
   0  15 -12   -0.30    1.02
   0  15 -12    2.06    1.23
   0 -15  11    5.48    1.82
   0 -15  11    1.92    1.53
   0  15 -11    6.08    1.73
   0  15 -11    5.95    1.67
   0 -15  10    6.38    1.95
   0  15 -10    8.53    2.00
   0  15 -10    4.73    1.68
   0 -15   9   11.64    2.46
   0 -15   9   11.22    2.30
   0  15  -9   10.52    2.15
   0  15  -9   10.06    2.13
   0 -15   8   11.60    2.37
   0 -15   8    7.78    2.02
   0  15  -8   10.74    2.20
   0  15  -8   10.89    2.17
   0 -15   7   17.97    2.94
   0 -15   7   16.03    2.69
   0  15  -7   20.01    2.76
   0  15  -7   19.04    2.71
   0 -15   6   -1.32    1.27
   0 -15   6   -1.12    1.44
   0  15  -6    0.13    0.92
   0  15  -6   -1.56    1.18
   0 -15   5    0.79    0.99
   0 -15   5    2.35    1.50
   0  15  -5    0.49    0.89
   0  15  -5    1.95    1.34
   0 -15   4   19.51    2.74
   0 -15   4   16.02    2.67
   0  15  -4   19.81    2.77
   0  15  -4   20.08    2.67
   0 -15   3   10.84    2.20
   0 -15   3   13.39    2.45
   0  15  -3   13.93    2.39
   0  15  -3   12.31    2.04
   0 -15   2    8.22    1.87
   0 -15   2    8.90    1.91
   0  15  -2   10.29    2.11
   0 -15   2   10.44    2.05
   0  15  -2   10.99    1.97
   0 -15   1    3.55    1.53
   0 -15   1    2.24    1.23
   0  15  -1    5.23    1.50
   0 -15   1    2.70    1.24
   0  15  -1    3.86    1.20
   0  15   0   25.79    2.90
   0 -15   0   21.53    3.01
   0 -15   0   22.83    3.09
   0  15   0   19.87    2.73
   0 -15  -1    3.74    1.38
   0  15   1    3.63    1.38
   0 -15  -1    1.72    1.03
   0  15   1    4.91    1.29
   0 -15  -2   -1.30    1.15
   0  15   2    0.22    0.90
   0 -15  -2    1.14    0.85
   0  15   2   -1.47    1.08
   0 -15  -3    1.47    1.17
   0  15   3    2.89    1.36
   0 -15  -3    1.91    1.09
   0  15   3    2.01    1.04
   0 -15  -4   -1.51    1.23
   0  15   4    0.00    0.84
   0 -15  -4   -1.29    1.34
   0  15   4   -1.02    0.76
   0 -15  -5    1.18    1.36
   0  15   5    0.12    0.85
   0 -15  -5    2.31    1.40
   0  15   5   -0.11    0.71
   0  15   6   35.70    3.15
   0 -15  -6   37.67    3.98
   0 -15  -6   33.57    3.84
   0  15   6   35.54    3.49
   0 -15  -7    0.77    1.09
   0  15   7    0.78    1.23
   0 -15  -7   -0.83    1.03
   0  15   7   -0.12    0.60
   0 -15  -8    7.97    1.81
   0  15   8    8.03    1.65
   0 -15  -8    4.44    1.58
   0  15   8    8.15    1.38
   0  15   9   49.29    3.57
   0 -15  -9   51.73    4.54
   0 -15  -9   51.96    4.99
   0  15   9   51.69    4.14
   0 -15 -10   -0.04    1.09
   0  15  10   -1.41    1.07
   0 -15 -10    1.75    1.31
   0  15  10    0.12    0.61
   0  15  11   52.80    3.59
   0 -15 -11   44.70    4.42
   0 -15 -11   43.85    4.73
   0  15  11   53.42    4.13
   0 -15 -12    4.37    1.49
   0  15  12    3.72    1.23
   0 -15 -12    6.92    2.13
   0  15  12    4.45    1.12
   0 -15 -13    1.21    1.31
   0  15  13    1.20    0.96
   0 -15 -13    1.43    1.49
   0  15  13    1.37    0.81
   0 -15 -14    0.86    1.25
   0  15  14    1.78    0.89
   0 -15 -14    1.90    1.41
   0  15  14    1.57    0.95
   0 -15 -15    7.79    1.90
   0  15  15    8.24    1.61
   0 -15 -15   12.01    2.67
   0  15  15   13.92    2.12
   0 -15 -16   20.52    3.03
   0  15  16   24.33    2.66
   0 -15 -16   25.20    3.84
   0  15  16   24.73    2.71
   0 -15 -17   23.44    3.31
   0 -15 -17   21.85    3.61
   0  15  17   21.85    2.51
   0  15  17   21.88    2.42
   0 -15 -18    1.76    1.45
   0  15  18    2.27    0.95
   0  15  18    2.77    1.00
   0  15  19    3.94    1.10
   0 -15 -19    4.05    1.88
   0  15  19    3.77    1.20
   0 -15 -19    3.98    1.70
   0  15  20    0.64    0.87
   0 -15 -20   -0.47    1.22
   0  15  20   -0.55    0.91
   0 -15 -20    0.70    1.13
   0  15  21    8.69    1.50
   0 -15 -21   11.32    2.69
   0  15  21   12.71    1.92
   0 -15 -21    7.00    2.08
   0  15  22    0.86    0.93
   0 -15 -22    0.06    1.39
   0  15  22    0.27    0.82
   0 -15 -22   -0.98    1.12
   0  15  23    2.41    1.35
   0 -15 -23    0.21    1.32
   0 -15 -23    4.27    2.12
   0  15  23    2.26    1.00
   0  16 -13   95.00    6.51
   0  16 -13   88.45    5.99
   0 -16  13   91.41    7.03
   0 -16  13   92.84    7.20
   0  16 -12   32.02    3.77
   0  16 -12   28.12    3.45
   0 -16  12   31.18    4.25
   0 -16  12   36.55    4.53
   0  16 -11   20.59    3.09
   0  16 -11   15.70    2.78
   0 -16  11   12.81    2.75
   0 -16  11   17.07    3.26
   0  16 -10   39.46    4.08
   0  16 -10   34.24    3.82
   0 -16  10   37.24    4.44
   0 -16  10   34.78    4.49
   0  16  -9    0.03    1.13
   0  16  -9   -0.16    1.07
   0 -16   9    1.96    1.59
   0 -16   9    1.36    1.46
   0  16  -8    4.05    1.47
   0  16  -8    3.16    1.37
   0 -16   8    3.14    1.64
   0 -16   8    3.72    1.71
   0  16  -7    0.86    1.01
   0 -16   7    2.22    1.39
   0 -16   7    1.02    1.16
   0 -16   6   35.94    4.06
   0 -16   6   34.40    4.14
   0  16  -6   33.97    3.73
   0  16  -6   36.33    3.92
   0 -16   5    0.73    1.35
   0 -16   5    0.41    0.97
   0  16  -5    0.03    0.81
   0  16  -5    1.05    0.85
   0 -16   4   -0.59    1.12
   0 -16   4   -0.20    1.01
   0  16  -4    0.21    0.91
   0  16  -4   -0.59    0.85
   0 -16   3    2.38    1.34
   0  16  -3    0.06    0.83
   0 -16   3    0.62    0.93
   0  16  -3   -0.79    1.07
   0 -16   2   -0.25    0.82
   0  16  -2    1.75    1.17
   0 -16   2    0.67    1.31
   0  16  -2    0.81    0.80
   0 -16   1    5.01    1.63
   0  16  -1    4.56    1.62
   0 -16   1    3.04    1.34
   0  16  -1    4.77    1.50
   0 -16   0   -0.33    0.79
   0  16   0    2.17    1.49
   0 -16   0    0.34    1.01
   0  16   0    1.25    1.13
   0  16   1   28.94    3.17
   0 -16  -1   22.86    3.28
   0 -16  -1   25.27    3.31
   0  16   1   27.46    3.28
   0 -16  -2   22.04    3.17
   0  16   2   26.96    3.26
   0 -16  -2   21.20    3.19
   0  16   2   23.30    2.81
   0 -16  -3    0.76    0.94
   0  16   3    2.22    0.94
   0 -16  -3    3.81    1.52
   0  16   3    2.69    1.00
   0 -16  -4    3.71    1.64
   0  16   4    2.39    1.49
   0 -16  -4    3.66    1.65
   0  16   4    0.36    0.76
   0 -16  -5   10.23    2.14
   0  16   5   13.67    2.35
   0 -16  -5   14.48    2.68
   0  16   5   12.89    2.04
   0 -16  -6    2.22    1.66
   0  16   6    1.35    0.87
   0 -16  -6   -0.45    1.34
   0  16   6   -0.13    0.78
   0 -16  -7   16.86    2.80
   0  16   7   23.08    2.95
   0 -16  -7   17.76    3.00
   0  16   7   17.38    2.26
   0 -16  -8    1.13    1.16
   0  16   8    0.22    0.84
   0 -16  -8    0.60    1.19
   0  16   8    2.86    1.12
   0 -16  -9    4.93    1.68
   0  16   9    2.97    1.04
   0 -16  -9    5.14    2.12
   0  16   9    2.27    1.05
   0  16  10   31.84    2.95
   0 -16 -10   27.17    3.57
   0 -16 -10   27.88    3.97
   0  16  10   33.44    3.45
   0 -16 -11    7.63    2.08
   0  16  11    8.46    1.88
   0 -16 -11    6.57    2.17
   0  16  11    7.67    1.52
   0 -16 -12    1.26    0.91
   0  16  12    3.26    1.29
   0 -16 -12    2.69    1.67
   0  16  12    1.49    0.74
   0 -16 -13    1.28    1.57
   0 -16 -13   -0.17    1.09
   0  16  13    0.70    0.95
   0 -16 -14   -0.51    1.39
   0  16  14   -0.89    0.80
   0 -16 -14   -0.46    1.12
   0  16  14    0.62    0.96
   0 -16 -15   16.86    2.73
   0  16  15   18.57    2.37
   0 -16 -15   15.75    3.11
   0  16  15   17.92    2.47
   0 -16 -16    0.90    1.35
   0  16  16    1.58    0.86
   0 -16 -16   -0.23    1.45
   0  16  16   -1.15    1.16
   0 -16 -17   18.90    3.03
   0  16  17   15.56    2.18
   0 -16 -17   17.60    3.29
   0  16  17   18.80    2.47
   0 -16 -18   18.01    3.03
   0 -16 -18   20.57    3.76
   0  16  18   19.94    2.50
   0  16  18   22.28    2.54
   0  16  19   17.37    2.33
   0 -16 -19   21.67    3.64
   0  16  19   17.10    2.23
   0 -16 -19   18.32    3.13
   0  16  20    0.75    0.86
   0 -16 -20    0.23    1.08
   0  16  20    0.97    0.92
   0 -16 -20    1.18    1.53
   0 -16 -21    6.14    2.30
   0  16  21    5.19    1.34
   0 -16 -21    8.41    2.70
   0 -16 -22   -0.77    1.48
   0 -16 -22   -1.14    1.64
   0  16  22    0.32    0.84
   0 -17  11   -1.13    1.65
   0 -17  11   -0.98    1.43
   0  17 -11    2.32    1.71
   0  17 -11    0.51    1.05
   0 -17  10   14.32    3.08
   0 -17  10   12.44    2.80
   0  17 -10   15.27    2.59
   0  17 -10   18.81    3.03
   0 -17   9    0.55    1.20
   0 -17   9    1.35    1.44
   0  17  -9    1.72    1.48
   0  17  -9    2.40    1.38
   0 -17   8   -0.55    1.24
   0 -17   8    0.11    1.13
   0  17  -8    0.24    0.92
   0  17  -8   -0.41    0.80
   0 -17   7    0.20    1.40
   0 -17   7   -1.46    1.55
   0  17  -7    0.65    1.45
   0  17  -7    1.26    0.91
   0 -17   6    3.45    1.76
   0 -17   6    3.13    1.65
   0  17  -6    4.43    1.56
   0  17  -6    3.47    1.54
   0 -17   5    6.05    2.09
   0 -17   5    8.33    2.24
   0  17  -5    5.87    1.55
   0  17  -5    8.07    1.95
   0 -17   4    8.24    2.42
   0  17  -4    6.09    1.76
   0 -17   4    4.21    1.76
   0  17  -4    7.72    1.93
   0 -17   3   -2.47    1.53
   0  17  -3    0.54    1.07
   0 -17   3    1.97    1.56
   0  17  -3    0.76    0.97
   0 -17   2    2.14    1.46
   0  17  -2    1.77    1.07
   0 -17   2    2.21    1.46
   0  17  -2    0.57    0.89
   0 -17   1    3.46    1.50
   0  17  -1    5.92    1.80
   0 -17   1    5.48    1.74
   0  17  -1    7.24    1.82
   0 -17   0    4.45    1.54
   0  17   0    7.78    2.14
   0 -17   0    4.20    1.92
   0  17   0    6.60    1.63
   0 -17  -1    5.27    1.85
   0  17   1    6.23    1.85
   0 -17  -1    8.81    2.16
   0  17   1    6.83    1.78
   0 -17  -2    4.92    1.94
   0  17   2    4.30    1.68
   0 -17  -2    1.05    1.17
   0  17   2    3.59    1.42
   0 -17  -3    8.73    2.09
   0  17   3   12.70    2.52
   0 -17  -3   14.54    2.90
   0  17   3   11.31    2.09
   0 -17  -4    0.11    1.02
   0  17   4   -1.15    1.14
   0 -17  -4    2.23    1.50
   0  17   4    2.75    1.18
   0 -17  -5    6.67    1.97
   0  17   5    5.43    1.77
   0 -17  -5    4.03    1.92
   0  17   5    8.98    1.82
   0 -17  -6    1.52    1.40
   0  17   6   -0.78    0.93
   0 -17  -6    0.03    1.20
   0  17   6   -1.04    1.20
   0 -17  -7    1.96    1.33
   0  17   7   -0.06    0.84
   0 -17  -7    0.67    1.39
   0  17   7    0.78    0.73
   0 -17  -8   20.89    3.30
   0  17   8   21.03    2.88
   0 -17  -8   17.03    3.25
   0  17   8   20.79    2.55
   0 -17  -9    1.09    0.87
   0  17   9    3.10    1.40
   0 -17  -9    0.60    1.19
   0  17   9    3.28    1.18
   0 -17 -10    9.64    2.38
   0  17  10    7.66    1.69
   0 -17 -10   11.43    2.69
   0  17  10    9.66    1.75
   0 -17 -11   15.79    2.78
   0  17  11   22.91    2.96
   0 -17 -11   16.32    3.28
   0  17  11   17.22    2.21
   0 -17 -12    4.46    1.99
   0 -17 -12    2.38    1.47
   0  17  12    4.88    1.65
   0 -17 -13    1.08    1.46
   0 -17 -13    4.12    1.68
   0  17  13   -0.17    1.04
   0 -17 -14   -0.24    1.19
   0  17  14   -0.31    0.82
   0 -17 -14    1.83    1.67
   0  17  14    0.74    0.87
   0 -17 -15    1.75    1.60
   0  17  15   -0.47    0.90
   0 -17 -15    2.86    1.90
   0  17  15    1.61    0.94
   0 -17 -16   20.64    3.45
   0  17  16   19.64    2.61
   0 -17 -16   20.24    3.90
   0  17  16   26.78    3.04
   0 -17 -17    1.86    1.55
   0  17  17    0.58    1.00
   0 -17 -17    1.17    1.68
   0  17  17   -0.12    0.82
   0 -17 -18    1.79    1.73
   0 -17 -18    1.89    1.90
   0  17  18    0.71    0.83
   0  17  18    0.68    0.75
   0  17  19    1.20    1.06
   0 -17 -19    1.70    1.94
   0  17  19    2.10    1.12
   0 -17 -19    0.27    1.20
   0  17  20    5.86    1.50
   0 -17 -20    4.33    1.89
   0 -17 -20    7.99    2.90
   0  17  20    7.54    1.66
   0 -18   7   15.62    3.28
   0 -18   7   12.47    2.76
   0  18  -7   20.88    3.27
   0  18  -7   13.82    2.59
   0 -18   6   -0.21    1.36
   0  18  -6   -1.01    1.11
   0 -18   6   -0.08    1.61
   0  18  -6    1.53    1.10
   0 -18   5    2.76    1.66
   0  18  -5    5.42    1.82
   0 -18   5    2.46    1.47
   0  18  -5    5.42    1.79
   0 -18   4    1.32    1.69
   0  18  -4    0.79    1.51
   0 -18   4    1.41    1.28
   0  18  -4    1.21    1.24
   0 -18   3   14.29    3.02
   0  18  -3   16.40    2.94
   0 -18   3   15.29    3.14
   0  18  -3   18.59    2.91
   0 -18   2   12.92    2.95
   0  18  -2   15.99    2.99
   0 -18   2   13.26    2.95
   0  18  -2   15.32    2.54
   0 -18   1    3.91    1.83
   0  18  -1    2.58    1.30
   0 -18   1    3.39    1.82
   0  18  -1    0.42    1.14
   0 -18   0    8.29    2.33
   0  18   0   10.24    2.22
   0 -18   0   12.47    2.72
   0  18   0   10.94    2.18
   0  18   1   34.18    3.73
   0 -18  -1   33.02    4.23
   0 -18  -1   25.74    3.78
   0  18   1   38.97    4.16
   0 -18  -2    0.38    1.14
   0  18   2   -1.10    1.39
   0 -18  -2    2.19    1.60
   0  18   2   -0.76    1.01
   0 -18  -3    1.08    1.22
   0  18   3    0.69    1.24
   0 -18  -3    4.25    1.94
   0  18   3    0.55    1.14
   0 -18  -4    1.56    1.42
   0  18   4   -0.51    1.11
   0 -18  -4    0.67    1.40
   0  18   4   -0.52    0.86
   0  18   5   -0.70    0.91
   0 -18  -5   -2.34    1.42
   0  18   5    0.25    0.96
   0 -18  -6    2.79    1.97
   0  18   6    2.84    1.42
   0 -18  -6    4.43    1.90
   0  18   6    5.21    1.47
   0 -18  -7   -0.81    1.34
   0  18   7    2.25    1.37
   0 -18  -7    0.18    1.59
   0  18   7    1.92    0.99
   0 -18  -8   11.90    2.58
   0  18   8   15.10    2.72
   0 -18  -8    6.41    2.39
   0  18   8   11.41    2.03
   0 -18  -9    0.51    1.27
   0  18   9   -0.53    1.08
   0 -18  -9    0.68    1.53
   0  18   9    0.89    1.07
   0 -18 -10    1.82    1.68
   0  18  10    1.28    0.95
   0 -18 -10    0.89    1.50
   0  18  10    1.65    1.10
   0 -18 -11    0.53    1.73
   0  18  11   -1.65    1.29
   0 -18 -11   -0.53    1.19
   0 -18 -12   -0.60    1.41
   0  18  12    0.82    1.15
   0 -18 -12    1.02    1.27
   0 -18 -13    3.05    2.31
   0  18  13   -0.43    0.94
   0 -18 -13    2.90    1.74
   0  18  14    5.09    1.44
   0 -18 -14    0.23    1.76
   0  18  14    3.67    1.26
   0 -18 -14    6.35    2.15
   0  18  15    1.49    0.88
   0 -18 -15    2.07    1.93
   0  18  15    2.91    1.42
   0 -18 -15    3.15    1.90
   0  18  16    4.34    1.40
   0 -18 -16    5.17    2.42
   0  18  16    7.14    1.63
   0 -18 -16    3.60    1.96
   0  18  17   29.65    3.19
   0 -18 -17   25.19    3.81
   0  18  17   33.03    3.51
   0 -19   3    1.40    1.74
   0  19  -3    0.24    1.29
   0 -19   3    1.36    1.42
   0  19  -3    2.13    1.51
   0 -19   2   -0.49    1.38
   0  19  -2   -1.59    1.41
   0 -19   2   -1.14    1.85
   0  19  -2    1.04    1.19
   0 -19   1    2.39    1.79
   0  19  -1    2.92    1.62
   0 -19   1    7.48    2.60
   0  19  -1    2.81    1.34
   0 -19   0    1.43    1.41
   0  19   0    0.33    1.07
   0 -19   0    1.63    1.70
   0  19   0    0.83    1.09
   0 -19  -1    0.87    1.29
   0  19   1    0.27    1.02
   0 -19  -1    2.39    1.77
   0  19   1    1.45    1.20
   0 -19  -2    1.03    1.45
   0  19   2    0.28    1.17
   0 -19  -2   -0.35    1.76
   0  19   2    1.80    1.13
   0 -19  -3    6.07    2.20
   0  19   3    3.73    1.70
   0 -19  -3    0.15    1.54
   0  19   3    2.44    1.40
   0 -19  -4    3.91    1.78
   0  19   4    5.04    1.77
   0 -19  -4    3.15    1.87
   0  19   4    2.73    1.37
   0 -19  -5    1.03    1.19
   0  19   5   -0.88    1.33
   0 -19  -5   -1.52    1.49
   0  19   5   -0.03    1.00
   0 -19  -6    2.67    1.55
   0  19   6    0.51    1.09
   0 -19  -6   -1.31    1.49
   0  19   6    0.98    1.01
   0 -19  -7    2.12    1.45
   0  19   7    2.40    1.14
   0 -19  -7    2.19    1.87
   0  19   7    2.44    1.43
   0 -19  -8    2.34    1.80
   0  19   8    0.96    1.37
   0 -19  -8   -0.41    1.47
   0  19   8    0.27    0.87
   0 -19  -9    5.76    2.18
   0  19   9    4.35    1.72
   0 -19  -9    5.42    2.47
   0  19   9    3.84    1.43
   0  19  10   -0.53    1.06
   0 -19 -10   -1.02    1.29
   0  19  11    2.33    1.32
   0 -19 -11    0.78    1.51
   0 -19 -12    2.45    2.21
   0  19  12    0.40    1.00
   0 -19 -12    0.05    1.24
   0 -19 -13    1.40    1.86
   0  19  13   -0.18    1.21
   0 -19 -13   -1.60    1.78
   0  19  14    2.61    1.09
   0 -19 -14    3.41    2.09
   0  19  14    4.78    1.55
   0 -19 -14    3.03    2.09
   1 -19 -12   -3.01    2.22
  -1  19  12    0.67    1.01
   1 -19 -12    2.46    2.37
   1 -19 -11    0.26    1.22
  -1  19  11    1.93    1.31
   1 -19 -11    3.44    2.32
   1 -19 -10    3.05    2.00
  -1  19  10    1.58    1.27
   1 -19 -10   -0.02    1.74
   1 -19  -9   -0.74    1.49
   1 -19  -9   -2.52    2.38
  -1  19   9   -0.90    1.13
   1 -19  -8    1.11    1.56
  -1  19   8    0.23    1.12
   1 -19  -8   -0.85    1.81
  -1  19   8   -0.66    0.82
   1 -19  -7    3.54    1.80
  -1  19   7    3.29    1.41
   1 -19  -7    2.48    1.89
  -1  19   7    2.32    1.20
   1 -19  -6    5.86    2.10
  -1  19   6    9.38    2.14
   1 -19  -6    6.03    2.52
  -1  19   6    4.16    1.63
   1 -19  -5   15.08    3.00
  -1  19   5   21.30    3.03
   1 -19  -5   15.49    3.41
  -1  19   5   15.46    2.52
   1 -19  -4   -0.05    1.42
  -1  19   4    0.41    1.13
   1 -19  -4   -0.64    1.57
  -1  19   4    0.53    1.06
   1 -19  -3   -0.28    1.16
  -1  19   3    1.45    1.48
   1 -19  -3    1.32    1.77
  -1  19   3    1.75    1.33
   1 -19  -2    1.58    1.37
  -1  19   2    5.51    1.83
   1 -19  -2    5.15    2.17
  -1  19   2    8.79    2.16
   1 -19  -1   -0.05    1.23
  -1  19   1    1.98    1.47
   1 -19  -1    0.41    1.50
  -1  19   1   -0.07    0.84
   1 -19   0    4.67    1.92
  -1  19   0    6.47    1.98
   1 -19   0    3.57    1.92
  -1  19   0    2.36    1.41
   1 -19   1    1.37    1.52
  -1  19  -1   -0.53    1.20
   1 -19   1   -0.01    1.78
  -1  19  -1    0.96    1.23
   1 -19   2   -0.22    1.69
  -1  19  -2   -0.90    1.35
   1 -19   2    1.32    1.76
  -1  19  -2    1.88    1.39
   1 -19   3    2.14    1.88
  -1  19  -3    0.03    1.09
   1 -19   3    3.18    1.81
  -1  19  -3    4.81    1.75
  -1  18  16   -0.34    1.07
   1 -18 -16    0.13    1.75
  -1  18  16    0.43    1.11
   1 -18 -16    0.06    1.07
  -1  18  15    2.73    1.16
   1 -18 -15    0.83    1.92
  -1  18  15    4.05    1.35
   1 -18 -15    4.84    1.98
  -1  18  14    1.82    1.14
   1 -18 -14   -0.24    1.81
  -1  18  14    0.46    1.07
   1 -18 -14   -0.09    1.31
  -1  18  13    0.74    0.84
   1 -18 -13    0.42    1.06
  -1  18  13   -0.32    1.01
   1 -18 -13    1.69    2.00
   1 -18 -12    1.04    1.20
  -1  18  12   -0.30    0.93
   1 -18 -12    2.63    1.71
   1 -18 -11    3.52    1.66
  -1  18  11    3.81    1.29
   1 -18 -11    1.44    1.81
   1 -18 -10    1.66    1.52
   1 -18 -10    2.87    2.07
  -1  18  10    1.43    1.04
   1 -18  -9    8.98    2.55
  -1  18   9   11.87    2.21
   1 -18  -9   10.58    2.92
  -1  18   9   12.12    1.96
   1 -18  -8   14.17    2.91
  -1  18   8   14.75    2.57
   1 -18  -8   11.29    2.94
  -1  18   8   12.96    2.06
   1 -18  -7   11.88    2.66
  -1  18   7   14.81    2.59
   1 -18  -7   14.40    3.16
  -1  18   7   11.55    2.01
   1 -18  -6    3.65    1.55
  -1  18   6    2.51    1.48
   1 -18  -6    3.84    2.04
  -1  18   6    2.45    0.88
   1 -18  -5    0.83    1.46
  -1  18   5    2.32    1.28
   1 -18  -5    2.16    1.74
  -1  18   5    4.14    1.40
   1 -18  -4    2.63    1.74
  -1  18   4    3.63    1.58
   1 -18  -4    0.38    1.20
  -1  18   4    1.95    1.22
   1 -18  -3    1.89    1.62
  -1  18   3    1.31    1.23
   1 -18  -3   -2.65    2.02
  -1  18   3    0.11    0.92
   1 -18  -2    4.11    1.75
  -1  18   2    5.76    1.82
   1 -18  -2    1.95    1.64
  -1  18   2    5.35    1.62
   1 -18  -1    3.07    1.67
  -1  18   1    3.67    1.47
   1 -18  -1    1.32    1.80
  -1  18   1    2.06    1.17
   1 -18   0    4.55    1.98
  -1  18   0    5.83    2.04
   1 -18   0    5.42    2.37
  -1  18   0    3.49    1.51
   1 -18   1    1.43    1.42
  -1  18  -1    0.70    1.28
   1 -18   1    1.85    1.73
  -1  18  -1    1.84    1.08
   1 -18   2    3.15    1.83
  -1  18  -2    1.25    1.16
   1 -18   2    1.17    1.70
  -1  18  -2    5.33    1.61
   1 -18   3    2.21    1.24
  -1  18  -3   -0.89    1.25
   1 -18   3   -1.46    1.63
  -1  18  -3    0.09    0.89
   1 -18   4    0.64    1.30
  -1  18  -4    0.92    1.22
   1 -18   4    1.03    1.47
  -1  18  -4   -0.50    1.16
   1 -18   5    2.64    1.83
  -1  18  -5    3.25    1.76
   1 -18   5    2.64    1.50
  -1  18  -5    2.72    1.39
   1 -18   6   13.71    3.00
  -1  18  -6   13.31    2.66
   1 -18   6    8.85    2.60
  -1  18  -6    7.21    1.94
   1 -18   7   21.60    3.71
   1 -18   7   26.37    4.07
  -1  18  -7   21.61    3.21
  -1  18  -7   23.33    3.24
  -1  17  19    4.44    1.42
  -1  17  19    5.04    1.41
   1 -17 -19    1.54    1.64
  -1  17  18    3.76    1.22
   1 -17 -18    3.85    2.66
  -1  17  18    3.43    1.25
  -1  17  17    1.48    0.95
   1 -17 -17    1.76    1.86
  -1  17  17    2.87    1.15
   1 -17 -17    4.76    2.05
  -1  17  16   36.87    3.38
   1 -17 -16   25.40    4.43
  -1  17  16   37.33    3.54
   1 -17 -16   26.82    3.75
  -1  17  15    0.42    0.87
   1 -17 -15    0.21    1.44
  -1  17  15    0.61    0.92
   1 -17 -15    1.91    1.48
  -1  17  14   10.98    2.03
  -1  17  14    9.82    1.92
   1 -17 -14   12.33    2.55
  -1  17  13    3.56    1.19
   1 -17 -13    5.36    1.96
  -1  17  13    5.74    1.56
   1 -17 -13    4.15    2.14
   1 -17 -12    2.09    1.08
  -1  17  12   -0.46    1.14
   1 -17 -12    3.24    1.98
   1 -17 -11    4.29    1.74
   1 -17 -11    5.56    1.93
  -1  17  11    8.77    1.84
   1 -17 -10    0.26    0.92
  -1  17  10    2.10    1.22
   1 -17 -10   -1.41    1.58
  -1  17  10   -0.14    0.69
   1 -17  -9    1.39    1.52
  -1  17   9    0.47    0.78
   1 -17  -9   -0.91    1.37
  -1  17   9    0.44    0.74
   1 -17  -8   -0.88    1.21
  -1  17   8   -0.15    0.74
   1 -17  -8   -3.17    2.00
  -1  17   8   -0.15    0.70
   1 -17  -7    0.11    1.20
  -1  17   7    0.76    0.78
   1 -17  -7   -2.50    1.91
  -1  17   7   -0.32    0.78
   1 -17  -6   -0.88    1.39
  -1  17   6    1.29    0.94
   1 -17  -6    1.82    1.89
  -1  17   6   -0.56    0.75
   1 -17  -5   -0.74    1.26
  -1  17   5    0.45    0.90
   1 -17  -5    2.77    1.79
  -1  17   5    0.90    0.73
   1 -17  -4    7.93    2.06
  -1  17   4    9.12    1.95
   1 -17  -4    7.89    2.27
  -1  17   4    9.36    1.87
   1 -17  -3    6.53    2.05
  -1  17   3    2.96    1.37
   1 -17  -3    3.56    1.76
  -1  17   3    1.35    0.91
   1 -17  -2   17.84    3.03
  -1  17   2   18.70    2.75
   1 -17  -2   18.04    3.15
  -1  17   2   19.08    2.63
   1 -17  -1   -0.13    1.18
  -1  17   1   -0.25    0.96
   1 -17  -1    0.73    1.32
  -1  17   1   -0.02    0.81
   1 -17   0    3.10    1.47
  -1  17   0    5.45    1.68
   1 -17   0    6.08    2.02
  -1  17   0    3.80    1.37
   1 -17   1    3.55    1.65
  -1  17  -1    2.48    1.50
   1 -17   1    0.85    1.27
  -1  17  -1    2.85    1.33
   1 -17   2   14.56    2.73
  -1  17  -2   17.95    2.81
   1 -17   2   15.77    3.00
  -1  17  -2   15.14    2.34
   1 -17   3    0.02    0.92
  -1  17  -3   -0.27    0.88
   1 -17   3   -0.91    1.31
  -1  17  -3    1.47    1.30
   1 -17   4    3.77    1.78
  -1  17  -4    4.26    1.57
   1 -17   4    8.35    2.52
  -1  17  -4    4.39    1.41
   1 -17   5   14.22    2.90
  -1  17  -5   12.38    2.46
   1 -17   5   10.12    2.64
  -1  17  -5    9.43    2.01
   1 -17   6    3.78    2.03
   1 -17   6    2.99    1.62
  -1  17  -6    3.65    1.38
  -1  17  -6    3.24    1.46
   1 -17   7    1.98    1.63
   1 -17   7    2.69    1.61
  -1  17  -7    4.23    1.81
  -1  17  -7    5.14    1.67
   1 -17   8    6.70    2.01
   1 -17   8    2.52    1.52
  -1  17  -8    4.25    1.74
  -1  17  -8    4.59    1.61
   1 -17   9    5.61    2.24
   1 -17   9    4.03    2.01
  -1  17  -9    5.52    1.89
  -1  17  -9    5.77    1.80
   1 -17  10   23.28    3.77
   1 -17  10   17.77    3.36
  -1  17 -10   16.86    2.76
  -1  17 -10   15.16    2.69
   1 -16 -21    1.52    1.53
  -1  16  21    0.75    0.80
   1 -16 -21   -1.38    1.78
  -1  16  20    1.46    0.92
   1 -16 -20    0.97    1.44
  -1  16  20    1.57    1.03
   1 -16 -20   -1.34    1.66
  -1  16  19    9.04    1.69
  -1  16  19   11.58    1.90
   1 -16 -19   15.06    3.45
  -1  16  18   -0.15    0.89
   1 -16 -18    0.40    1.21
  -1  16  18    0.58    0.76
  -1  16  17    4.02    1.26
   1 -16 -17    2.40    1.79
  -1  16  17    0.15    0.84
   1 -16 -17    1.89    1.52
  -1  16  16    0.87    0.68
   1 -16 -16    0.16    1.34
  -1  16  16    0.29    0.64
   1 -16 -16    0.98    1.09
  -1  16  15    3.58    1.18
   1 -16 -15    2.77    1.93
  -1  16  15    6.29    1.54
   1 -16 -15    3.18    1.52
  -1  16  14    1.68    1.00
   1 -16 -14    0.10    1.41
  -1  16  14    0.17    0.73
   1 -16 -14    0.77    1.10
  -1  16  13    7.66    1.57
   1 -16 -13   14.53    2.83
  -1  16  13   12.89    2.12
   1 -16 -13   13.27    3.18
   1 -16 -12    1.64    1.27
   1 -16 -12    0.65    1.61
  -1  16  12    0.05    0.70
   1 -16 -11    0.80    1.10
  -1  16  11    2.55    1.20
   1 -16 -11    3.54    1.69
  -1  16  11    2.44    0.94
   1 -16 -10   19.01    2.98
  -1  16  10   17.60    2.55
   1 -16 -10   14.53    3.04
  -1  16  10   17.47    2.15
   1 -16  -9    8.38    2.09
  -1  16   9    8.91    1.84
   1 -16  -9    4.48    1.86
  -1  16   9    9.59    1.63
   1 -16  -8    6.44    2.04
  -1  16   8    6.59    1.59
   1 -16  -8    3.29    1.42
  -1  16   8    6.79    1.40
   1 -16  -7    4.20    1.68
  -1  16   7    7.09    1.77
   1 -16  -7    4.21    1.75
  -1  16   7    6.89    1.48
   1 -16  -6    0.80    1.36
  -1  16   6    0.08    1.04
   1 -16  -6    2.34    1.39
  -1  16   6   -0.28    0.63
   1 -16  -5    1.14    0.90
  -1  16   5    1.52    1.09
   1 -16  -5    0.51    1.52
  -1  16   5    1.19    0.78
   1 -16  -4   -0.03    0.96
  -1  16   4    0.22    0.90
   1 -16  -4   -1.69    1.14
  -1  16   4    0.30    0.65
   1 -16  -3    0.86    1.02
  -1  16   3    0.88    0.78
   1 -16  -3    1.26    1.32
  -1  16   3   -0.59    0.93
   1 -16  -2    0.77    0.99
  -1  16   2    3.51    1.38
  -1  16   2    2.34    1.00
   1 -16  -1   10.04    2.33
  -1  16   1    6.91    1.83
   1 -16  -1    6.75    1.94
  -1  16   1    6.27    1.55
   1 -16   0    9.84    2.20
  -1  16   0    7.39    1.80
   1 -16   0    6.99    2.08
  -1  16   0    7.77    1.79
   1 -16   1    2.50    1.46
  -1  16  -1    0.48    0.87
   1 -16   1    0.77    1.22
  -1  16  -1    0.41    0.64
   1 -16   2    0.07    1.00
  -1  16  -2    0.27    0.92
  -1  16  -2   -0.78    0.88
   1 -16   3    1.93    1.41
  -1  16  -3    0.79    1.11
   1 -16   3    0.61    1.39
  -1  16  -3    2.26    1.31
   1 -16   4   18.97    3.08
  -1  16  -4   23.25    3.10
   1 -16   4   20.92    3.22
  -1  16  -4   21.40    2.92
   1 -16   5    4.13    1.88
   1 -16   5    3.50    1.61
  -1  16  -5    4.12    1.55
  -1  16  -5    5.73    1.60
   1 -16   6    9.20    2.13
   1 -16   6   11.60    2.34
  -1  16  -6   14.20    2.54
  -1  16  -6    8.23    1.85
   1 -16   7    0.34    1.16
   1 -16   7   -1.71    1.69
  -1  16  -7    1.06    0.96
  -1  16  -7    1.10    0.80
   1 -16   8   -1.66    1.35
   1 -16   8    0.64    1.23
  -1  16  -8    0.56    0.99
  -1  16  -8   -0.85    1.14
   1 -16   9    2.73    1.33
   1 -16   9    1.70    1.28
  -1  16  -9    4.01    1.45
  -1  16  -9    2.89    1.38
   1 -16  10    2.53    1.64
   1 -16  10    1.34    1.13
  -1  16 -10   -0.62    1.02
  -1  16 -10    0.01    0.96
   1 -16  11    3.72    1.91
   1 -16  11    3.22    1.94
  -1  16 -11    2.65    1.32
  -1  16 -11    5.05    1.74
   1 -16  12    4.29    1.98
   1 -16  12    8.85    2.53
  -1  16 -12    4.71    1.66
  -1  16 -12    5.45    1.72
   1 -16  13   11.33    2.79
   1 -16  13   20.86    3.64
  -1  16 -13   15.53    2.51
  -1  16 -13   19.83    2.94
   1 -15 -23    1.24    1.59
   1 -15 -23    2.20    2.02
  -1  15  23    3.50    1.32
  -1  15  23   -0.01    1.18
   1 -15 -22   10.87    2.85
  -1  15  22   10.39    1.89
   1 -15 -22   13.06    2.74
  -1  15  21    1.02    0.83
   1 -15 -21    2.10    1.73
  -1  15  21   -0.10    0.68
   1 -15 -21    2.58    1.69
  -1  15  20    7.89    1.53
   1 -15 -20    8.22    2.77
  -1  15  20    6.32    1.51
   1 -15 -20    6.64    2.01
  -1  15  19   -0.68    0.77
  -1  15  19   -0.08    0.58
   1 -15 -19    1.15    1.35
  -1  15  18    2.36    1.09
  -1  15  18    4.92    1.29
   1 -15 -18    4.40    2.01
  -1  15  17    1.95    0.82
  -1  15  17    0.63    0.74
  -1  15  16    1.18    0.76
   1 -15 -16    4.51    1.96
  -1  15  16    3.87    1.23
   1 -15 -16    1.18    0.90
  -1  15  15    1.67    0.91
   1 -15 -15    3.01    2.03
  -1  15  15    2.50    1.08
   1 -15 -15    2.15    1.47
  -1  15  14   -0.65    0.59
   1 -15 -14    1.43    1.60
  -1  15  14    1.75    1.01
   1 -15 -14   -0.10    1.08
  -1  15  13    2.15    1.04
   1 -15 -13    5.25    2.16
  -1  15  13    2.16    0.84
   1 -15 -13    1.44    1.09
  -1  15  12   21.66    2.16
   1 -15 -12   21.76    3.70
  -1  15  12   30.33    3.06
   1 -15 -12   24.25    3.28
  -1  15  11   40.20    3.06
   1 -15 -11   35.13    4.00
   1 -15 -11   28.52    4.12
  -1  15  11   38.67    3.47
   1 -15 -10    9.10    2.38
  -1  15  10    8.48    1.80
   1 -15 -10    3.87    1.81
  -1  15  10    5.73    1.25
  -1  15   9   31.06    2.72
   1 -15  -9   27.48    3.40
   1 -15  -9   24.55    3.56
  -1  15   9   31.14    3.22
   1 -15  -8   13.24    2.35
  -1  15   8   16.59    2.37
   1 -15  -8   18.07    3.13
  -1  15   8   17.13    2.12
   1 -15  -7   -0.62    0.92
  -1  15   7    0.97    0.82
   1 -15  -7   -0.08    0.94
  -1  15   7   -0.66    0.78
   1 -15  -6   16.55    2.67
  -1  15   6   15.73    2.29
   1 -15  -6   16.89    2.86
  -1  15   6   15.89    2.06
  -1  15   5   35.17    3.11
   1 -15  -5   30.57    3.58
   1 -15  -5   25.10    3.47
  -1  15   5   32.22    3.24
   1 -15  -4    0.60    0.85
  -1  15   4    1.40    0.96
   1 -15  -4   -0.57    1.00
  -1  15   4    0.73    0.78
   1 -15  -3    9.30    2.07
  -1  15   3    9.70    2.00
   1 -15  -3    7.26    1.97
  -1  15   3   10.53    1.77
   1 -15  -2    0.41    0.86
  -1  15   2    0.04    1.07
   1 -15  -2   -0.12    1.15
  -1  15   2   -0.22    0.70
   1 -15  -1    7.18    1.86
  -1  15   1    6.86    1.74
   1 -15  -1    4.91    1.66
  -1  15   1    8.99    1.67
   1 -15   0    0.63    0.81
  -1  15   0    2.68    1.19
   1 -15   0    2.40    1.44
  -1  15   0    3.86    1.30
   1 -15   1    1.94    1.26
  -1  15  -1    0.21    0.85
   1 -15   1    1.53    1.25
   1 -15   1    2.55    1.42
  -1  15  -1    3.57    1.27
   1 -15   2   -0.33    0.83
  -1  15  -2    0.09    0.72
   1 -15   2    0.05    0.98
   1 -15   2    2.35    1.54
  -1  15  -2   -0.59    0.67
   1 -15   3    1.49    1.26
  -1  15  -3    3.03    1.43
   1 -15   3   -0.12    1.04
   1 -15   3    0.03    1.11
  -1  15  -3    0.89    1.01
   1 -15   4   27.64    3.52
   1 -15   4   27.43    3.38
  -1  15  -4   32.33    3.31
   1 -15   4   26.06    3.11
  -1  15  -4   28.14    3.33
   1 -15   5   12.50    2.29
   1 -15   5   12.59    2.46
   1 -15   5   12.39    2.14
  -1  15  -5   17.55    2.63
  -1  15  -5   11.54    2.05
   1 -15   6    2.07    1.38
   1 -15   6    3.33    1.50
   1 -15   6    6.79    1.80
  -1  15  -6    5.55    1.66
  -1  15  -6    7.54    1.89
   1 -15   7    7.52    1.98
   1 -15   7    3.78    1.62
  -1  15  -7    4.67    1.49
  -1  15  -7    7.45    1.64
   1 -15   8    1.30    1.27
   1 -15   8    5.81    1.75
  -1  15  -8    2.21    1.26
  -1  15  -8    2.08    1.23
   1 -15   9    6.76    2.14
   1 -15   9    2.40    1.36
  -1  15  -9    5.70    1.72
  -1  15  -9    6.08    1.71
   1 -15  10   -0.08    1.18
   1 -15  10    4.19    1.61
  -1  15 -10    1.56    1.04
  -1  15 -10    1.41    1.07
   1 -15  11   14.30    2.91
   1 -15  11   13.62    2.74
  -1  15 -11   16.37    2.62
  -1  15 -11   17.83    2.72
   1 -15  12    0.27    1.05
   1 -15  12    1.43    1.70
  -1  15 -12    0.82    1.12
  -1  15 -12    1.69    1.24
   1 -15  13    1.04    1.63
   1 -15  13    0.86    1.37
  -1  15 -13    1.16    1.07
  -1  15 -13    1.97    1.16
   1 -15  14   10.07    2.53
   1 -15  14    3.49    1.59
  -1  15 -14    9.02    2.02
  -1  15 -14    8.50    1.99
   1 -15  15    2.28    1.65
   1 -15  15    0.92    1.51
  -1  15 -15   -0.94    1.18
   1 -14 -24   -0.20    1.45
   1 -14 -24    4.15    2.07
  -1  14  24    1.01    0.96
  -1  14  24    1.99    1.27
   1 -14 -23    0.39    1.63
  -1  14  23    1.03    0.94
  -1  14  23   -0.78    1.14
   1 -14 -22   -0.09    1.28
  -1  14  22   -1.39    0.92
   1 -14 -22    1.32    1.52
  -1  14  21    1.51    0.84
   1 -14 -21    0.42    1.28
  -1  14  21   -0.20    0.57
   1 -14 -21   -1.19    1.44
  -1  14  20    3.95    1.08
   1 -14 -20    3.41    2.15
  -1  14  20    3.42    1.12
   1 -14 -20    3.86    1.69
  -1  14  19    2.28    0.98
  -1  14  19    2.01    0.74
   1 -14 -19    4.35    1.96
  -1  14  18    2.15    0.84
  -1  14  18    1.15    0.76
  -1  14  17    0.71    0.82
   1 -14 -17    0.62    1.01
  -1  14  17   -0.32    0.60
  -1  14  16    4.54    1.35
   1 -14 -16    1.89    1.43
  -1  14  16    1.85    0.67
   1 -14 -16    1.21    0.93
  -1  14  15   -0.82    0.73
   1 -14 -15   -0.51    1.39
  -1  14  15    0.77    0.70
   1 -14 -15   -1.53    1.00
  -1  14  14   28.25    2.71
   1 -14 -14   32.25    4.21
  -1  14  14   31.07    2.92
   1 -14 -14   27.40    3.37
  -1  14  13    9.83    1.64
   1 -14 -13    5.65    1.79
   1 -14 -13    7.39    2.20
  -1  14  13    9.59    1.70
   1 -14 -12    5.60    1.66
  -1  14  12    5.25    1.08
   1 -14 -12    4.49    1.89
  -1  14  12    6.23    1.51
  -1  14  11   15.92    1.85
   1 -14 -11   13.23    2.78
  -1  14  11   17.50    2.30
   1 -14 -11   11.71    2.16
  -1  14  10  135.09    5.51
   1 -14 -10  121.51    7.80
  -1  14  10  128.06    6.19
   1 -14 -10  133.54    7.19
  -1  14   9   45.89    3.18
   1 -14  -9   43.57    3.93
   1 -14  -9   45.89    4.71
  -1  14   9   52.40    3.86
   1 -14  -8   13.50    2.26
  -1  14   8   11.75    1.66
   1 -14  -8    9.04    2.11
  -1  14   8   14.49    2.21
   1 -14  -7    0.40    0.88
  -1  14   7   -0.24    0.47
   1 -14  -7    0.43    1.41
  -1  14   7    1.17    0.92
   1 -14  -6   13.71    2.37
  -1  14   6   12.63    1.79
   1 -14  -6   11.02    2.19
  -1  14   6   16.60    2.28
   1 -14  -5   11.81    2.23
  -1  14   5   12.38    1.82
   1 -14  -5   15.45    2.63
  -1  14   5   15.13    2.21
   1 -14  -4    3.47    1.22
  -1  14   4    0.38    0.54
   1 -14  -4    2.18    1.25
  -1  14   4    1.92    0.83
   1 -14  -3    1.20    1.07
  -1  14   3    3.28    1.09
   1 -14  -3    2.70    1.29
  -1  14   3    3.38    1.18
   1 -14  -2   12.37    2.29
  -1  14   2   10.58    1.71
   1 -14  -2   13.25    2.25
  -1  14   2   11.31    1.98
   1 -14  -1   12.51    2.30
  -1  14   1    7.46    1.51
   1 -14  -1    9.86    2.08
  -1  14   1   10.47    2.05
  -1  14   0   22.23    2.57
   1 -14   0   19.54    2.73
   1 -14   0   24.14    3.15
  -1  14   0   27.43    2.97
   1 -14   0   28.67    3.30
   1 -14   1   13.60    2.29
  -1  14  -1   13.12    1.98
   1 -14   1   12.94    2.24
  -1  14  -1   15.88    2.32
   1 -14   1   13.59    2.29
  -1  14  -2  238.64    8.73
  -1  14  -2  225.05    8.90
   1 -14   2  212.61    9.05
   1 -14   2  246.31    9.85
   1 -14   2  228.09    9.56
  -1  14  -3   26.41    2.89
   1 -14   3   21.11    2.77
  -1  14  -3   24.94    2.88
   1 -14   3   24.48    3.01
   1 -14   3   22.77    2.91
   1 -14   4    0.50    1.14
   1 -14   4    1.44    1.42
   1 -14   4    0.09    0.74
  -1  14  -4    1.30    0.89
  -1  14  -4    0.76    0.60
   1 -14   5    0.13    0.71
  -1  14  -5   -0.73    0.81
   1 -14   5   -1.50    1.22
  -1  14  -5    0.47    0.75
   1 -14   6    1.68    0.97
   1 -14   6    3.01    1.37
  -1  14  -6    2.32    1.24
   1 -14   6    4.82    1.50
  -1  14  -6    3.08    1.24
   1 -14   7   18.03    2.70
   1 -14   7   20.03    2.93
   1 -14   7   20.62    2.53
  -1  14  -7   19.70    2.59
  -1  14  -7   22.86    2.81
   1 -14   8    8.66    2.15
   1 -14   8   11.35    2.25
   1 -14   8    9.23    1.84
  -1  14  -8   12.67    2.14
  -1  14  -8   12.73    2.20
   1 -14   9    7.39    1.93
   1 -14   9    6.04    1.76
  -1  14  -9    5.27    1.62
   1 -14   9    3.03    1.10
  -1  14  -9    7.07    1.64
   1 -14  10    8.00    2.00
   1 -14  10    9.58    2.29
  -1  14 -10    8.86    1.79
   1 -14  10    7.29    1.74
  -1  14 -10    9.20    1.92
   1 -14  11   -0.53    1.21
   1 -14  11   -0.98    1.17
  -1  14 -11   -0.33    0.92
   1 -14  11   -1.38    1.12
  -1  14 -11   -0.30    1.07
   1 -14  12    0.43    1.10
   1 -14  12    0.01    1.05
   1 -14  12    2.87    1.25
  -1  14 -12    1.24    0.95
  -1  14 -12    2.16    0.92
   1 -14  13    5.38    1.83
   1 -14  13    6.87    1.98
  -1  14 -13    3.42    1.38
  -1  14 -13    2.11    1.01
   1 -14  14   -0.63    1.15
   1 -14  14    1.20    1.61
  -1  14 -14    2.83    1.46
  -1  14 -14    0.90    0.85
   1 -14  15    0.52    0.98
   1 -14  15   -0.82    1.23
  -1  14 -15    1.41    1.28
  -1  14 -15   -0.48    1.11
   1 -14  16   -0.05    1.27
   1 -14  16    1.44    1.49
  -1  14 -16    0.77    1.04
  -1  14 -16    2.17    1.42
   1 -14  17   38.77    4.72
   1 -14  17   36.51    4.45
  -1  14 -17   41.05    4.16
  -1  14 -17   37.99    4.35
   1 -13 -25    1.31    1.51
   1 -13 -25   -1.03    1.42
  -1  13  25    0.77    0.81
  -1  13  25    0.84    1.12
   1 -13 -24   -0.23    1.34
   1 -13 -24    0.10    1.23
  -1  13  24    1.64    0.93
  -1  13  24    0.89    1.30
   1 -13 -23    3.52    1.63
   1 -13 -23    2.93    1.60
  -1  13  23    5.06    1.31
  -1  13  23    4.01    1.65
   1 -13 -22    0.32    1.53
  -1  13  22   -0.02    0.63
   1 -13 -22   -0.96    1.23
  -1  13  21    0.96    0.62
   1 -13 -21    0.87    1.39
  -1  13  21    2.85    1.09
   1 -13 -21   -0.76    1.38
  -1  13  20    0.18    0.45
   1 -13 -20   -0.24    1.34
  -1  13  20   -1.04    0.82
   1 -13 -20    0.07    1.08
  -1  13  19    6.27    1.17
   1 -13 -19    4.21    1.91
  -1  13  19    5.50    1.32
   1 -13 -19    5.34    1.98
  -1  13  18    1.61    0.73
  -1  13  18    1.18    0.73
   1 -13 -18    3.27    1.75
  -1  13  17    1.98    0.92
   1 -13 -17    3.08    1.54
  -1  13  16   11.16    1.67
   1 -13 -16    8.24    2.19
  -1  13  16    8.96    1.48
  -1  13  15   18.20    2.05
   1 -13 -15   16.89    3.02
  -1  13  15   24.44    2.45
   1 -13 -15   22.94    2.91
  -1  13  14    1.17    0.73
   1 -13 -14   -0.37    1.06
  -1  13  14   -0.75    0.77
   1 -13 -14   -0.74    0.86
  -1  13  13   16.31    1.98
  -1  13  13   18.19    1.72
   1 -13 -13   17.78    2.65
   1 -13 -13   16.26    2.84
  -1  13  13   18.80    2.18
  -1  13  12    9.97    1.51
   1 -13 -12    6.99    1.67
  -1  13  12    9.64    1.34
   1 -13 -12    8.62    2.12
  -1  13  12   10.92    1.75
   1 -13 -11    0.42    0.79
  -1  13  11    0.11    0.54
   1 -13 -11    1.75    1.42
  -1  13  11    0.08    0.54
  -1  13  10   14.84    1.72
   1 -13 -10   14.85    2.37
   1 -13 -10   10.36    2.32
  -1  13  10   17.81    2.16
   1 -13  -9   11.23    2.03
  -1  13   9   11.76    1.52
   1 -13  -9   11.17    2.31
  -1  13   9   13.67    1.92
  -1  13   8   70.64    3.87
   1 -13  -8   66.62    4.77
   1 -13  -8   75.48    5.51
  -1  13   8   70.98    4.45
   1 -13  -7    6.52    1.61
  -1  13   7    8.27    1.40
   1 -13  -7    5.60    1.87
  -1  13   7    7.53    1.63
  -1  13   6   20.52    2.13
   1 -13  -6   20.03    2.60
   1 -13  -6   25.66    3.12
  -1  13   6   24.09    2.64
   1 -13  -5   14.77    2.31
  -1  13   5   16.55    1.96
   1 -13  -5   15.12    2.44
  -1  13   5   16.02    2.19
  -1  13   4   29.64    2.64
   1 -13  -4   28.04    3.06
   1 -13  -4   32.64    3.47
  -1  13   4   33.18    3.09
   1 -13  -3    2.72    1.17
  -1  13   3    1.62    0.85
   1 -13  -3    1.72    1.08
  -1  13   3    1.00    0.92
   1 -13  -2    2.37    1.15
  -1  13   2    3.36    0.92
   1 -13  -2    2.11    1.01
  -1  13   2    2.71    0.93
   1 -13  -1   37.48    3.56
   1 -13  -1   39.63    3.64
  -1  13   1   36.58    3.07
  -1  13   1   44.95    3.64
   1 -13  -1   35.29    3.58
  -1  13   0    4.89    1.18
   1 -13   0    1.92    0.93
   1 -13   0    6.15    1.73
  -1  13   0    5.45    1.36
   1 -13   0    4.12    1.32
  -1  13  -1    4.70    1.20
   1 -13   1    4.07    1.37
   1 -13   1    4.68    1.40
   1 -13   1    8.63    1.86
  -1  13  -1    8.28    1.88
   1 -13   2    2.54    1.16
   1 -13   2    1.85    1.05
  -1  13  -2    2.33    0.95
   1 -13   2    3.95    1.27
  -1  13  -2    4.88    1.35
   1 -13   3    0.29    0.73
   1 -13   3   -0.47    1.08
  -1  13  -3    1.09    0.81
  -1  13  -3    0.69    0.63
   1 -13   3   -0.05    0.84
  -1  13  -3   -0.16    0.35
  -1  13  -4   22.52    2.61
   1 -13   4   23.33    2.59
  -1  13  -4   21.75    2.56
   1 -13   4   24.33    3.03
   1 -13   4   21.54    2.66
   1 -13   5   52.77    3.83
  -1  13  -5   52.76    3.98
  -1  13  -5   60.31    4.31
   1 -13   5   55.33    4.40
   1 -13   5   53.05    4.37
   1 -13   6   14.20    2.06
  -1  13  -6   17.68    2.36
  -1  13  -6   18.53    2.40
   1 -13   6   16.22    2.42
   1 -13   6   21.88    2.90
  -1  13  -7   -0.44    1.01
   1 -13   7    1.07    1.06
  -1  13  -7    0.37    0.76
   1 -13   7    0.28    0.86
   1 -13   7    0.39    1.06
   1 -13   8   46.14    3.63
  -1  13  -8   47.33    3.88
  -1  13  -8   52.76    4.03
   1 -13   8   45.04    4.10
   1 -13   8   45.48    4.19
   1 -13   9   -0.27    0.89
   1 -13   9    0.88    0.80
   1 -13   9    0.85    0.86
  -1  13  -9    1.30    0.93
  -1  13  -9    0.89    0.90
   1 -13  10   26.05    3.19
   1 -13  10   26.40    3.24
  -1  13 -10   27.76    2.96
  -1  13 -10   30.10    3.19
   1 -13  10   30.05    3.00
   1 -13  11    1.56    1.20
   1 -13  11    2.04    1.28
  -1  13 -11    0.80    0.80
  -1  13 -11    1.60    1.00
   1 -13  11    0.99    0.79
   1 -13  12   12.93    2.37
   1 -13  12   13.22    2.38
  -1  13 -12   11.54    1.98
  -1  13 -12    9.42    1.80
   1 -13  12   11.97    2.00
   1 -13  13   17.80    2.86
   1 -13  13   25.06    3.37
  -1  13 -13   16.52    2.23
  -1  13 -13   18.06    2.58
   1 -13  13   21.54    2.62
   1 -13  14   -0.78    0.97
   1 -13  14    1.69    1.41
  -1  13 -14    1.05    0.97
  -1  13 -14   -0.99    1.12
   1 -13  14    0.30    0.96
   1 -13  15    0.46    1.13
   1 -13  15    0.67    1.29
  -1  13 -15    0.04    0.77
  -1  13 -15    2.62    1.32
   1 -13  15    1.91    0.96
   1 -13  16    0.38    0.96
   1 -13  16    0.08    0.98
   1 -13  16    0.37    0.89
  -1  13 -16    0.94    1.03
   1 -13  17   -1.58    1.49
   1 -13  17   -0.60    1.19
   1 -13  17    1.26    1.03
  -1  13 -17    1.59    1.10
   1 -13  18    2.12    1.69
   1 -13  18    2.24    1.59
   1 -13  19   13.33    2.87
   1 -13  19   15.98    3.09
  -1  13 -19   17.74    2.72
  -1  13 -19   10.32    2.44
  -1  12  26    0.50    1.19
  -1  12  26    0.31    0.85
   1 -12 -26    1.86    1.47
   1 -12 -26    0.88    1.33
   1 -12 -25    1.77    1.48
   1 -12 -25   -0.69    1.56
  -1  12  25   -0.11    0.56
  -1  12  25    2.03    1.32
   1 -12 -24   -0.05    1.23
   1 -12 -24   -0.19    1.47
   1 -12 -24    0.60    1.36
  -1  12  24    0.10    0.69
  -1  12  24    1.81    1.70
   1 -12 -23    2.98    1.50
   1 -12 -23    0.37    1.48
   1 -12 -23    4.75    1.81
  -1  12  23    1.53    0.87
  -1  12  23    5.81    1.82
   1 -12 -22   -0.24    1.05
  -1  12  22   -0.22    0.68
   1 -12 -22    0.09    1.27
   1 -12 -22    1.66    1.48
  -1  12  21    0.04    0.41
   1 -12 -21    1.54    1.41
  -1  12  21    1.14    0.89
   1 -12 -21   -0.96    1.18
   1 -12 -21    0.52    1.08
  -1  12  20   -0.77    0.55
  -1  12  20    1.56    0.80
   1 -12 -20   -0.42    0.98
   1 -12 -20    0.47    1.23
  -1  12  19    2.05    0.77
   1 -12 -19    1.61    1.27
  -1  12  19    3.63    1.01
   1 -12 -19    1.99    0.97
   1 -12 -19    1.75    1.43
  -1  12  18    3.20    0.85
   1 -12 -18    3.68    1.40
  -1  12  18    5.85    1.23
   1 -12 -18    4.47    1.31
  -1  12  17    2.96    0.91
  -1  12  17    5.34    1.17
   1 -12 -17    4.97    1.34
  -1  12  16    3.02    0.88
   1 -12 -16    4.29    1.07
   1 -12 -16    3.02    1.51
  -1  12  16    4.36    1.01
  -1  12  15   86.92    4.42
   1 -12 -15   77.09    5.16
   1 -12 -15   97.70    4.82
   1 -12 -15   85.95    6.36
  -1  12  15   89.30    4.40
  -1  12  14   29.95    2.61
   1 -12 -14   31.25    3.27
   1 -12 -14   30.87    2.59
   1 -12 -14   25.37    3.48
  -1  12  14   32.30    2.64
  -1  12  14   29.65    1.96
  -1  12  13   19.25    2.15
   1 -12 -13   22.43    2.08
   1 -12 -13   16.98    2.46
   1 -12 -13   15.90    2.79
  -1  12  13   19.08    2.10
  -1  12  13   19.68    1.67
  -1  12  12    6.11    1.33
  -1  12  12    7.38    1.11
   1 -12 -12    7.15    1.09
   1 -12 -12    6.99    1.79
   1 -12 -12    4.41    1.52
  -1  12  12    8.83    1.44
  -1  12  11    1.53    0.57
   1 -12 -11    2.91    1.29
   1 -12 -11    2.01    0.63
   1 -12 -11    0.44    1.04
  -1  12  11    2.75    0.95
  -1  12  10   57.10    3.74
   1 -12 -10   56.31    2.64
   1 -12 -10   55.83    4.25
   1 -12 -10   56.43    4.86
  -1  12  10   53.19    3.04
  -1  12   9   10.64    1.40
   1 -12  -9    9.00    1.77
   1 -12  -9    8.46    0.91
   1 -12  -9   11.45    2.30
  -1  12   9   10.69    1.66
  -1  12   8   85.83    4.68
   1 -12  -8   83.91    5.12
   1 -12  -8   84.10    2.51
   1 -12  -8   84.91    5.71
  -1  12   8   88.37    4.12
  -1  12   7   34.47    2.56
   1 -12  -7   36.26    3.63
  -1  12   7   30.62    2.84
   1 -12  -7   30.67    2.99
  -1  12   6   39.09    2.84
   1 -12  -6   39.92    3.58
   1 -12  -6   38.66    3.69
  -1  12   6   39.00    3.19
   1 -12  -5   15.32    2.31
  -1  12   5   15.59    1.79
   1 -12  -5   16.34    2.41
  -1  12   5   13.75    1.93
  -1  12   4  431.42   10.76
   1 -12  -4  425.62   12.68
   1 -12  -4  439.63   12.36
  -1  12   4  429.85   11.65
   1 -12  -3   70.42    4.73
   1 -12  -3   74.04    4.67
  -1  12   3   70.29    3.96
  -1  12   3   66.47    4.21
  -1  12   2    5.85    1.19
   1 -12  -2    2.09    1.06
   1 -12  -2    5.48    1.44
  -1  12   2    4.24    1.27
  -1  12   1   66.42    1.60
  -1  12   1   75.27    4.24
   1 -12  -1   67.08    4.58
  -1  12   1   73.20    4.48
   1 -12  -1   74.20    4.74
   1 -12  -1   76.33    4.89
  -1  12   0  255.55    5.01
   1 -12   0  258.56    9.27
   1 -12   0  243.83    8.93
  -1  12   0  251.28    8.21
   1 -12   0  237.69    8.84
  -1  12   0  250.85    8.67
   1 -12   1    6.25    1.42
   1 -12   1    5.80    1.54
  -1  12  -1    5.48    1.20
  -1  12  -1    5.71    1.51
   1 -12   1    7.55    1.52
  -1  12  -1    4.51    0.67
  -1  12  -2    6.45    1.37
   1 -12   2    6.89    1.48
  -1  12  -2   10.54    1.72
   1 -12   2    7.77    1.61
   1 -12   2    7.65    1.58
  -1  12  -3   37.81    3.11
  -1  12  -3   36.01    3.19
   1 -12   3   37.71    3.11
   1 -12   3   36.08    3.33
   1 -12   3   35.30    3.36
  -1  12  -4    0.47    0.59
   1 -12   4    0.71    0.83
  -1  12  -4    0.66    0.60
   1 -12   4   -0.73    1.02
   1 -12   4    1.06    0.71
  -1  12  -5    0.59    0.77
   1 -12   5    1.03    0.86
  -1  12  -5    2.31    1.04
   1 -12   5    2.72    1.12
   1 -12   5   -0.18    0.68
   1 -12   6   41.18    3.18
  -1  12  -6   35.40    3.19
  -1  12  -6   41.39    3.42
   1 -12   6   39.38    3.65
   1 -12   6   39.29    3.52
   1 -12   7   31.72    2.80
  -1  12  -7   30.92    2.98
  -1  12  -7   31.37    2.98
   1 -12   7   29.41    3.23
   1 -12   7   23.50    3.00
   1 -12   8    2.97    1.30
   1 -12   8    1.83    1.26
   1 -12   8    1.95    0.90
  -1  12  -8   -0.06    0.67
  -1  12  -8    3.38    1.24
   1 -12   9   10.37    2.08
   1 -12   9   13.90    2.25
  -1  12  -9   12.78    1.94
  -1  12  -9   10.17    1.78
   1 -12   9   11.09    1.71
   1 -12  10    8.24    1.95
   1 -12  10    9.12    1.83
  -1  12 -10    7.29    1.66
  -1  12 -10   11.45    1.89
   1 -12  10   10.45    1.66
   1 -12  11    2.98    1.29
   1 -12  11    2.56    1.17
  -1  12 -11    1.64    0.91
  -1  12 -11    1.39    0.90
   1 -12  11    1.10    0.90
   1 -12  12    3.30    1.43
   1 -12  12    3.36    1.42
  -1  12 -12    2.21    0.91
  -1  12 -12    1.65    1.04
   1 -12  12    2.43    1.11
   1 -12  13    4.61    1.72
   1 -12  13    4.30    1.51
  -1  12 -13    4.91    1.28
   1 -12  13    5.35    1.43
  -1  12 -13    3.75    1.31
   1 -12  14    0.41    0.88
   1 -12  14    1.25    1.36
  -1  12 -14    0.42    0.73
  -1  12 -14    0.50    0.68
   1 -12  14    3.05    1.14
   1 -12  15    0.92    1.09
   1 -12  15    0.63    1.20
  -1  12 -15    1.17    0.86
  -1  12 -15   -1.03    1.03
   1 -12  15    0.38    0.76
   1 -12  16    4.52    1.71
   1 -12  16    2.63    1.31
  -1  12 -16    2.49    1.07
   1 -12  16    1.39    0.93
   1 -12  17    1.09    1.23
   1 -12  17   -0.24    0.99
  -1  12 -17    1.65    0.97
   1 -12  17    0.05    0.96
   1 -12  18   -0.50    1.48
   1 -12  18    1.59    1.31
   1 -12  18   -0.37    0.92
  -1  12 -18   -0.08    0.81
   1 -12  19    0.58    1.23
   1 -12  19   -0.03    1.11
   1 -12  19    2.66    1.41
  -1  12 -19    1.44    1.09
   1 -12  20    0.93    1.69
   1 -12  20   -0.63    1.31
   1 -12  20   -0.36    0.98
  -1  12 -20    1.79    1.25
   1 -11 -27    1.86    1.55
   1 -11 -27    2.44    1.66
  -1  11  27    1.56    1.38
   1 -11 -27   -0.45    1.61
  -1  11  27   -0.01    0.60
   1 -11 -26    8.82    2.57
   1 -11 -26   12.49    2.81
   1 -11 -26    8.22    2.59
  -1  11  26    9.93    1.62
  -1  11  26    6.71    2.03
   1 -11 -25    0.99    1.54
   1 -11 -25    1.06    1.67
   1 -11 -25   -2.40    1.74
  -1  11  25   -0.64    0.78
  -1  11  25    0.42    0.96
   1 -11 -24    3.98    2.01
   1 -11 -24    5.55    1.96
   1 -11 -24    5.83    2.16
  -1  11  24    2.71    0.97
  -1  11  24    6.66    1.85
   1 -11 -23   19.17    3.29
   1 -11 -23   17.12    2.83
   1 -11 -23   20.07    3.23
  -1  11  23   19.58    2.15
  -1  11  23   22.22    3.07
   1 -11 -22    0.49    1.11
  -1  11  22   -0.21    0.60
   1 -11 -22    1.68    1.24
   1 -11 -22   -1.61    1.41
  -1  11  21    8.73    1.19
   1 -11 -21   12.40    2.67
  -1  11  21    9.90    1.44
   1 -11 -21    8.17    1.83
   1 -11 -21    8.66    2.05
  -1  11  20    6.40    1.06
   1 -11 -20    2.94    1.37
  -1  11  20    2.96    0.79
   1 -11 -20    5.08    1.80
   1 -11 -20    4.12    1.41
  -1  11  19    0.20    0.41
   1 -11 -19    1.90    1.61
  -1  11  19   -0.65    0.59
   1 -11 -19    0.55    1.09
   1 -11 -19    2.33    1.40
  -1  11  18    4.44    0.92
  -1  11  18    4.83    1.11
   1 -11 -18    4.96    1.38
  -1  11  17   13.50    1.62
   1 -11 -17   10.21    2.26
  -1  11  17   11.42    1.50
   1 -11 -17   10.76    1.86
  -1  11  16   22.95    2.08
   1 -11 -16   26.13    3.49
  -1  11  16   22.75    2.11
   1 -11 -16   23.96    2.56
  -1  11  15    2.09    0.65
   1 -11 -15    2.66    1.01
   1 -11 -15    3.26    1.58
  -1  11  15    3.29    0.94
  -1  11  14   14.53    1.72
   1 -11 -14    9.46    1.76
   1 -11 -14   12.07    1.74
   1 -11 -14   14.90    2.64
  -1  11  14   10.35    1.06
  -1  11  14   11.74    1.55
  -1  11  13   18.30    1.95
   1 -11 -13   18.57    1.93
   1 -11 -13   15.08    2.23
  -1  11  13   16.66    1.81
   1 -11 -13   16.00    2.60
  -1  11  13   15.37    1.38
  -1  11  12    2.48    0.91
  -1  11  12    3.48    0.67
   1 -11 -12    3.80    0.90
   1 -11 -12    4.34    1.35
   1 -11 -12    4.36    1.64
  -1  11  12    3.32    0.89
  -1  11  11    6.06    0.94
   1 -11 -11    7.11    1.53
   1 -11 -11    6.71    1.10
  -1  11  11    5.66    1.16
  -1  11  10   93.40    4.63
   1 -11 -10   91.16    5.21
   1 -11 -10   96.83    3.74
   1 -11 -10   96.81    6.15
  -1  11  10   97.33    3.91
  -1  11   9   41.59    3.07
   1 -11  -9   40.55    3.41
   1 -11  -9   42.35    2.26
   1 -11  -9   39.11    3.72
  -1  11   9   44.56    2.67
  -1  11   8    9.53    1.45
   1 -11  -8   10.24    1.69
   1 -11  -8    9.92    0.99
   1 -11  -8    8.81    1.91
  -1  11   8    9.93    1.28
  -1  11   7   14.79    1.84
   1 -11  -7   15.90    2.11
   1 -11  -7   14.42    1.02
   1 -11  -7   17.25    2.38
  -1  11   7   16.95    1.72
  -1  11   6   83.02    4.39
   1 -11  -6   83.36    4.82
   1 -11  -6   75.83    2.00
   1 -11  -6   82.95    5.20
  -1  11   6   82.04    3.88
  -1  11   5    1.46    0.66
   1 -11  -5   -0.10    0.91
  -1  11   5    1.35    0.64
   1 -11  -5    0.57    0.75
  -1  11   4   98.14    4.43
   1 -11  -4   97.08    5.19
   1 -11  -4   96.87    5.48
  -1  11   4  101.22    4.97
  -1  11   3    3.30    0.89
   1 -11  -3    4.34    1.22
  -1  11   3    2.88    0.97
   1 -11  -3    4.39    1.42
   1 -11  -3    2.36    0.31
  -1  11   2   36.71    2.78
   1 -11  -2   34.37    3.11
   1 -11  -2   35.55    3.12
   1 -11  -2   40.67    3.51
  -1  11   2   35.94    3.01
   1 -11  -2   35.52    1.38
   1 -11  -1    2.09    0.97
  -1  11   1    1.62    0.56
  -1  11   1    1.27    0.26
  -1  11   1    1.72    0.72
   1 -11  -1    1.35    0.87
   1 -11  -1    1.98    0.88
   1 -11  -1    1.10    0.38
  -1  11   0   82.44    2.50
   1 -11   0   84.94    4.83
   1 -11   0   78.07    4.61
  -1  11   0   75.92    4.42
   1 -11   0   78.64    4.64
  -1  11   0   71.64    4.00
   1 -11   1   10.67    1.79
  -1  11  -1   11.99    1.74
   1 -11   1   14.10    1.93
   1 -11   1   15.97    2.10
  -1  11  -1   15.12    1.86
   1 -11   2    9.13    1.63
   1 -11   2   16.32    2.17
  -1  11  -2   15.02    1.97
   1 -11   2   13.10    1.81
  -1  11  -2   15.30    1.95
   1 -11   3   37.39    1.48
   1 -11   3   39.59    3.39
   1 -11   3   34.97    3.13
   1 -11   3   39.11    2.96
  -1  11  -3   41.24    3.23
  -1  11  -3   40.54    3.10
   1 -11   4  115.01    5.90
   1 -11   4  120.87    5.83
   1 -11   4  121.38    5.27
  -1  11  -4  120.38    5.61
  -1  11  -4  120.00    5.49
   1 -11   5   25.49    2.79
   1 -11   5   22.00    2.49
   1 -11   5   25.02    2.32
  -1  11  -5   28.59    2.72
  -1  11  -5   23.45    2.38
   1 -11   6    1.70    0.76
  -1  11  -6    1.00    0.60
   1 -11   6    0.13    0.78
   1 -11   6    2.10    1.09
  -1  11  -6    1.56    0.78
  -1  11  -7   16.21    2.04
   1 -11   7   12.89    1.98
   1 -11   7   13.98    2.10
  -1  11  -7   14.83    2.02
   1 -11   7   12.47    1.65
  -1  11  -8   73.59    3.20
   1 -11   8   65.64    4.59
   1 -11   8   78.28    4.84
   1 -11   8   74.26    4.07
  -1  11  -8   76.17    4.49
  -1  11  -8   74.59    4.50
   1 -11   9   12.48    2.07
   1 -11   9    9.66    1.84
  -1  11  -9    8.27    1.60
   1 -11   9    9.97    1.57
  -1  11  -9    7.82    1.50
  -1  11  -9    9.67    1.24
  -1  11 -10   33.25    2.44
   1 -11  10   28.96    3.09
   1 -11  10   29.84    3.26
   1 -11  10   36.21    2.85
  -1  11 -10   33.13    2.97
  -1  11 -10   29.55    2.93
   1 -11  11   28.36    2.63
  -1  11 -11   26.55    2.75
  -1  11 -11   24.45    2.55
  -1  11 -11   27.05    2.30
   1 -11  11   29.71    3.24
   1 -11  11   31.03    3.24
   1 -11  12    5.91    1.34
  -1  11 -12    6.21    1.40
  -1  11 -12    5.86    1.30
  -1  11 -12    5.69    1.21
   1 -11  12    5.19    1.38
   1 -11  12    6.76    1.76
  -1  11 -13   12.69    2.02
   1 -11  13   13.23    1.90
  -1  11 -13   11.49    1.83
  -1  11 -13   11.79    1.72
   1 -11  13   12.51    2.31
   1 -11  13   13.15    2.23
  -1  11 -14    1.00    0.79
   1 -11  14   -0.08    0.71
  -1  11 -14    1.80    0.89
  -1  11 -14    0.95    0.70
   1 -11  14    0.87    0.97
   1 -11  14    0.96    0.73
  -1  11 -15    0.40    0.83
   1 -11  15    0.90    0.82
  -1  11 -15    0.91    0.82
  -1  11 -15   -0.22    0.64
   1 -11  15    0.61    0.85
   1 -11  15    1.72    1.46
  -1  11 -16    4.29    1.38
   1 -11  16    5.87    1.43
  -1  11 -16    4.95    1.26
   1 -11  16    2.82    1.27
   1 -11  16    4.10    1.53
  -1  11 -16    3.08    1.09
   1 -11  17    5.02    1.69
   1 -11  17    3.78    1.47
  -1  11 -17    5.98    1.42
   1 -11  17    4.53    1.30
  -1  11 -17    4.11    1.48
   1 -11  18    2.54    1.40
   1 -11  18    3.99    1.61
  -1  11 -18    1.26    0.82
   1 -11  18    3.28    1.10
  -1  11 -18    2.86    1.35
   1 -11  19   -0.57    0.99
   1 -11  19    0.11    0.92
  -1  11 -19    1.11    1.00
   1 -11  19    2.14    1.16
   1 -11  20   -0.34    1.14
   1 -11  20    2.18    1.51
  -1  11 -20    0.84    0.71
   1 -11  20    0.21    0.87
   1 -11  21    2.99    1.73
   1 -11  21    3.56    1.78
  -1  11 -21    0.33    0.88
   1 -11  21    5.79    1.72
   1 -11  22    2.28    1.50
   1 -11  22    2.54    1.47
  -1  11 -22   -0.23    0.99
  -1  10  28    5.42    1.93
   1 -10 -28    3.73    1.87
   1 -10 -28    4.75    1.81
  -1  10  28    4.59    1.26
  -1  10  27    1.97    1.55
   1 -10 -27    2.82    1.89
  -1  10  27    0.97    0.76
   1 -10 -27    4.16    1.87
   1 -10 -26    0.98    1.66
   1 -10 -26   -0.71    1.28
  -1  10  26   -0.90    1.43
   1 -10 -26    0.56    1.31
  -1  10  26   -0.63    0.72
   1 -10 -25    0.15    1.42
  -1  10  25    3.01    1.50
   1 -10 -25   -0.35    1.12
   1 -10 -25    0.22    1.55
  -1  10  25    0.65    0.77
  -1  10  24    2.86    1.28
   1 -10 -24    0.47    1.28
   1 -10 -24    1.24    1.22
   1 -10 -24    1.60    1.08
  -1  10  24    1.32    0.73
  -1  10  23    0.16    0.79
   1 -10 -23    4.05    1.88
   1 -10 -23   -0.15    1.01
   1 -10 -23    3.81    1.63
  -1  10  23    0.07    0.59
  -1  10  22    9.38    1.96
   1 -10 -22   14.66    2.58
  -1  10  22   14.25    1.70
   1 -10 -22   13.43    2.45
   1 -10 -22   14.44    2.70
  -1  10  21    0.78    0.50
   1 -10 -21    0.19    1.02
  -1  10  21    1.35    0.56
   1 -10 -21    0.26    1.03
   1 -10 -21    1.18    1.05
  -1  10  20    3.13    0.75
   1 -10 -20    1.83    1.02
  -1  10  20    3.84    0.96
   1 -10 -20    2.42    1.09
   1 -10 -20    3.87    1.40
  -1  10  19    0.03    0.42
   1 -10 -19    1.26    1.10
   1 -10 -19    0.09    0.89
   1 -10 -19   -0.68    1.03
  -1  10  19   -0.30    0.53
  -1  10  18    0.38    0.45
   1 -10 -18    0.44    0.89
   1 -10 -18    0.92    1.18
   1 -10 -18    0.08    0.89
  -1  10  18   -0.63    0.55
   1 -10 -18   -0.26    0.42
  -1  10  17    0.20    0.45
   1 -10 -17    0.81    0.82
   1 -10 -17   -0.77    0.91
  -1  10  17    0.00    0.52
   1 -10 -17   -0.05    0.39
  -1  10  16    7.51    1.16
   1 -10 -16    5.18    1.30
   1 -10 -16    4.45    1.66
  -1  10  16    3.59    0.93
   1 -10 -16    4.67    0.81
  -1  10  15    1.87    0.75
   1 -10 -15    2.01    0.50
   1 -10 -15    2.16    0.87
   1 -10 -15    1.50    1.13
  -1  10  15    1.73    0.76
  -1  10  14   57.43    3.24
   1 -10 -14   65.58    2.43
   1 -10 -14   59.52    3.78
   1 -10 -14   61.73    4.21
   1 -10 -14   60.76    4.89
  -1  10  14   67.15    2.49
  -1  10  14   64.39    3.42
  -1  10  13    9.46    1.37
   1 -10 -13   10.33    0.84
   1 -10 -13    9.19    1.49
   1 -10 -13    8.90    1.70
   1 -10 -13    8.16    1.96
  -1  10  13   10.92    1.41
  -1  10  13    9.88    1.03
  -1  10  12   33.15    2.48
   1 -10 -12   33.56    1.26
   1 -10 -12   33.78    3.08
   1 -10 -12   36.71    2.63
  -1  10  12   32.98    2.44
   1 -10 -12   32.56    3.53
  -1  10  12   36.37    2.01
  -1  10  11   19.10    1.96
   1 -10 -11   23.02    2.52
   1 -10 -11   21.84    1.93
  -1  10  11   19.62    1.88
   1 -10 -11   22.87    2.90
  -1  10  11   22.54    1.65
  -1  10  10   25.12    2.20
   1 -10 -10   31.33    2.88
   1 -10 -10   29.19    2.09
   1 -10 -10   32.30    3.31
  -1  10  10   30.96    1.99
  -1  10   9   22.25    2.10
   1 -10  -9   19.16    2.29
   1 -10  -9   20.21    1.63
   1 -10  -9   18.86    2.62
  -1  10   9   16.82    1.51
  -1  10   8   71.34    3.82
   1 -10  -8   62.71    4.00
   1 -10  -8   70.81    2.85
   1 -10  -8   64.54    4.59
  -1  10   8   72.74    3.29
  -1  10   7    1.17    0.76
   1 -10  -7    1.49    0.87
   1 -10  -7    1.57    0.41
   1 -10  -7    1.87    0.94
  -1  10   7    1.58    0.59
  -1  10   6   15.44    1.83
   1 -10  -6   16.67    2.11
   1 -10  -6   16.60    1.08
   1 -10  -6   17.19    2.28
  -1  10   6   16.04    1.62
  -1  10   5   26.88    2.41
   1 -10  -5   27.36    2.58
   1 -10  -5   27.81    1.15
   1 -10  -5   24.23    2.64
  -1  10   5   29.36    2.22
   1 -10  -4   98.45    4.95
  -1  10   4  101.26    4.25
   1 -10  -4   91.02    5.03
  -1  10   4  100.28    4.73
   1 -10  -3    0.66    0.18
   1 -10  -3    0.65    0.75
  -1  10   3    0.41    0.49
   1 -10  -3   -0.25    0.73
  -1  10   3    2.01    0.91
  -1  10   2   27.34    2.24
   1 -10  -2   28.09    2.67
   1 -10  -2   25.79    2.54
   1 -10  -2   23.99    2.50
   1 -10  -2   26.18    1.15
   1 -10  -1    1.16    0.68
  -1  10   1    1.82    0.80
  -1  10   1    0.35    0.19
  -1  10   1    1.03    0.61
   1 -10  -1    1.64    0.73
   1 -10  -1   -0.49    0.78
   1 -10  -1    0.72    0.30
  -1  10   0   82.45    4.08
   1 -10   0   81.95    4.54
   1 -10   0   83.22    4.49
  -1  10   0   84.21    2.53
   1 -10   0   85.90    4.58
  -1  10   0   86.02    4.43
   1 -10   0   77.94    2.62
   1 -10   1   18.66    2.08
   1 -10   1   16.51    2.10
  -1  10  -1   18.08    2.04
   1 -10   1   18.59    2.00
  -1  10  -1   19.78    2.00
   1 -10   2   32.58    1.31
   1 -10   2   36.14    2.92
   1 -10   2   32.58    2.86
   1 -10   2   32.66    2.65
  -1  10  -2   37.31    2.85
  -1  10  -2   32.14    2.62
   1 -10   3  164.55    3.91
   1 -10   3  176.00    6.70
   1 -10   3  170.70    6.87
   1 -10   3  163.99    5.89
  -1  10  -3  178.15    6.58
  -1  10  -3  168.37    6.24
   1 -10   4    6.15    1.42
   1 -10   4    6.52    1.25
  -1  10  -4    6.66    1.32
  -1  10  -4    5.48    1.23
   1 -10   4    6.95    1.20
   1 -10   4    5.64    0.71
   1 -10   5    1.07    0.83
   1 -10   5    2.45    0.86
  -1  10  -5    2.43    0.84
  -1  10  -5    2.14    0.82
   1 -10   5    2.51    0.69
   1 -10   5    1.48    0.51
  -1  10  -6   34.41    1.89
   1 -10   6   33.63    3.02
   1 -10   6   37.81    3.15
   1 -10   6   30.11    2.35
  -1  10  -6   31.91    2.74
  -1  10  -6   32.01    2.78
   1 -10   7    1.18    0.90
   1 -10   7   -0.79    0.89
   1 -10   7   -0.32    0.45
  -1  10  -7    0.42    0.53
  -1  10  -7   -0.48    0.75
  -1  10  -7    0.58    0.45
   1 -10   8    2.05    0.96
   1 -10   8    3.38    0.92
   1 -10   8    4.30    1.00
  -1  10  -8    3.09    0.92
  -1  10  -8    4.68    1.17
  -1  10  -8    3.86    0.79
  -1  10  -9   39.85    2.53
   1 -10   9   40.09    3.42
   1 -10   9   36.00    3.22
   1 -10   9   37.60    2.75
  -1  10  -9   38.83    3.02
  -1  10  -9   38.54    3.12
   1 -10  10   15.39    2.09
   1 -10  10   13.86    2.08
   1 -10  10   18.43    1.93
  -1  10 -10   16.35    2.07
  -1  10 -10   13.67    1.85
  -1  10 -10   16.73    1.77
  -1  10 -11   36.99    2.77
   1 -10  11   39.95    3.45
   1 -10  11   35.13    3.31
   1 -10  11   39.49    2.89
  -1  10 -11   38.19    3.00
  -1  10 -11   39.08    3.25
  -1  10 -12   42.75    3.39
   1 -10  12   41.46    3.03
  -1  10 -12   38.52    3.04
  -1  10 -12   40.21    3.04
   1 -10  12   41.25    3.61
   1 -10  12   36.67    3.45
   1 -10  13    1.66    0.93
  -1  10 -13    0.52    0.82
  -1  10 -13   -0.09    0.57
  -1  10 -13    0.61    0.54
   1 -10  13    0.15    0.69
   1 -10  13    1.32    0.98
   1 -10  14    0.81    0.93
  -1  10 -14   -0.94    0.91
  -1  10 -14    0.02    0.56
  -1  10 -14   -0.61    0.76
   1 -10  14   -0.27    0.83
   1 -10  14    2.24    1.30
  -1  10 -15   14.46    2.06
   1 -10  15   11.52    1.82
  -1  10 -15   11.23    1.68
  -1  10 -15   12.58    2.00
   1 -10  15   10.80    1.99
   1 -10  15   12.97    2.12
   1 -10  16    4.28    1.26
  -1  10 -16    3.80    1.20
  -1  10 -16    3.61    1.02
   1 -10  16    3.48    1.27
   1 -10  16    5.44    1.43
  -1  10 -16    2.35    1.07
   1 -10  17    1.87    0.97
   1 -10  17    2.28    1.22
   1 -10  17    0.82    0.91
  -1  10 -17    0.57    0.74
  -1  10 -17    1.58    0.99
   1 -10  18   -1.17    0.92
   1 -10  18   -1.15    1.02
  -1  10 -18   -0.09    0.66
  -1  10 -18    0.44    0.94
   1 -10  19   -0.28    0.87
  -1  10 -19   -0.84    0.90
   1 -10  19   -0.93    0.97
  -1  10 -19    0.02    0.87
   1 -10  20    0.70    1.19
  -1  10 -20    0.54    0.61
   1 -10  20   -0.18    0.77
  -1  10 -20    0.02    0.90
   1 -10  21    3.88    1.55
   1 -10  21    3.29    1.45
  -1  10 -21    1.41    0.94
  -1  10 -21    1.33    1.03
   1 -10  22    1.50    1.13
  -1  10 -22    1.70    1.51
  -1  10 -22    0.13    0.87
   1 -10  22   -1.48    1.27
  -1  10 -23    4.75    1.81
   1 -10  23    7.65    2.08
  -1  10 -23    3.85    1.37
  -1   9  28   -0.83    1.07
   1  -9 -28   -0.82    1.38
   1  -9 -28    0.38    1.39
  -1   9  28    0.06    0.69
  -1   9  27   -1.34    1.30
   1  -9 -27    1.58    1.53
  -1   9  27    0.21    0.61
  -1   9  26    6.60    2.02
   1  -9 -26    6.08    2.13
  -1   9  26    6.73    1.35
   1  -9 -26    6.12    2.05
   1  -9 -25    2.59    1.59
   1  -9 -25    1.70    1.61
  -1   9  25    0.15    1.16
   1  -9 -25    0.44    1.17
  -1   9  25   -0.31    0.58
   1  -9 -24    5.35    1.86
   1  -9 -24    3.38    1.59
  -1   9  24    3.82    1.45
   1  -9 -24    3.12    1.66
  -1   9  24    6.24    1.27
   1  -9 -23   24.66    2.69
   1  -9 -23   27.37    3.67
   1  -9 -23   25.56    3.42
  -1   9  23   26.16    3.15
   1  -9 -23   29.40    3.61
  -1   9  23   27.79    2.41
   1  -9 -22   17.89    2.19
   1  -9 -22   19.53    3.08
   1  -9 -22   17.54    2.70
  -1   9  22   18.69    2.63
   1  -9 -22   17.86    2.87
  -1   9  22   18.59    1.92
  -1   9  21    4.06    0.71
   1  -9 -21    2.39    1.32
   1  -9 -21    3.10    1.31
   1  -9 -21    1.93    1.39
  -1   9  21    3.16    0.84
   1  -9 -21    4.73    1.16
  -1   9  20    9.28    1.08
   1  -9 -20   11.06    2.37
   1  -9 -20    6.66    1.54
   1  -9 -20   10.25    2.18
  -1   9  20   12.34    1.59
   1  -9 -20    8.40    1.42
  -1   9  19   48.92    2.48
   1  -9 -19   47.67    4.39
   1  -9 -19   47.32    4.04
   1  -9 -19   42.83    4.14
  -1   9  19   51.07    3.06
   1  -9 -19   55.35    3.37
  -1   9  18    1.99    0.53
   1  -9 -18    2.49    1.14
   1  -9 -18    0.23    0.76
   1  -9 -18    0.83    1.18
  -1   9  18    0.70    0.59
   1  -9 -18    2.30    0.72
  -1   9  17    3.97    0.74
   1  -9 -17    5.49    1.45
   1  -9 -17    7.20    1.75
   1  -9 -17    4.28    1.64
  -1   9  17    4.16    0.93
   1  -9 -17    5.54    1.01
  -1   9  16   14.17    1.44
   1  -9 -16   17.03    2.25
   1  -9 -16   15.16    2.54
  -1   9  16   16.91    1.68
   1  -9 -16   17.09    1.59
  -1   9  15   28.42    2.07
   1  -9 -15   30.99    2.81
   1  -9 -15   30.50    2.00
   1  -9 -15   31.46    3.42
  -1   9  15   31.06    1.23
  -1   9  15   29.81    2.21
  -1   9  14    3.20    0.77
  -1   9  14    2.79    0.40
   1  -9 -14    4.51    1.21
   1  -9 -14    2.60    0.57
  -1   9  14    3.28    0.48
   1  -9 -14    2.54    1.03
  -1   9  14    4.10    0.88
  -1   9  13    0.02    0.35
  -1   9  13    0.14    0.19
   1  -9 -13    0.95    0.76
   1  -9 -13    0.16    0.32
  -1   9  13    0.03    0.21
   1  -9 -13    0.90    0.72
  -1   9  13    0.50    0.50
  -1   9  12   56.05    3.04
   1  -9 -12   64.16    3.53
   1  -9 -12   59.25    2.15
  -1   9  12   51.16    1.66
  -1   9  12   54.58    1.58
  -1   9  12   57.62    1.43
   1  -9 -12   60.23    3.91
   1  -9 -12   54.87    4.42
  -1   9  12   52.81    2.97
  -1   9  12   54.91    2.29
  -1   9  11   26.19    2.12
  -1   9  11   23.08    1.20
   1  -9 -11   28.58    1.25
   1  -9 -11   25.09    2.11
   1  -9 -11   25.00    2.51
  -1   9  11   28.36    2.12
   1  -9 -11   26.70    2.97
  -1   9  11   26.67    1.65
  -1   9  10   11.83    1.47
  -1   9  10   11.66    0.96
   1  -9 -10   11.88    0.64
   1  -9 -10   13.16    1.43
   1  -9 -10   12.50    1.77
   1  -9 -10   12.12    1.97
  -1   9  10   10.93    1.31
  -1   9  10   13.54    1.22
  -1   9   9   18.83    1.83
  -1   9   9   14.95    1.15
   1  -9  -9   17.58    2.08
  -1   9   9   15.33    1.26
   1  -9  -9   17.33    1.54
   1  -9  -9   18.32    2.40
  -1   9   9   18.05    1.43
  -1   9   8   11.89    1.49
   1  -9  -8   14.64    1.92
   1  -9  -8   13.44    1.26
   1  -9  -8   11.41    1.99
  -1   9   8   12.90    1.27
  -1   9   7  169.37    5.87
   1  -9  -7  175.59    6.47
   1  -9  -7  171.74    4.53
   1  -9  -7  172.58    7.12
  -1   9   7  175.20    5.12
  -1   9   6   57.47    3.29
   1  -9  -6   56.30    3.59
   1  -9  -6   60.38    2.28
   1  -9  -6   62.66    4.08
  -1   9   6   65.51    3.03
  -1   9   5   27.62    2.30
   1  -9  -5   21.93    2.24
   1  -9  -5   21.99    1.19
   1  -9  -5   25.42    2.56
  -1   9   5   24.71    1.92
  -1   9   4  471.26   10.96
   1  -9  -4  490.11    7.35
   1  -9  -4  483.28   12.00
   1  -9  -4  474.05   11.52
  -1   9   4  484.05   10.12
   1  -9  -3   28.72    2.53
   1  -9  -3   28.61    2.57
  -1   9   3   32.13    2.23
  -1   9   3   28.36    2.37
   1  -9  -3   28.76    0.92
   1  -9  -2    3.22    0.40
  -1   9   2    3.55    0.80
   1  -9  -2    4.76    1.04
   1  -9  -2    5.70    1.28
  -1   9   2    3.02    0.83
   1  -9  -2    3.49    1.12
  -1   9   1   64.61    3.33
   1  -9  -1   66.90    3.83
   1  -9  -1   66.60    3.81
  -1   9   1   69.83    1.81
  -1   9   1   67.98    3.73
   1  -9  -1   64.07    3.81
   1  -9  -1   65.47    2.08
  -1   9   0  468.26   10.45
   1  -9   0  472.20   11.23
   1  -9   0  469.97   11.34
  -1   9   0  471.29   10.97
   1  -9   0  470.64   10.96
   1  -9   0  445.98    7.86
  -1   9  -1    7.93    1.21
   1  -9   1   10.51    0.68
   1  -9   1    8.71    1.49
   1  -9   1    8.52    1.37
   1  -9   1    9.56    1.39
  -1   9  -1    8.17    1.39
   1  -9   1    8.71    0.90
   1  -9   2  121.58    3.05
   1  -9   2  113.86    5.23
   1  -9   2  122.96    5.17
   1  -9   2  120.89    4.78
  -1   9  -2  131.68    5.26
  -1   9  -2  119.29    4.87
   1  -9   3   61.37    2.29
   1  -9   3   59.09    3.74
   1  -9   3   61.23    3.61
   1  -9   3   61.26    3.26
  -1   9  -3   61.75    3.56
  -1   9  -3   59.81    3.38
   1  -9   4   57.26    2.46
   1  -9   4   64.24    3.74
   1  -9   4   54.24    3.60
   1  -9   4   57.40    3.09
  -1   9  -4   60.87    3.56
  -1   9  -4   57.44    3.36
   1  -9   5    7.17    1.29
   1  -9   5   10.34    1.61
   1  -9   5    9.95    1.28
  -1   9  -5    6.56    1.18
  -1   9  -5    9.72    1.48
   1  -9   5    7.71    0.99
  -1   9  -5    9.29    0.90
   1  -9   6   25.14    1.86
  -1   9  -6   29.75    1.80
   1  -9   6   30.04    2.59
   1  -9   6   28.41    2.67
   1  -9   6   32.65    2.28
  -1   9  -6   29.89    2.51
  -1   9  -6   31.23    2.56
  -1   9  -7   95.51    3.61
   1  -9   7   87.11    4.57
   1  -9   7   86.27    4.68
   1  -9   7   90.90    4.01
  -1   9  -7   83.15    4.26
  -1   9  -7   95.15    4.55
   1  -9   8    6.36    1.33
   1  -9   8    5.35    1.23
  -1   9  -8    7.60    1.37
   1  -9   8    6.30    1.11
  -1   9  -8    5.95    1.19
  -1   9  -8    7.62    1.10
   1  -9   9   10.97    1.76
   1  -9   9   11.45    1.77
   1  -9   9   12.22    1.54
  -1   9  -9    8.89    1.47
  -1   9  -9   13.24    1.67
  -1   9  -9   12.74    1.47
   1  -9  10    7.87    1.58
   1  -9  10    7.29    1.43
   1  -9  10    7.50    1.25
  -1   9 -10    4.28    1.03
  -1   9 -10    8.78    1.46
  -1   9 -10    7.94    1.25
  -1   9 -11   45.03    3.07
   1  -9  11   48.27    3.67
   1  -9  11   44.01    3.54
   1  -9  11   39.71    2.84
  -1   9 -11   47.42    3.17
  -1   9 -11   39.15    3.07
   1  -9  12    2.34    0.78
  -1   9 -12    1.44    0.62
  -1   9 -12    1.44    0.48
  -1   9 -12    1.84    0.83
   1  -9  12    5.06    1.32
   1  -9  12    3.89    1.15
  -1   9 -13    4.14    1.08
   1  -9  13    1.31    0.66
  -1   9 -13    2.83    0.95
  -1   9 -13    3.11    0.93
   1  -9  13    3.69    1.18
   1  -9  13    0.72    0.75
  -1   9 -14    5.62    1.26
   1  -9  14    6.69    1.32
  -1   9 -14    6.04    1.16
  -1   9 -14    5.31    1.34
   1  -9  14    4.46    1.27
   1  -9  15    2.40    0.98
  -1   9 -15    2.48    1.05
  -1   9 -15    1.00    0.63
  -1   9 -15    1.60    1.02
   1  -9  15    0.60    0.71
  -1   9 -16   55.26    3.90
   1  -9  16   53.96    3.80
  -1   9 -16   58.04    3.41
   1  -9  16   53.17    4.25
  -1   9 -16   54.19    4.25
   1  -9  17   -0.21    0.89
   1  -9  17    2.07    0.93
  -1   9 -17    2.18    1.13
  -1   9 -17    2.45    1.17
   1  -9  18    4.94    1.51
   1  -9  18    3.78    1.21
  -1   9 -18    4.10    1.23
  -1   9 -18    3.72    1.35
   1  -9  19    1.38    1.04
   1  -9  19   -0.30    0.81
  -1   9 -19   -0.20    0.78
  -1   9 -19    1.52    1.10
   1  -9  20   19.99    2.85
   1  -9  20   23.35    2.82
  -1   9 -20   20.66    2.47
  -1   9 -20   22.77    3.06
   1  -9  21    1.58    1.13
  -1   9 -21    3.02    1.14
   1  -9  21    0.69    0.79
  -1   9 -21    2.34    1.46
   1  -9  22    3.25    1.51
  -1   9 -22    1.50    1.24
  -1   9 -22    1.31    0.82
   1  -9  22    1.23    0.93
  -1   9 -23    0.61    1.25
  -1   9 -23    1.42    0.90
   1  -9  23    0.45    1.04
  -1   9 -24    2.15    1.41
  -1   9 -24    4.24    1.36
   1  -9  24    3.92    1.53
  -1   8  29    0.43    1.26
   1  -8 -29    0.11    1.31
   1  -8 -29    0.70    1.70
  -1   8  29   -0.93    0.94
  -1   8  28    3.77    1.91
   1  -8 -28    2.24    1.69
   1  -8 -28    4.27    2.05
  -1   8  28    2.31    1.06
  -1   8  27    3.83    1.83
   1  -8 -27    0.39    1.49
   1  -8 -27   -0.88    1.33
  -1   8  27    2.34    0.97
  -1   8  26    0.27    1.11
   1  -8 -26    0.05    1.52
   1  -8 -26    2.15    1.15
   1  -8 -26    0.15    1.02
  -1   8  26    0.58    0.78
  -1   8  25    0.09    0.97
   1  -8 -25    0.74    1.36
  -1   8  25    0.46    0.57
   1  -8 -25    0.60    0.86
   1  -8 -25    0.31    1.33
   1  -8 -24    0.78    0.92
   1  -8 -24    1.87    1.43
   1  -8 -24    1.36    1.19
  -1   8  24    1.24    0.87
   1  -8 -24    2.27    1.37
  -1   8  24    1.12    0.61
   1  -8 -23   -0.14    0.71
   1  -8 -23   -1.11    1.15
   1  -8 -23    0.08    1.19
  -1   8  23   -0.12    0.85
   1  -8 -23   -0.95    1.21
  -1   8  23    0.57    0.60
   1  -8 -22    6.36    1.49
   1  -8 -22    6.26    1.84
   1  -8 -22    5.91    1.77
  -1   8  22    9.09    1.85
   1  -8 -22    9.34    2.08
  -1   8  22    8.17    1.26
   1  -8 -21    2.41    0.88
   1  -8 -21    0.53    1.12
   1  -8 -21    3.74    1.32
  -1   8  21    1.82    0.97
   1  -8 -21   -0.29    0.88
  -1   8  21    4.00    0.94
  -1   8  20   30.73    1.76
   1  -8 -20   25.00    3.07
   1  -8 -20   28.92    3.48
   1  -8 -20   29.15    3.40
  -1   8  20   29.94    2.27
   1  -8 -20   25.07    2.41
  -1   8  19   17.27    1.34
   1  -8 -19   16.71    2.61
   1  -8 -19   16.14    2.51
   1  -8 -19   20.40    2.80
  -1   8  19   19.91    1.81
   1  -8 -19   17.94    2.00
  -1   8  18   25.63    1.67
   1  -8 -18   30.42    3.37
   1  -8 -18   24.92    2.94
   1  -8 -18   28.17    3.27
  -1   8  18   25.27    2.06
   1  -8 -18   24.29    2.27
  -1   8  17  109.99    3.74
   1  -8 -17  117.30    6.07
   1  -8 -17  108.63    6.21
   1  -8 -17  117.07    6.54
  -1   8  17  113.89    4.39
   1  -8 -17  118.29    4.80
  -1   8  16   24.73    1.72
   1  -8 -16   23.75    2.62
   1  -8 -16   31.41    3.29
  -1   8  16   26.63    2.04
   1  -8 -16   26.56    2.10
  -1   8  15   55.11    2.67
   1  -8 -15   56.43    3.82
   1  -8 -15   55.07    4.31
  -1   8  15   52.68    2.88
   1  -8 -15   57.00    2.95
  -1   8  14    7.58    1.03
   1  -8 -14    9.25    1.12
   1  -8 -14    5.98    1.34
   1  -8 -14    8.69    1.80
  -1   8  14    8.75    0.60
  -1   8  14    9.50    1.22
  -1   8  13   22.98    1.77
  -1   8  13   20.33    1.32
   1  -8 -13   24.84    2.31
   1  -8 -13   24.54    1.66
   1  -8 -13   20.69    2.71
  -1   8  13   24.60    1.19
  -1   8  13   20.34    1.74
  -1   8  12   -0.35    0.52
  -1   8  12    0.35    0.25
   1  -8 -12    0.75    0.67
  -1   8  12    0.35    0.17
   1  -8 -12   -0.09    0.26
  -1   8  12   -0.24    0.19
   1  -8 -12    0.32    0.56
   1  -8 -12    0.12    1.04
  -1   8  12   -0.48    0.57
  -1   8  11    2.70    0.65
   1  -8 -11    2.89    0.74
  -1   8  11    2.46    0.36
   1  -8 -11    3.20    0.52
  -1   8  11    2.70    0.32
  -1   8  11    2.39    0.37
   1  -8 -11    2.73    0.81
   1  -8 -11    2.30    1.04
  -1   8  11    0.56    0.39
  -1   8  11    2.89    0.54
  -1   8  10   35.32    2.29
   1  -8 -10   35.08    2.37
   1  -8 -10   34.16    1.47
  -1   8  10   28.71    1.31
  -1   8  10   31.10    1.05
  -1   8  10   34.26    0.96
   1  -8 -10   30.50    2.53
   1  -8 -10   34.37    3.28
  -1   8  10   31.89    2.16
  -1   8  10   32.68    1.73
   1  -8 -10   29.39    1.55
  -1   8   9   46.22    2.69
   1  -8  -9   50.44    1.52
  -1   8   9   47.05    1.84
   1  -8  -9   51.58    2.72
   1  -8  -9   52.90    3.34
   1  -8  -9   52.86    3.92
  -1   8   9   48.64    2.20
   1  -8  -9   45.24    2.08
  -1   8   8    5.99    0.97
  -1   8   8    5.20    0.66
  -1   8   8    5.27    0.73
   1  -8  -8    5.59    0.87
   1  -8  -8    4.44    1.00
   1  -8  -8    3.67    0.97
  -1   8   8    4.80    0.71
  -1   8   7    9.75    1.26
  -1   8   7    7.83    0.84
   1  -8  -7    9.12    1.31
   1  -8  -7    8.77    0.99
   1  -8  -7    9.89    1.67
  -1   8   7   10.73    1.13
  -1   8   6   46.81    2.80
   1  -8  -6   52.66    3.21
   1  -8  -6   54.05    2.28
   1  -8  -6   51.69    3.54
  -1   8   6   58.36    2.65
  -1   8   5  420.64    9.72
   1  -8  -5  437.92   10.45
   1  -8  -5  450.76    7.56
   1  -8  -5  428.91   11.08
  -1   8   5  421.18    8.78
  -1   8   4  177.26    5.78
   1  -8  -4  182.90    3.80
   1  -8  -4  183.81    6.26
   1  -8  -4  188.05    6.62
  -1   8   4  188.00    5.31
   1  -8  -3   80.00    1.58
   1  -8  -3   80.83    4.00
   1  -8  -3   82.67    4.17
   1  -8  -3   82.18    2.04
  -1   8   3   82.54    3.82
  -1   8   3   82.39    3.42
   1  -8  -2   69.27    1.74
   1  -8  -2   69.32    1.58
   1  -8  -2   65.16    1.60
   1  -8  -2   61.95    3.49
   1  -8  -2   67.16    3.60
  -1   8   2   62.63    3.39
   1  -8  -2   64.94    3.75
  -1   8   2   68.51    3.16
   1  -8  -1  313.26    5.47
  -1   8   1  325.07    5.07
   1  -8  -1  308.73    8.45
   1  -8  -1  304.08    8.38
   1  -8  -1  322.05    4.86
   1  -8  -1  324.11    4.71
  -1   8   1  318.16    8.27
   1  -8  -1  305.04    8.41
  -1   8   1  318.23    7.73
   1  -8   0   64.69    2.17
   1  -8   0   62.44    1.67
   1  -8   0   61.70    3.49
   1  -8   0   63.21    3.47
   1  -8   0   63.05    3.36
  -1   8   0   61.63    3.35
  -1   8   0   54.56    2.93
   1  -8   1   17.85    1.23
   1  -8   1   19.57    1.79
   1  -8   1   19.89    1.01
   1  -8   1   20.69    1.97
   1  -8   1   18.69    1.93
  -1   8  -1   18.12    1.86
  -1   8  -1   19.10    1.71
   1  -8   2   93.75    3.20
   1  -8   2   98.54    2.76
   1  -8   2   93.21    4.23
   1  -8   2   94.93    4.44
   1  -8   2   99.92    3.99
  -1   8  -2   94.41    4.19
  -1   8  -2   95.82    4.06
   1  -8   3   22.47    1.36
   1  -8   3   21.49    2.00
   1  -8   3   20.55    2.04
   1  -8   3   22.38    1.85
  -1   8  -3   22.44    1.99
  -1   8  -3   21.95    1.90
   1  -8   4   14.66    1.22
  -1   8  -4   14.94    1.05
   1  -8   4   15.98    1.81
   1  -8   4   13.89    1.64
   1  -8   4   15.79    1.49
  -1   8  -4   14.54    1.67
  -1   8  -4   14.85    1.66
  -1   8  -5   63.98    2.52
   1  -8   5   59.60    2.72
   1  -8   5   61.91    3.52
   1  -8   5   57.48    3.53
   1  -8   5   66.88    3.14
  -1   8  -5   60.68    3.35
  -1   8  -5   60.80    3.38
   1  -8   6   56.90    2.84
  -1   8  -6   68.60    2.83
   1  -8   6   66.83    3.80
   1  -8   6   61.00    3.53
   1  -8   6   65.79    3.12
  -1   8  -6   63.73    3.45
  -1   8  -6   70.48    3.67
   1  -8   7    5.36    1.14
   1  -8   7    4.63    1.04
  -1   8  -7    7.92    1.28
   1  -8   7    5.33    0.96
  -1   8  -7    7.99    1.24
  -1   8  -7    6.41    0.98
  -1   8  -8   43.83    2.58
   1  -8   8   39.13    2.93
   1  -8   8   38.91    3.00
   1  -8   8   42.79    2.58
  -1   8  -8   41.80    2.79
  -1   8  -8   41.52    2.87
  -1   8  -9   67.24    3.46
   1  -8   9   66.41    3.97
   1  -8   9   62.75    3.81
   1  -8   9   79.14    3.64
  -1   8  -9   69.47    3.62
  -1   8  -9   72.52    3.89
  -1   8 -10   38.54    2.76
   1  -8  10   43.84    3.29
   1  -8  10   38.19    3.05
   1  -8  10   40.12    2.63
  -1   8 -10   42.47    2.81
  -1   8 -10   40.47    2.90
  -1   8 -11   27.52    2.40
   1  -8  11   31.59    2.82
   1  -8  11   32.43    2.45
  -1   8 -11   29.17    2.34
  -1   8 -11   29.47    2.51
  -1   8 -12   20.05    2.10
   1  -8  12   21.75    2.11
  -1   8 -12   22.88    2.09
  -1   8 -12   21.72    2.23
   1  -8  12   20.02    2.32
   1  -8  13   33.02    2.68
  -1   8 -13   38.31    3.01
  -1   8 -13   39.70    2.68
  -1   8 -13   34.76    3.00
   1  -8  13   39.21    3.27
  -1   8 -14    1.63    0.75
   1  -8  14    2.52    0.88
  -1   8 -14    2.41    0.78
  -1   8 -14    1.95    0.95
   1  -8  14    4.82    1.17
   1  -8  15    7.84    1.46
  -1   8 -15    9.71    1.62
  -1   8 -15    8.50    1.24
  -1   8 -15    9.20    1.74
   1  -8  15    6.00    1.37
  -1   8 -16    7.90    1.47
   1  -8  16    7.83    1.42
  -1   8 -16    7.48    1.20
  -1   8 -16    9.80    1.81
   1  -8  16    7.85    1.54
   1  -8  17    7.13    1.46
  -1   8 -17    7.20    1.41
  -1   8 -17    7.70    1.19
   1  -8  17    7.76    1.70
  -1   8 -17    6.68    1.59
   1  -8  18   -1.14    0.95
   1  -8  18   -0.95    1.03
  -1   8 -18   -1.46    0.96
  -1   8 -18    1.59    1.15
   1  -8  19    0.89    0.95
   1  -8  19    0.25    0.78
  -1   8 -19   -0.05    0.65
  -1   8 -19   -0.48    0.89
   1  -8  20    0.00    0.76
  -1   8 -20   -0.37    0.59
   1  -8  20   -0.63    0.81
  -1   8 -20    1.05    1.18
   1  -8  21    9.38    1.88
   1  -8  21    8.39    1.84
  -1   8 -21   11.28    1.74
  -1   8 -21    6.30    1.80
   1  -8  22    5.33    1.48
   1  -8  22    5.35    1.73
  -1   8 -22    5.27    1.36
  -1   8 -22    6.38    2.01
   1  -8  23    1.44    1.26
  -1   8 -23    0.73    1.03
  -1   8 -23    2.32    1.18
   1  -8  23    4.01    1.72
  -1   8 -24    3.49    1.91
  -1   8 -24    0.38    0.74
   1  -8  24    1.27    1.25
  -1   8 -25   -0.20    1.34
   1  -8  25   -1.66    1.11
  -1   7  29    2.20    1.53
   1  -7 -29   -0.08    1.61
   1  -7 -29   -0.34    1.32
   1  -7 -29    0.58    1.29
  -1   7  29    1.36    0.81
  -1   7  28    0.11    1.00
   1  -7 -28   -0.38    1.51
   1  -7 -28    1.45    1.45
   1  -7 -28   -0.27    1.19
  -1   7  28    0.14    0.66
  -1   7  27    2.51    1.37
   1  -7 -27    1.45    1.69
   1  -7 -27    0.00    0.83
   1  -7 -27    3.70    1.89
  -1   7  27   -0.74    0.86
  -1   7  26    8.35    1.94
   1  -7 -26    4.37    1.44
   1  -7 -26    5.09    1.89
   1  -7 -26    3.90    1.52
  -1   7  26    7.64    1.36
  -1   7  25    0.91    1.08
   1  -7 -25    0.19    1.31
   1  -7 -25   -1.11    1.16
   1  -7 -25   -0.03    0.83
  -1   7  25   -0.59    0.63
  -1   7  24   11.12    2.12
   1  -7 -24    9.69    2.50
   1  -7 -24    6.70    1.63
   1  -7 -24   10.76    2.36
  -1   7  24   10.10    1.50
  -1   7  23    6.17    1.77
   1  -7 -23    5.04    1.94
  -1   7  23    3.51    0.98
   1  -7 -23    3.17    1.71
   1  -7 -23    2.60    1.40
   1  -7 -22    4.04    1.60
   1  -7 -22    1.59    0.63
   1  -7 -22    5.56    1.77
  -1   7  22    3.94    1.46
   1  -7 -22    5.97    1.69
  -1   7  22    4.58    0.99
   1  -7 -21    0.27    0.59
   1  -7 -21    2.64    1.34
   1  -7 -21   -0.13    0.77
  -1   7  21    1.63    1.14
   1  -7 -21   -0.57    1.05
  -1   7  21   -0.32    0.48
  -1   7  20    3.83    0.59
   1  -7 -20    4.92    1.27
   1  -7 -20    4.84    1.54
   1  -7 -20    2.48    1.03
  -1   7  20    4.08    1.21
   1  -7 -20    5.72    1.50
  -1   7  20    5.05    0.94
  -1   7  19   13.10    1.10
   1  -7 -19   11.88    2.20
   1  -7 -19   12.98    2.28
   1  -7 -19   16.98    2.49
  -1   7  19   12.38    1.38
   1  -7 -19   11.09    1.69
  -1   7  18    0.77    0.39
   1  -7 -18    1.44    1.02
   1  -7 -18   -0.12    0.97
   1  -7 -18    0.29    0.71
  -1   7  18    0.06    0.40
   1  -7 -18    0.28    0.49
  -1   7  17    0.36    0.28
   1  -7 -17   -0.48    0.90
   1  -7 -17   -0.13    0.82
   1  -7 -17    0.26    0.82
  -1   7  17   -0.77    0.54
   1  -7 -17    0.35    0.59
  -1   7  16   74.88    2.82
   1  -7 -16   71.75    4.85
   1  -7 -16   79.51    4.81
   1  -7 -16   84.18    5.19
  -1   7  16   71.40    3.27
   1  -7 -16   79.56    3.87
  -1   7  15    3.25    0.63
   1  -7 -15    2.51    0.80
   1  -7 -15    3.25    1.15
  -1   7  15    3.41    0.45
  -1   7  15    2.85    0.75
   1  -7 -15    2.73    0.68
  -1   7  14   35.83    1.98
   1  -7 -14   35.39    2.30
   1  -7 -14   33.33    2.86
   1  -7 -14   35.76    3.33
  -1   7  14   30.51    1.50
  -1   7  14   31.07    2.07
  -1   7  13   81.89    3.18
   1  -7 -13   91.24    3.56
   1  -7 -13   93.63    4.62
  -1   7  13   87.78    3.06
   1  -7 -13   89.57    5.24
  -1   7  13   78.43    2.79
  -1   7  13   85.60    3.44
  -1   7  13   92.03    2.03
  -1   7  12   97.63    3.58
   1  -7 -12  113.29    4.83
   1  -7 -12  106.03    3.64
  -1   7  12  103.15    3.13
  -1   7  12   99.63    3.33
   1  -7 -12  101.16    5.57
  -1   7  12  110.80    2.56
  -1   7  12  104.50    3.84
  -1   7  11    0.47    0.36
   1  -7 -11    1.63    0.67
   1  -7 -11    0.92    0.36
  -1   7  11    0.67    0.15
  -1   7  11    1.55    0.39
   1  -7 -11    0.58    0.55
   1  -7 -11    0.96    0.73
  -1   7  11    0.81    0.37
  -1   7  11    1.14    0.27
  -1   7  11    0.98    0.52
  -1   7  10   45.68    2.45
   1  -7 -10   46.45    2.82
  -1   7  10   45.86    1.36
   1  -7 -10   47.09    1.99
  -1   7  10   49.67    1.69
   1  -7 -10   42.06    2.89
  -1   7  10   43.04    2.27
   1  -7 -10   43.14    3.47
  -1   7  10   45.24    2.41
  -1   7  10   47.72    1.84
   1  -7 -10   45.35    1.69
  -1   7   9   14.80    1.38
   1  -7  -9   16.17    1.55
  -1   7   9   17.17    0.90
   1  -7  -9   16.77    1.01
  -1   7   9   17.12    0.71
  -1   7   9   17.06    0.82
   1  -7  -9   17.25    1.82
  -1   7   9   17.11    1.49
   1  -7  -9   14.45    2.01
  -1   7   9   16.79    1.15
   1  -7  -9   16.30    1.07
  -1   7   8   12.49    1.30
  -1   7   8   11.32    1.10
   1  -7  -8   10.20    1.14
   1  -7  -8   11.23    0.70
  -1   7   8   11.93    0.85
  -1   7   8   12.50    0.45
   1  -7  -8   12.89    1.59
   1  -7  -8   11.83    1.82
   1  -7  -8   11.47    0.97
  -1   7   8   12.12    1.02
  -1   7   7  167.13    5.14
   1  -7  -7  176.93    2.84
  -1   7   7  159.63    3.94
   1  -7  -7  163.07    5.64
  -1   7   7  167.57    4.26
   1  -7  -7  176.09    4.74
   1  -7  -7  150.97    6.25
   1  -7  -7  161.65    4.34
  -1   7   7  168.17    4.31
  -1   7   6  339.33    7.85
   1  -7  -6  332.52    8.45
   1  -7  -6  345.34    6.82
   1  -7  -6  333.79    9.37
   1  -7  -6  320.27    6.90
  -1   7   6  340.22    6.89
  -1   7   5  122.10    4.35
   1  -7  -5  117.38    4.65
   1  -7  -5  126.42    3.36
   1  -7  -5  120.26    5.11
  -1   7   5  117.91    3.74
  -1   7   4   13.31    1.40
   1  -7  -4   11.02    1.42
   1  -7  -4   14.81    0.95
   1  -7  -4   16.22    1.77
  -1   7   4   16.04    1.33
  -1   7   3    3.54    0.77
   1  -7  -3    4.38    0.46
   1  -7  -3    3.72    0.91
   1  -7  -3    4.35    1.03
  -1   7   3    3.03    0.65
   1  -7  -2    3.49    0.92
  -1   7   2    4.66    0.82
   1  -7  -2    4.46    0.42
   1  -7  -2    4.55    0.36
   1  -7  -2    3.53    0.87
   1  -7  -2    4.37    0.98
  -1   7   2    4.16    0.78
   1  -7  -1  167.88    3.31
  -1   7   1  164.75    2.99
   1  -7  -1  166.52    5.51
   1  -7  -1  163.21    5.49
   1  -7  -1  166.48    2.90
   1  -7  -1  170.96    3.05
  -1   7   1  171.57    5.38
   1  -7  -1  170.11    5.67
  -1   7   1  166.09    4.93
   1  -7   0  110.78    2.85
   1  -7   0  111.37    2.46
   1  -7   0  110.98    4.41
   1  -7   0  111.07    4.45
  -1   7   0  112.09    4.31
   1  -7   0  105.12    4.12
  -1   7   0  112.37    4.03
   1  -7   1  154.64    3.82
  -1   7  -1  154.10    3.97
   1  -7   1  155.47    4.88
   1  -7   1  155.78    3.32
   1  -7   1  152.07    5.18
   1  -7   1  154.02    5.32
  -1   7  -1  154.88    5.16
  -1   7  -1  150.32    4.85
   1  -7   2   62.58    2.45
  -1   7  -2   62.37    2.55
   1  -7   2   56.80    2.78
   1  -7   2   64.35    2.15
   1  -7   2   62.99    3.22
   1  -7   2   61.03    3.26
  -1   7  -2   62.91    3.17
  -1   7  -2   62.19    3.04
  -1   7  -3    1.29    0.59
   1  -7   3    1.23    0.49
   1  -7   3    1.59    0.44
   1  -7   3    2.17    0.66
   1  -7   3    1.33    0.65
  -1   7  -3    1.38    0.49
   1  -7   3    1.38    0.43
  -1   7  -3    0.98    0.36
  -1   7  -4   27.33    1.90
   1  -7   4   26.87    1.65
  -1   7  -4   30.05    1.53
   1  -7   4   25.44    2.06
   1  -7   4   28.05    2.31
   1  -7   4   29.43    1.90
  -1   7  -4   30.25    2.25
  -1   7  -4   33.29    2.30
   1  -7   5    4.63    0.87
   1  -7   5    7.71    1.26
  -1   7  -5    7.49    1.18
   1  -7   5    6.62    0.98
  -1   7  -5    6.85    1.06
   1  -7   5    6.72    0.88
  -1   7  -5    7.18    0.82
   1  -7   6   11.82    1.25
  -1   7  -6   12.59    1.18
   1  -7   6   12.17    1.54
   1  -7   6   11.70    1.50
   1  -7   6   11.66    1.26
  -1   7  -6   12.48    1.43
  -1   7  -6   12.50    1.48
   1  -7   7   -0.64    0.47
   1  -7   7    0.25    0.60
  -1   7  -7    0.50    0.52
   1  -7   7    0.33    0.55
  -1   7  -7   -0.05    0.44
  -1   7  -7   -0.34    0.46
  -1   7  -8   25.16    2.00
   1  -7   8   23.73    2.23
   1  -7   8   24.12    2.22
   1  -7   8   21.40    1.72
  -1   7  -8   24.12    1.97
  -1   7  -8   22.43    1.99
  -1   7  -9   16.82    1.71
   1  -7   9   18.94    1.98
   1  -7   9   17.43    1.64
  -1   7  -9   17.37    1.70
  -1   7  -9   13.18    1.63
   1  -7  10   12.79    1.50
  -1   7 -10   12.11    1.51
  -1   7 -10   12.00    1.41
  -1   7 -10   13.05    1.61
   1  -7  10   10.81    1.54
  -1   7 -11    1.64    0.65
   1  -7  11    0.45    0.43
  -1   7 -11    0.82    0.47
  -1   7 -11    0.20    0.66
   1  -7  11    0.57    0.67
  -1   7 -12    3.30    0.83
   1  -7  12    2.52    0.73
  -1   7 -12    3.27    0.81
  -1   7 -12    0.64    0.52
   1  -7  12    2.37    0.85
   1  -7  13  287.87    8.11
  -1   7 -13  283.24    8.13
  -1   7 -13  285.29    7.43
  -1   7 -13  264.87    8.77
   1  -7  13  275.30    8.62
   1  -7  14    1.64    0.62
  -1   7 -14    3.03    0.86
  -1   7 -14    2.88    0.74
  -1   7 -14    3.42    1.14
   1  -7  14    3.46    1.07
  -1   7 -15    0.48    0.55
   1  -7  15    2.38    0.94
  -1   7 -15    2.43    0.65
  -1   7 -15    0.60    0.61
   1  -7  15    1.87    0.97
  -1   7 -16   83.54    4.29
   1  -7  16   89.43    4.67
  -1   7 -16   83.31    3.62
  -1   7 -16   85.72    5.23
   1  -7  16   78.69    4.63
   1  -7  17   26.14    2.66
  -1   7 -17   26.49    2.45
  -1   7 -17   28.12    2.01
   1  -7  17   28.29    2.84
  -1   7 -17   25.94    3.09
   1  -7  18   21.15    2.50
  -1   7 -18   18.07    2.04
   1  -7  18   15.41    2.10
  -1   7 -18   14.74    2.49
   1  -7  19    2.89    1.12
  -1   7 -19    2.03    0.81
   1  -7  19   -0.77    0.83
  -1   7 -19    1.37    1.09
   1  -7  20    4.03    1.37
  -1   7 -20    3.28    0.89
   1  -7  20    3.03    1.21
  -1   7 -20    2.42    1.34
   1  -7  21    0.04    0.81
  -1   7 -21    0.37    0.60
   1  -7  21   -0.86    1.13
  -1   7 -21    0.79    1.08
   1  -7  22   12.16    2.13
   1  -7  22   14.68    2.39
  -1   7 -22   13.30    1.87
  -1   7 -22   12.70    2.49
   1  -7  23    5.36    1.57
   1  -7  23    7.72    1.84
  -1   7 -23    6.94    1.45
  -1   7 -24    4.04    1.88
   1  -7  24    5.23    1.50
  -1   7 -24    3.53    1.09
  -1   7 -25    1.78    1.32
   1  -7  25    0.64    1.16
  -1   7 -26    0.30    1.36
   1  -7  26    1.35    1.09
  -1   6  29    0.12    1.20
   1  -6 -29    0.84    1.67
   1  -6 -29    0.88    1.11
   1  -6 -29   -1.37    1.37
  -1   6  29   -1.22    1.04
  -1   6  28    2.24    1.63
   1  -6 -28   -0.25    1.23
   1  -6 -28    1.26    1.23
   1  -6 -28    0.10    1.03
  -1   6  28    1.50    0.96
  -1   6  27    4.61    1.65
   1  -6 -27    6.29    2.48
   1  -6 -27    3.24    1.36
  -1   6  27    2.83    1.02
  -1   6  26   12.34    2.45
   1  -6 -26   11.32    2.70
   1  -6 -26   10.90    2.53
   1  -6 -26   11.97    2.31
  -1   6  26   14.85    1.92
  -1   6  25   -0.64    0.80
   1  -6 -25    1.37    1.52
   1  -6 -25   -0.06    0.91
   1  -6 -25    2.44    1.38
  -1   6  25   -0.13    0.56
  -1   6  24    0.46    0.96
   1  -6 -24    4.96    1.78
   1  -6 -24    2.26    1.36
   1  -6 -24    2.28    1.11
  -1   6  24    1.77    0.74
  -1   6  23   11.97    2.23
   1  -6 -23   11.68    2.44
   1  -6 -23    9.49    2.22
   1  -6 -23    8.33    1.76
  -1   6  23   10.74    1.51
  -1   6  22    7.70    1.85
   1  -6 -22    4.46    1.63
  -1   6  22    5.73    1.05
   1  -6 -22    6.37    1.69
   1  -6 -21    2.97    1.35
  -1   6  21    3.66    1.11
   1  -6 -21    4.00    1.45
   1  -6 -21    3.75    1.15
  -1   6  21    3.59    0.87
  -1   6  20   12.47    0.95
  -1   6  20   11.42    1.95
   1  -6 -20   10.34    2.07
   1  -6 -20   14.35    2.47
   1  -6 -20   10.54    1.95
  -1   6  20   13.46    1.48
  -1   6  19    3.24    0.50
  -1   6  19    3.22    1.24
  -1   6  19    1.14    0.44
   1  -6 -19    1.19    1.06
   1  -6 -19    3.04    1.28
  -1   6  18   50.34    2.00
   1  -6 -18   50.51    4.00
  -1   6  18   50.12    2.68
   1  -6 -18   41.09    3.77
   1  -6 -18   47.84    4.01
  -1   6  17    1.50    0.40
   1  -6 -17   -1.11    0.96
  -1   6  17    1.03    0.49
   1  -6 -17    1.16    1.00
   1  -6 -17    1.54    0.83
  -1   6  16  151.90    3.86
   1  -6 -16  158.48    7.05
  -1   6  16  142.05    4.60
   1  -6 -16  151.44    6.77
   1  -6 -16  151.21    6.95
  -1   6  15    3.97    0.61
   1  -6 -15    6.08    1.39
  -1   6  15    5.33    0.86
   1  -6 -15    2.31    0.90
   1  -6 -15    5.08    1.43
  -1   6  14  389.74    7.36
   1  -6 -14  406.57   11.53
  -1   6  14  387.13    5.94
  -1   6  14  387.30    8.21
   1  -6 -14  396.35   10.81
  -1   6  13   24.70    1.52
   1  -6 -13   23.75    2.30
   1  -6 -13   25.78    2.70
  -1   6  13   22.72    1.14
  -1   6  13   21.77    1.63
  -1   6  12   10.25    1.00
  -1   6  12    9.63    1.01
   1  -6 -12    8.77    1.40
   1  -6 -12   10.43    1.76
  -1   6  12    9.55    0.82
  -1   6  12    8.84    0.50
  -1   6  12   11.16    1.14
  -1   6  11   40.29    2.05
   1  -6 -11   41.91    2.80
  -1   6  11   37.95    1.81
   1  -6 -11   41.87    3.30
  -1   6  11   37.97    1.80
  -1   6  11   40.20    2.15
  -1   6  11   39.80    1.28
  -1   6  10  146.61    4.28
   1  -6 -10  150.76    5.25
  -1   6  10  148.62    2.43
  -1   6  10  154.72    3.66
   1  -6 -10  146.77    5.28
  -1   6  10  145.04    3.98
   1  -6 -10  153.29    6.39
  -1   6  10  144.23    4.30
  -1   6  10  149.54    3.18
  -1   6   9  479.95    9.12
   1  -6  -9  489.24   10.14
  -1   6   9  489.78    6.75
  -1   6   9  492.70    7.61
   1  -6  -9  478.99   10.49
  -1   6   9  466.57    8.77
   1  -6  -9  437.81   11.59
  -1   6   9  471.63    7.67
   1  -6  -9  495.14    7.43
  -1   6   9  440.76    8.86
  -1   6   8   97.02    3.49
   1  -6  -8  105.15    3.83
  -1   6   8  102.99    3.57
  -1   6   8  106.45    2.35
   1  -6  -8  105.17    2.79
  -1   6   8  102.55    2.31
   1  -6  -8  103.53    4.24
   1  -6  -8  108.16    5.08
  -1   6   8   96.78    3.32
  -1   6   8  102.15    3.50
   1  -6  -8  101.91    2.69
  -1   6   8   97.92    2.77
  -1   6   7  357.15    7.58
  -1   6   7  356.39    7.09
   1  -6  -7  338.43    7.42
   1  -6  -7  358.10    5.72
  -1   6   7  347.05    5.91
  -1   6   7  365.13    4.86
  -1   6   7  359.48    5.10
   1  -6  -7  352.23    8.47
   1  -6  -7  353.39    9.61
  -1   6   7  346.77    6.45
   1  -6  -7  349.57    6.42
  -1   6   6   48.28    2.42
   1  -6  -6   46.39    1.21
  -1   6   6   48.06    1.81
   1  -6  -6   45.99    2.69
   1  -6  -6   45.90    2.15
  -1   6   6   44.46    1.92
   1  -6  -6   51.38    3.28
  -1   6   6   47.58    1.98
   1  -6  -6   46.09    1.94
  -1   6   5    2.46    0.54
   1  -6  -5    2.52    0.64
   1  -6  -5    2.62    0.47
   1  -6  -5    3.33    0.88
  -1   6   5    2.11    0.43
   1  -6  -5    2.31    0.48
  -1   6   4   42.12    2.63
  -1   6   4   41.09    2.26
   1  -6  -4   39.99    1.64
   1  -6  -4   40.99    2.46
   1  -6  -4   38.73    2.60
   1  -6  -4   35.75    2.05
  -1   6   4   39.62    1.90
   1  -6  -3   11.97    0.77
  -1   6   3   11.76    1.31
   1  -6  -3   12.81    1.34
   1  -6  -3   14.08    1.51
  -1   6   3   12.23    1.08
   1  -6  -3   10.07    1.02
  -1   6   3   11.98    1.26
  -1   6   2    0.23    0.34
   1  -6  -2   -0.19    0.57
  -1   6   2    0.23    0.40
   1  -6  -2    0.28    0.11
   1  -6  -2    0.39    0.13
   1  -6  -2    0.36    0.33
   1  -6  -2    0.43    0.46
   1  -6  -2    0.23    0.27
  -1   6   2    0.15    0.39
   1  -6  -1  528.04    7.50
   1  -6  -1  534.59    7.35
  -1   6   1  538.55    7.12
   1  -6  -1  516.05   10.40
   1  -6  -1  515.89   10.46
  -1   6   1  512.76    9.53
   1  -6  -1  489.48   10.36
  -1   6   1  512.41    9.43
  -1   6   0   54.58    1.89
   1  -6   0   53.57    1.79
  -1   6   0   58.28    2.39
   1  -6   0   57.58    1.61
   1  -6   0   56.26    2.84
   1  -6   0   59.67    2.92
   1  -6   0   54.09    2.68
  -1   6   0   54.70    2.71
  -1   6   0   53.13    2.51
  -1   6  -1    1.76    0.41
   1  -6   1    1.15    0.32
  -1   6  -1    1.03    0.36
   1  -6   1    1.05    0.28
   1  -6   1    0.83    0.55
   1  -6   1    1.62    0.62
   1  -6   1    0.19    0.33
  -1   6  -1    0.93    0.49
  -1   6  -1    0.99    0.44
   1  -6   2  522.91    8.89
  -1   6  -2  517.51    9.07
   1  -6   2  528.78    9.65
  -1   6  -2  519.61    9.07
   1  -6   2  521.44    8.38
   1  -6   2  533.01   10.63
   1  -6   2  525.87   10.37
  -1   6  -2  518.35   10.25
  -1   6  -2  533.51   10.11
  -1   6  -3  589.58   10.30
   1  -6   3  580.20   10.04
  -1   6  -3  569.28    9.90
   1  -6   3  577.50   10.35
   1  -6   3  587.65    9.65
  -1   6  -3  594.57    9.08
   1  -6   3  586.37   11.22
   1  -6   3  582.89   11.45
  -1   6  -3  574.41   11.05
  -1   6  -3  597.19   11.10
  -1   6  -4  857.01   14.37
   1  -6   4  892.23   14.11
   1  -6   4  889.42   13.76
  -1   6  -4  870.54   13.26
   1  -6   4  878.28   15.22
   1  -6   4  899.28   15.52
  -1   6  -4  881.01   14.94
  -1   6  -4  895.65   15.03
  -1   6  -5  135.67    4.45
  -1   6  -5  130.82    3.82
   1  -6   5  133.57    4.09
   1  -6   5  140.87    4.79
   1  -6   5  133.16    4.77
   1  -6   5  135.93    4.06
  -1   6  -5  130.75    4.42
  -1   6  -5  135.80    4.57
  -1   6  -6   64.01    2.77
   1  -6   6   60.58    2.86
   1  -6   6   58.49    3.08
   1  -6   6   61.89    3.20
   1  -6   6   68.91    2.86
  -1   6  -6   64.13    2.99
  -1   6  -6   57.98    2.95
  -1   6  -7  334.57    7.65
   1  -6   7  337.57    8.32
   1  -6   7  338.73    7.43
  -1   6  -7  333.10    7.72
  -1   6  -7  320.03    7.90
   1  -6   8    2.17    0.66
   1  -6   8    1.86    0.59
  -1   6  -8    2.66    0.69
  -1   6  -8    3.23    0.72
  -1   6  -8    3.19    0.78
   1  -6   9    0.06    0.62
  -1   6  -9   -0.03    0.49
   1  -6   9   -0.38    0.44
  -1   6  -9    0.08    0.36
  -1   6  -9   -0.23    0.40
  -1   6 -10   51.72    3.17
   1  -6  10   46.16    2.96
   1  -6  10   48.79    2.73
  -1   6 -10   51.45    2.71
  -1   6 -10   47.60    2.82
  -1   6 -11    0.95    0.52
   1  -6  11    1.66    0.72
  -1   6 -11    0.93    0.45
  -1   6 -11    3.20    1.00
   1  -6  11    1.99    0.84
  -1   6 -12   79.01    3.81
   1  -6  12   87.73    3.97
  -1   6 -12   85.34    3.49
  -1   6 -12   70.76    4.12
   1  -6  12   78.48    4.00
  -1   6 -13   18.51    1.84
   1  -6  13   20.07    1.95
  -1   6 -13   20.60    1.69
  -1   6 -13   19.59    2.19
   1  -6  13   16.16    1.93
   1  -6  14   43.77    3.05
  -1   6 -14   45.48    2.93
  -1   6 -14   45.24    2.49
  -1   6 -14   42.20    3.46
   1  -6  14   49.20    3.28
  -1   6 -15   13.15    1.59
   1  -6  15   13.49    1.70
  -1   6 -15   11.65    1.25
  -1   6 -15   12.87    2.06
   1  -6  15   12.04    1.74
  -1   6 -16    9.62    1.38
   1  -6  16   13.44    1.85
  -1   6 -16   10.28    1.15
  -1   6 -16   13.00    2.05
   1  -6  16   10.49    1.60
  -1   6 -17    1.26    0.58
   1  -6  17    2.02    0.86
  -1   6 -17    1.08    0.44
   1  -6  17    0.77    0.75
  -1   6 -17    0.36    0.69
   1  -6  18    0.14    0.60
   1  -6  18    0.08    0.75
  -1   6 -18   -0.12    0.56
  -1   6 -18    0.70    0.75
   1  -6  19    8.82    1.59
  -1   6 -19    7.03    1.33
   1  -6  19    9.74    1.69
  -1   6 -19    9.51    2.06
   1  -6  20   10.01    1.83
   1  -6  20    8.32    1.74
  -1   6 -20    7.93    1.37
  -1   6 -20    7.45    1.81
   1  -6  21    3.56    1.28
  -1   6 -21    1.57    0.73
   1  -6  21    1.37    0.99
  -1   6 -21   -0.11    1.00
   1  -6  22    5.54    1.47
  -1   6 -22    5.28    1.16
   1  -6  22    4.18    1.40
  -1   6 -22    5.83    1.72
   1  -6  23    6.97    1.69
  -1   6 -23    7.71    1.33
   1  -6  23    9.13    1.91
  -1   6 -23    8.93    2.51
   1  -6  24    4.02    1.47
  -1   6 -24    6.23    1.89
  -1   6 -24    5.24    1.26
   1  -6  24    3.75    1.33
  -1   6 -25   -0.17    1.24
   1  -6  25    0.78    1.05
  -1   6 -26    5.50    2.15
   1  -6  26    3.44    1.67
  -1   6 -27   -0.21    1.61
  -1   6 -27    2.64    1.74
   1  -6  27    3.36    1.64
  -1   5  29    1.35    1.58
   1  -5 -29    0.98    1.50
   1  -5 -29    1.55    1.69
   1  -5 -29    0.42    1.32
  -1   5  29   -0.61    0.92
  -1   5  28    2.68    1.53
   1  -5 -28    1.64    1.73
   1  -5 -28    1.89    1.52
   1  -5 -28    5.36    1.87
  -1   5  28    4.45    1.31
  -1   5  27    0.44    1.04
   1  -5 -27    0.42    1.30
   1  -5 -27   -0.10    0.98
   1  -5 -27   -0.02    1.25
  -1   5  27    0.02    0.83
  -1   5  26    9.71    2.17
   1  -5 -26    9.83    2.60
   1  -5 -26    9.64    2.15
   1  -5 -26    9.70    2.24
  -1   5  26    9.47    1.56
  -1   5  25    5.16    1.64
   1  -5 -25    5.73    2.08
   1  -5 -25    5.46    1.73
  -1   5  25    5.84    1.29
  -1   5  24    2.20    1.07
   1  -5 -24    2.43    1.37
   1  -5 -24    1.60    1.42
  -1   5  24    2.82    0.94
   1  -5 -23   -0.40    1.47
   1  -5 -23    0.17    1.01
  -1   5  23   -0.72    0.64
  -1   5  22   15.94    2.31
   1  -5 -22   13.44    2.49
   1  -5 -22   18.83    2.88
  -1   5  22   13.39    1.54
  -1   5  21    1.09    0.76
   1  -5 -21    1.73    1.17
  -1   5  21    1.39    0.61
   1  -5 -21    1.91    1.01
   1  -5 -20    1.53    1.04
  -1   5  20    2.16    1.07
   1  -5 -20    1.82    1.34
  -1   5  20    1.49    0.66
  -1   5  20    1.21    0.36
  -1   5  19   -0.06    0.19
  -1   5  19    0.38    0.93
   1  -5 -19    0.22    1.01
   1  -5 -19    0.81    0.98
   1  -5 -19    0.25    1.00
  -1   5  19   -0.49    0.49
  -1   5  18   70.79    2.21
  -1   5  18   71.63    4.39
   1  -5 -18   72.07    4.79
  -1   5  18   68.21    3.15
   1  -5 -18   65.82    4.66
   1  -5 -18   70.95    4.98
  -1   5  17    2.79    0.45
   1  -5 -17    2.31    1.17
  -1   5  17    4.88    0.86
   1  -5 -17    1.97    1.26
   1  -5 -17    1.95    1.02
  -1   5  16   46.56    1.81
   1  -5 -16   51.62    3.72
  -1   5  16   47.87    2.48
   1  -5 -16   45.48    3.80
   1  -5 -16   52.19    3.93
  -1   5  15    1.05    0.32
   1  -5 -15    1.21    0.74
  -1   5  15    1.03    0.41
   1  -5 -15   -0.09    0.77
   1  -5 -15    0.70    0.65
  -1   5  14   32.24    1.50
   1  -5 -14   31.50    2.89
  -1   5  14   32.27    1.91
   1  -5 -14   33.19    2.92
   1  -5 -14   35.57    2.98
  -1   5  13   58.81    2.13
   1  -5 -13   56.39    3.64
  -1   5  13   60.57    1.33
   1  -5 -13   58.18    3.88
  -1   5  13   56.91    2.55
  -1   5  12  250.48    5.17
  -1   5  12  237.41    5.80
   1  -5 -12  246.13    7.63
   1  -5 -12  243.66    8.13
  -1   5  12  251.35    4.24
  -1   5  12  247.41    5.80
  -1   5  11 2374.46   31.76
  -1   5  11 2347.97   32.28
   1  -5 -11 2467.34   35.65
  -1   5  11 2459.66   30.78
   1  -5 -11 2487.87   37.34
  -1   5  11 2456.37   32.59
  -1   5  10 1117.74   16.52
  -1   5  10 1146.52   16.50
   1  -5 -10 1147.38   19.18
  -1   5  10 1124.90   15.87
  -1   5  10 1151.45   14.45
  -1   5  10 1150.61   16.96
  -1   5   9   50.62    2.19
   1  -5  -9   53.60    2.90
  -1   5   9   55.82    2.01
  -1   5   9   49.73    1.98
   1  -5  -9   53.00    3.40
  -1   5   9   53.88    1.51
  -1   5   9   52.68    2.27
  -1   5   8  174.26    4.50
  -1   5   8  171.17    4.90
   1  -5  -8  178.51    5.25
  -1   5   8  177.85    2.82
  -1   5   8  178.37    3.67
   1  -5  -8  176.39    5.40
  -1   5   8  170.42    4.25
   1  -5  -8  168.57    6.23
   1  -5  -8  183.29    3.32
  -1   5   8  175.53    4.49
  -1   5   8  174.81    3.44
  -1   5   7    4.02    0.63
   1  -5  -7    3.54    0.59
  -1   5   7    5.82    0.79
  -1   5   7    3.47    0.34
  -1   5   7    3.41    0.37
   1  -5  -7    3.55    0.77
  -1   5   7    3.04    0.58
   1  -5  -7    4.25    0.93
  -1   5   7    2.36    0.37
   1  -5  -7    3.22    0.41
  -1   5   7    3.74    0.61
  -1   5   6    8.13    0.92
   1  -5  -6    6.39    0.85
  -1   5   6    8.64    0.85
  -1   5   6    8.43    0.61
  -1   5   6    8.59    0.47
   1  -5  -6    8.82    1.11
   1  -5  -6   10.21    1.44
   1  -5  -6    9.44    0.76
  -1   5   6    7.52    0.69
  -1   5   5   44.49    2.94
  -1   5   5   46.07    2.17
   1  -5  -5   49.10    1.24
   1  -5  -5   46.92    2.51
   1  -5  -5   47.31    2.02
  -1   5   5   47.69    1.86
   1  -5  -5   47.10    2.84
   1  -5  -5   45.36    1.82
  -1   5   5   46.96    1.83
  -1   5   4    4.79    0.72
  -1   5   4    4.40    0.88
   1  -5  -4    5.93    0.86
   1  -5  -4    5.10    0.59
   1  -5  -4    6.28    1.03
   1  -5  -4    5.36    0.64
  -1   5   4    5.56    0.63
  -1   5   3    8.57    1.10
  -1   5   3    9.53    1.03
   1  -5  -3    9.71    0.71
   1  -5  -3    8.35    1.13
  -1   5   3    8.94    1.06
   1  -5  -3   10.10    1.23
  -1   5   3    9.17    0.83
   1  -5  -3    8.66    0.83
  -1   5   2   35.54    2.05
   1  -5  -2   36.42    1.22
   1  -5  -2   35.74    2.11
   1  -5  -2   38.62    2.19
  -1   5   2   37.27    2.08
  -1   5   2   35.71    2.14
   1  -5  -2   31.60    1.98
  -1   5   2   37.17    1.98
   1  -5  -2   30.16    2.15
   1  -5  -2   35.68    1.77
  -1   5   2   34.65    1.70
  -1   5   1  669.86   11.07
   1  -5  -1  668.11   11.00
  -1   5   1  658.04   10.85
   1  -5  -1  665.77   11.74
  -1   5   1  651.13   11.45
  -1   5   1  656.71   11.76
   1  -5  -1  655.77   11.74
   1  -5  -1  635.05   11.82
  -1   5   1  675.08   11.45
   1  -5  -1  656.64   11.71
   1  -5  -1  679.48    8.99
   1  -5   0   23.42    1.03
  -1   5   0   26.69    1.48
   1  -5   0   26.04    1.68
   1  -5   0   24.12    0.95
   1  -5   0   26.00    1.77
   1  -5   0   26.18    1.72
  -1   5   0   26.77    1.80
  -1   5   0   25.62    1.65
  -1   5   0   25.46    1.69
   1  -5   0   20.95    1.61
  -1   5   0   25.58    1.55
   1  -5   0   23.89    1.54
   1  -5   1  130.26    3.12
  -1   5  -1  126.84    3.16
  -1   5  -1  135.17    3.57
   1  -5   1  123.18    3.74
   1  -5   1  133.08    2.86
   1  -5   1  129.77    4.07
  -1   5  -1  124.77    3.85
   1  -5   1  130.29    4.14
  -1   5  -1  126.71    4.07
  -1   5  -1  126.81    3.95
   1  -5   1  129.91    4.15
  -1   5  -1  134.59    3.91
   1  -5   1  123.98    3.87
   1  -5   2    2.96    0.58
  -1   5  -2    2.55    0.46
  -1   5  -2    2.04    0.54
   1  -5   2    2.67    0.41
  -1   5  -2    2.36    0.34
   1  -5   2    2.94    0.58
   1  -5   2    1.69    0.61
  -1   5  -2    2.48    0.58
  -1   5  -2    3.33    0.67
   1  -5   2    3.20    0.54
  -1   5  -2    2.13    0.40
  -1   5  -3    0.60    0.30
  -1   5  -3    0.83    0.37
   1  -5   3    0.09    0.25
   1  -5   3    0.74    0.30
  -1   5  -3    0.69    0.21
   1  -5   3    0.64    0.46
   1  -5   3    0.60    0.42
  -1   5  -3    0.26    0.27
   1  -5   3    1.02    0.37
  -1   5  -3    0.70    0.26
   1  -5   3    0.78    0.44
  -1   5  -4  186.73    4.91
   1  -5   4  184.22    4.91
   1  -5   4  197.48    4.72
  -1   5  -4  198.70    4.53
   1  -5   4  198.93    5.37
   1  -5   4  197.97    5.41
  -1   5  -4  193.66    4.65
   1  -5   4  198.34    4.75
   1  -5   4  195.87    5.32
  -1   5  -4  198.95    5.18
  -1   5  -4  190.56    5.15
   1  -5   5  756.80   12.76
  -1   5  -5  784.12   12.53
   1  -5   5  779.91   13.48
   1  -5   5  796.23   13.54
   1  -5   5  765.53   12.43
  -1   5  -5  774.60   12.98
  -1   5  -5  779.89   13.22
   1  -5   6  386.02    8.27
  -1   5  -6  390.27    8.04
   1  -5   6  395.55    8.56
   1  -5   6  393.50    7.79
  -1   5  -6  394.68    8.08
  -1   5  -6  406.42    8.43
  -1   5  -7   22.74    1.78
   1  -5   7   25.10    1.89
   1  -5   7   24.32    1.66
  -1   5  -7   25.10    1.71
  -1   5  -7   23.79    1.75
  -1   5  -8   14.15    1.47
   1  -5   8   15.25    1.50
   1  -5   8   14.44    1.32
  -1   5  -8   13.16    1.26
  -1   5  -8   14.26    1.42
  -1   5  -9    0.86    0.48
   1  -5   9    1.13    0.44
  -1   5  -9    0.55    0.37
  -1   5  -9    1.10    0.54
   1  -5   9    1.48    0.60
   1  -5  10  113.25    4.21
  -1   5 -10  113.09    4.23
  -1   5 -10  110.66    3.75
  -1   5 -10  115.89    4.83
   1  -5  10  114.61    4.42
  -1   5 -11   28.16    2.06
   1  -5  11   29.90    2.17
  -1   5 -11   26.88    1.75
  -1   5 -11   30.07    2.52
   1  -5  11   28.16    2.16
  -1   5 -12    4.33    0.92
   1  -5  12    4.17    0.99
  -1   5 -12    2.73    0.64
  -1   5 -12    2.27    0.86
   1  -5  12    2.70    0.75
   1  -5  13    1.08    0.68
  -1   5 -13   -0.12    0.55
  -1   5 -13    0.56    0.29
  -1   5 -13    0.08    0.58
   1  -5  13    0.08    0.45
   1  -5  14   25.72    2.28
  -1   5 -14   27.74    2.17
  -1   5 -14   27.85    1.78
  -1   5 -14   30.26    2.90
   1  -5  14   27.09    2.29
   1  -5  15    0.96    0.79
  -1   5 -15    1.08    0.62
  -1   5 -15    0.69    0.36
  -1   5 -15    0.26    0.62
   1  -5  15   -0.54    0.79
   1  -5  16    6.22    1.26
  -1   5 -16    3.73    0.85
  -1   5 -16    4.82    0.75
  -1   5 -16    4.38    1.21
   1  -5  16    4.17    1.04
  -1   5 -17    0.75    0.46
   1  -5  17   -0.32    0.52
  -1   5 -17   -0.27    0.30
   1  -5  17    0.72    0.61
  -1   5 -17    0.04    0.96
   1  -5  18   -0.49    0.66
   1  -5  18    0.12    0.66
  -1   5 -18   -0.16    0.45
  -1   5 -18   -0.44    0.84
   1  -5  19   15.29    1.98
  -1   5 -19   11.05    1.52
   1  -5  19   17.17    2.20
  -1   5 -19   15.01    2.45
   1  -5  20    7.59    1.36
  -1   5 -20    6.38    1.15
   1  -5  20    4.31    1.35
  -1   5 -20    7.19    1.79
   1  -5  21    0.69    0.63
  -1   5 -21    0.36    0.55
   1  -5  21    0.89    0.78
  -1   5 -21   -0.75    1.17
   1  -5  22   -0.11    0.64
  -1   5 -22   -0.39    0.51
   1  -5  22   -1.28    1.07
  -1   5 -22    0.49    0.89
   1  -5  23   12.99    2.10
  -1   5 -23   11.47    1.57
   1  -5  23   12.97    2.33
  -1   5 -23   11.03    2.37
   1  -5  24    0.46    0.82
  -1   5 -24    1.68    1.74
   1  -5  24    0.30    1.04
  -1   5 -24    0.37    0.59
  -1   5 -25    5.30    1.81
   1  -5  25    2.77    1.29
  -1   5 -26    1.76    1.30
   1  -5  26   -1.67    1.48
  -1   5 -27    2.52    1.56
   1  -5  27    2.07    1.34
   1  -4 -30    4.02    2.06
   1  -4 -30    0.04    1.28
  -1   4  30    1.72    1.20
   1  -4 -29    9.34    2.40
   1  -4 -29    9.41    2.63
   1  -4 -29    4.76    2.46
  -1   4  29    6.85    2.04
   1  -4 -28    4.69    1.83
   1  -4 -28    4.33    1.83
   1  -4 -28    3.45    2.14
  -1   4  28    3.35    1.57
  -1   4  27    1.29    1.38
   1  -4 -27    1.58    1.90
   1  -4 -27    1.25    1.44
   1  -4 -27   -1.27    1.22
  -1   4  27   -0.03    0.60
  -1   4  26   10.56    2.28
   1  -4 -26   11.72    2.76
   1  -4 -26   14.34    2.58
  -1   4  26    7.85    1.48
  -1   4  25    2.73    1.37
   1  -4 -25    1.82    1.44
   1  -4 -25    3.39    1.65
  -1   4  25    3.51    1.02
  -1   4  24    0.72    0.75
   1  -4 -24   -0.71    1.08
   1  -4 -24   -1.01    1.07
  -1   4  24    1.69    0.82
  -1   4  23    1.08    1.05
   1  -4 -23   -0.99    0.97
   1  -4 -23   -0.49    0.95
  -1   4  23   -0.50    0.59
  -1   4  22    0.67    1.14
   1  -4 -22    2.47    1.46
   1  -4 -22    1.38    0.84
  -1   4  22   -0.09    0.43
  -1   4  21    1.01    1.00
   1  -4 -21    1.06    1.19
   1  -4 -21    0.38    0.86
  -1   4  21    0.90    0.51
   1  -4 -20   85.38    5.56
   1  -4 -20   80.87    5.74
  -1   4  20   84.39    3.74
  -1   4  20   74.73    4.81
   1  -4 -19   87.69    5.51
   1  -4 -19   85.55    5.65
  -1   4  19   87.88    5.04
  -1   4  19   76.62    3.42
  -1   4  19   79.24    2.31
  -1   4  18   50.71    1.79
   1  -4 -18   50.10    1.35
   1  -4 -18   53.05    4.31
   1  -4 -18   52.53    4.19
  -1   4  18   55.46    3.87
   1  -4 -18   56.32    4.15
  -1   4  18   51.19    2.69
  -1   4  17   34.84    1.43
   1  -4 -17   34.62    1.05
   1  -4 -17   34.10    3.41
   1  -4 -17   38.06    3.41
  -1   4  17   29.10    2.73
   1  -4 -17   37.62    3.23
  -1   4  17   32.09    2.04
   1  -4 -16   55.42    2.65
  -1   4  16   62.45    1.95
   1  -4 -16   64.81    4.31
   1  -4 -16   68.24    4.55
   1  -4 -16   69.65    4.36
  -1   4  16   61.40    2.76
   1  -4 -16   64.53    1.45
   1  -4 -15   26.46    1.76
  -1   4  15   29.64    1.29
   1  -4 -15   33.06    2.97
   1  -4 -15   30.21    2.88
   1  -4 -15   26.02    2.61
  -1   4  15   30.92    1.89
   1  -4 -15   28.20    0.84
  -1   4  14   75.86    2.17
   1  -4 -14   65.10    2.79
   1  -4 -14   71.27    4.30
   1  -4 -14   71.55    4.30
   1  -4 -14   75.65    4.23
  -1   4  14   74.15    2.89
   1  -4 -14   73.76    1.44
   1  -4 -13  261.53    6.11
  -1   4  13  274.53    5.03
   1  -4 -13  286.60    8.64
  -1   4  13  274.41    6.09
   1  -4 -13  281.50    8.64
   1  -4 -13  281.14    8.55
  -1   4  12  205.52    4.12
   1  -4 -12  194.07    5.02
   1  -4 -12  187.06    6.61
   1  -4 -12  198.72    7.01
   1  -4 -12  206.86    7.04
  -1   4  12  205.18    4.98
  -1   4  11   97.42    2.65
   1  -4 -11   91.09    3.24
   1  -4 -11   99.61    4.47
  -1   4  11   97.88    1.80
   1  -4 -11   99.76    4.67
  -1   4  11   95.70    3.11
  -1   4  11   94.79    3.35
   1  -4 -10  103.92    3.40
  -1   4  10  102.84    2.80
   1  -4 -10  105.40    4.41
   1  -4 -10  109.43    4.80
  -1   4  10  108.53    2.29
  -1   4  10  100.83    3.17
  -1   4  10  104.88    3.37
   1  -4  -9  731.31   12.02
  -1   4   9  719.75   11.02
   1  -4  -9  730.46   13.57
   1  -4  -9  766.64   14.77
  -1   4   9  717.70   10.43
  -1   4   9  738.46   11.57
  -1   4   9  758.79   11.56
   1  -4  -8   23.82    1.53
  -1   4   8   25.02    1.35
  -1   4   8   26.38    1.35
   1  -4  -8   24.40    1.89
  -1   4   8   27.16    1.89
   1  -4  -8   29.27    2.38
  -1   4   8   24.27    1.20
  -1   4   8   26.07    0.82
  -1   4   8   26.57    1.47
   1  -4  -7    0.16    0.29
  -1   4   7    1.02    0.34
   1  -4  -7    0.52    0.34
  -1   4   7    0.31    0.29
  -1   4   7    0.49    0.20
   1  -4  -7    1.00    0.51
  -1   4   7    0.73    0.32
   1  -4  -7    0.27    0.45
  -1   4   7    0.54    0.19
  -1   4   7    0.94    0.36
   1  -4  -7    0.53    0.16
  -1   4   6   23.11    1.34
   1  -4  -6   23.66    1.52
  -1   4   6   23.76    1.46
   1  -4  -6   21.92    1.46
  -1   4   6   24.22    0.77
  -1   4   6   25.54    1.01
   1  -4  -6   27.26    1.82
  -1   4   6   25.06    1.41
   1  -4  -6   21.88    1.92
   1  -4  -6   25.26    1.00
  -1   4   6   24.22    0.99
   1  -4  -5  380.15    7.42
  -1   4   5  370.92    6.97
   1  -4  -5  388.93    7.21
  -1   4   5  388.88    6.92
  -1   4   5  384.42    5.74
  -1   4   5  380.90    7.82
   1  -4  -5  383.70    7.85
  -1   4   5  380.27    6.08
   1  -4  -5  382.85    6.13
   1  -4  -5  377.14    8.75
  -1   4   5  370.45    8.45
  -1   4   5  384.93    5.41
   1  -4  -4  633.94   10.68
  -1   4   4  643.01   12.47
  -1   4   4  631.60   10.31
  -1   4   4  649.85   11.68
  -1   4   4  639.67   11.11
   1  -4  -4  653.49   11.07
   1  -4  -4  652.36    9.93
  -1   4   4  656.50    9.66
   1  -4  -4  609.87   11.86
   1  -4  -4  621.26    9.51
  -1   4   4  643.07    9.42
  -1   4   3   59.15    2.82
   1  -4  -3   58.30    2.41
  -1   4   3   57.58    2.27
  -1   4   3   61.93    2.67
   1  -4  -3   57.72    2.49
  -1   4   3   61.83    2.61
   1  -4  -3   59.57    1.85
   1  -4  -3   59.13    2.76
   1  -4  -3   60.75    2.00
  -1   4   3   59.69    1.95
   1  -4  -2   31.83    1.14
  -1   4   2   32.66    1.80
  -1   4   2   30.85    1.76
   1  -4  -2   30.34    1.86
   1  -4  -2   31.62    1.78
   1  -4  -2   30.80    2.01
  -1   4   2   34.80    1.89
   1  -4  -2   32.74    1.77
  -1   4   2   30.71    1.63
   1  -4  -2   32.64    1.48
  -1   4   2   30.89    1.43
  -1   4   1   14.27    1.12
   1  -4  -1   17.45    1.14
  -1   4   1   16.32    1.07
   1  -4  -1   17.07    1.33
  -1   4   1   15.77    1.23
   1  -4  -1   17.40    1.29
  -1   4   1   16.41    1.25
   1  -4  -1   14.22    1.28
   1  -4  -1   15.18    1.21
  -1   4   1   16.82    1.21
   1  -4  -1   16.24    0.61
   1  -4   0  406.98    6.10
  -1   4   0  426.95    7.24
   1  -4   0  402.76    7.57
   1  -4   0  421.60    5.95
   1  -4   0  390.90    7.68
   1  -4   0  395.09    7.67
  -1   4   0  402.45    7.76
  -1   4   0  399.25    7.58
   1  -4   0  404.40    7.75
  -1   4   0  401.40    7.52
   1  -4   0  414.22    7.42
  -1   4   0  389.19    7.15
   1  -4   1  289.61    5.17
   1  -4   1  295.70    5.83
  -1   4  -1  295.46    5.52
   1  -4   1  303.08    4.93
   1  -4   1  296.31    6.29
   1  -4   1  296.84    6.22
  -1   4  -1  297.41    6.16
  -1   4  -1  303.62    6.32
   1  -4   1  299.52    6.33
  -1   4  -1  290.81    6.07
   1  -4   1  309.08    6.12
  -1   4  -1  295.37    5.92
   1  -4   2  278.35    5.38
  -1   4  -2  291.63    5.47
   1  -4   2  285.23    5.62
  -1   4  -2  280.43    4.86
   1  -4   2  294.65    5.19
   1  -4   2  284.89    6.19
   1  -4   2  279.76    6.06
  -1   4  -2  288.30    6.11
   1  -4   2  286.15    6.18
  -1   4  -2  295.15    6.01
  -1   4  -2  280.54    5.88
   1  -4   2  290.18    6.12
   1  -4   3   34.67    1.69
   1  -4   3   34.23    1.62
  -1   4  -3   31.75    1.52
  -1   4  -3   34.56    1.47
   1  -4   3   33.84    1.55
   1  -4   3   32.50    1.81
   1  -4   3   34.47    1.87
  -1   4  -3   30.42    1.69
  -1   4  -3   34.42    1.77
  -1   4  -3   35.32    1.81
   1  -4   3   32.69    1.81
   1  -4   4    1.94    0.44
  -1   4  -4    1.38    0.40
   1  -4   4    1.61    0.37
  -1   4  -4    1.37    0.35
  -1   4  -4    1.50    0.41
   1  -4   4    1.21    0.33
   1  -4   4    1.08    0.43
  -1   4  -4    2.10    0.54
  -1   4  -4    1.57    0.46
   1  -4   4    1.82    0.47
   1  -4   4    0.66    0.37
   1  -4   5   57.62    2.54
  -1   4  -5   61.39    2.47
   1  -4   5   60.94    2.55
  -1   4  -5   57.25    2.31
   1  -4   5   60.54    2.32
   1  -4   5   60.76    2.58
  -1   4  -5   59.80    2.41
  -1   4  -5   57.20    2.35
  -1   4  -5   59.37    2.52
   1  -4   6   23.21    1.67
  -1   4  -6   24.44    1.68
  -1   4  -6   24.58    1.52
   1  -4   6   22.06    1.57
   1  -4   6   23.51    1.47
  -1   4  -6   24.19    1.49
  -1   4  -6   22.29    1.54
   1  -4   7   53.91    2.78
  -1   4  -7   51.93    2.67
   1  -4   7   57.45    2.62
   1  -4   7   55.52    2.45
  -1   4  -7   55.09    2.30
  -1   4  -7   53.25    2.48
  -1   4  -8    1.17    0.41
   1  -4   8    1.90    0.58
  -1   4  -8    1.44    0.43
  -1   4  -8    1.02    0.38
   1  -4   8    1.00    0.41
  -1   4  -9  100.81    3.65
   1  -4   9  102.53    3.73
  -1   4  -9  103.94    3.26
  -1   4  -9  103.19    4.26
   1  -4   9  100.71    3.74
  -1   4 -10   -0.30    0.37
   1  -4  10    0.39    0.32
  -1   4 -10   -0.34    0.32
  -1   4 -10    0.62    0.51
   1  -4  10   -0.19    0.30
  -1   4 -11  257.45    6.47
   1  -4  11  260.38    6.91
  -1   4 -11  258.84    5.72
  -1   4 -11  239.24    7.56
   1  -4  11  267.12    6.75
   1  -4  12   59.31    3.16
  -1   4 -12   62.93    2.97
  -1   4 -12   61.52    2.42
  -1   4 -12   55.87    3.60
   1  -4  12   56.71    2.95
  -1   4 -13    1.96    0.54
   1  -4  13    3.27    0.86
  -1   4 -13    2.84    0.54
  -1   4 -13    3.45    1.05
   1  -4  13    2.64    0.77
  -1   4 -14    0.26    0.36
   1  -4  14   -0.28    0.58
  -1   4 -14   -0.09    0.30
  -1   4 -14   -0.45    0.78
   1  -4  14   -0.13    0.51
  -1   4 -15   42.05    2.55
   1  -4  15   48.27    3.21
  -1   4 -15   42.25    1.91
  -1   4 -15   47.91    3.74
   1  -4  15   45.95    2.89
  -1   4 -16    3.33    0.74
   1  -4  16    3.05    1.00
  -1   4 -16    2.64    0.46
  -1   4 -16    2.62    0.87
   1  -4  16    2.62    0.81
   1  -4  17   30.40    2.72
  -1   4 -17   32.31    2.25
  -1   4 -17   30.81    1.47
   1  -4  17   29.69    2.48
  -1   4 -17   29.64    3.16
   1  -4  18   25.21    2.32
   1  -4  18   27.45    2.68
  -1   4 -18   24.65    2.00
  -1   4 -18   24.00    2.93
   1  -4  19   -0.23    0.57
   1  -4  19    2.96    1.10
  -1   4 -19    2.29    0.66
  -1   4 -19    0.35    0.87
   1  -4  20    1.13    0.74
  -1   4 -20   -0.28    0.48
   1  -4  20    0.86    0.99
  -1   4 -20    1.64    1.27
   1  -4  21    0.99    0.77
   1  -4  21    4.09    1.35
  -1   4 -21    2.00    0.61
  -1   4 -21    1.38    1.24
   1  -4  22    2.70    0.93
   1  -4  22    2.65    1.23
  -1   4 -22    3.45    0.86
  -1   4 -22    2.03    1.08
   1  -4  23    1.05    0.82
   1  -4  23    3.84    1.49
  -1   4 -23    1.10    0.57
  -1   4 -23    2.04    1.23
   1  -4  24   22.24    2.63
  -1   4 -24   28.20    3.80
   1  -4  24   29.02    3.21
  -1   4 -24   26.76    2.24
  -1   4 -25    0.31    1.29
   1  -4  25    1.15    0.96
  -1   4 -26    1.50    1.35
   1  -4  26    6.86    1.74
  -1   4 -27    5.10    2.16
   1  -4  27   12.22    2.41
  -1   4 -28   -0.29    1.72
  -1   4 -28    0.50    1.16
   1  -4  28    0.29    1.48
   1  -3 -30    0.71    1.33
   1  -3 -30   -0.69    1.20
  -1   3  30   -1.99    1.73
   1  -3 -29    2.33    1.74
   1  -3 -29   -0.16    1.02
  -1   3  29    1.83    1.38
   1  -3 -28    6.31    2.15
  -1   3  28    5.58    1.73
   1  -3 -27    0.78    1.54
   1  -3 -27   -1.30    1.28
  -1   3  27   -0.48    1.10
   1  -3 -26    1.90    1.38
   1  -3 -26    0.22    1.34
  -1   3  26   -0.21    0.78
   1  -3 -25   40.24    4.29
   1  -3 -25   50.69    5.31
  -1   3  25   37.96    3.03
  -1   3  25   43.92    4.17
   1  -3 -24   14.81    2.69
   1  -3 -24   12.66    2.71
  -1   3  24   14.56    1.86
  -1   3  24   11.84    2.07
   1  -3 -23    1.37    1.04
  -1   3  23    1.74    0.70
  -1   3  23    3.94    1.43
   1  -3 -22   16.67    2.64
   1  -3 -22   13.96    2.76
  -1   3  22   20.16    1.99
  -1   3  22   16.23    2.33
   1  -3 -21   -0.10    0.99
   1  -3 -21   -0.44    0.83
  -1   3  21    0.27    0.46
  -1   3  21    0.26    0.85
   1  -3 -20    1.81    0.35
   1  -3 -20    3.39    1.13
  -1   3  20    4.23    1.26
   1  -3 -20    1.29    0.89
  -1   3  20    2.58    0.77
   1  -3 -19    4.59    0.50
   1  -3 -19    4.70    1.37
  -1   3  19    5.10    0.55
  -1   3  19    6.05    1.48
   1  -3 -19    4.36    1.50
  -1   3  19    5.17    0.97
   1  -3 -18   45.34    1.52
   1  -3 -18   51.52    4.25
   1  -3 -18   39.22    3.45
  -1   3  18   45.51    3.51
  -1   3  18   43.36    1.60
  -1   3  18   44.23    2.53
   1  -3 -17   20.01    2.44
   1  -3 -17   26.19    1.09
   1  -3 -17   25.48    2.95
  -1   3  17   28.25    2.66
   1  -3 -17   22.41    1.48
  -1   3  17   27.01    1.20
  -1   3  17   27.09    1.90
   1  -3 -16    1.55    0.26
   1  -3 -16    1.43    0.92
   1  -3 -16    1.66    0.83
  -1   3  16    1.58    0.78
  -1   3  16    2.26    0.66
  -1   3  16    1.65    0.31
   1  -3 -16    1.36    0.42
  -1   3  15   35.57    1.36
   1  -3 -15   35.32    1.84
   1  -3 -15   37.98    1.22
   1  -3 -15   37.99    3.22
   1  -3 -15   36.65    3.17
  -1   3  15   40.35    2.96
   1  -3 -15   39.63    3.14
  -1   3  15   37.44    2.10
  -1   3  14   12.01    0.75
   1  -3 -14   11.53    1.05
   1  -3 -14   14.54    1.97
   1  -3 -14   11.46    1.68
   1  -3 -14   13.89    1.80
  -1   3  14   11.32    1.08
   1  -3 -14   11.99    0.63
   1  -3 -13  113.46    3.35
  -1   3  13  112.19    2.62
   1  -3 -13  122.49    5.39
   1  -3 -13  117.51    5.35
   1  -3 -13  117.15    5.10
  -1   3  13  119.67    3.61
   1  -3 -13  120.90    2.25
   1  -3 -12  168.88    4.24
  -1   3  12  174.40    3.44
   1  -3 -12  171.73    6.37
   1  -3 -12  176.01    6.37
   1  -3 -12  178.82    6.23
  -1   3  12  177.88    4.40
   1  -3 -12  174.92    2.84
  -1   3  11  691.39    9.79
   1  -3 -11  664.46   10.87
   1  -3 -11  690.70    8.82
   1  -3 -11  660.41   13.91
   1  -3 -11  674.26   13.86
   1  -3 -11  694.54   13.95
  -1   3  11  685.88   10.98
   1  -3 -10   82.77    2.67
  -1   3  10   83.59    2.16
   1  -3 -10   86.41    1.47
   1  -3 -10   86.41    3.96
   1  -3 -10   81.41    3.88
  -1   3  10   79.35    2.67
  -1   3  10   76.13    3.00
  -1   3   9  531.20    8.00
   1  -3  -9  520.40    8.86
   1  -3  -9  549.85   11.06
   1  -3  -9  535.74   11.32
  -1   3   9  527.35    8.77
  -1   3   9  535.99    9.31
   1  -3  -8  188.40    4.30
  -1   3   8  185.25    3.67
  -1   3   8  189.17    4.34
   1  -3  -8  184.36    5.46
   1  -3  -8  185.49    5.85
  -1   3   8  179.93    3.15
  -1   3   8  183.31    4.12
   1  -3  -7 1269.58   17.43
  -1   3   7 1250.23   16.68
  -1   3   7 1235.86   17.06
   1  -3  -7 1219.59   18.92
  -1   3   7 1238.78   18.73
  -1   3   7 1224.39   18.61
  -1   3   7 1267.24   16.18
   1  -3  -7 1240.29   20.03
   1  -3  -7 1176.64   17.48
  -1   3   7 1244.58   17.15
  -1   3   6 1306.07   17.73
   1  -3  -6 1323.17   18.33
  -1   3   6 1340.22   17.56
   1  -3  -6 1335.39   19.44
  -1   3   6 1358.80   19.17
  -1   3   6 1298.74   19.33
  -1   3   6 1287.58   20.74
   1  -3  -6 1309.92   20.72
  -1   3   6 1330.01   18.01
   1  -3  -5  583.07    9.28
  -1   3   5  559.14    8.82
  -1   3   5  575.50    8.17
  -1   3   5  591.20    9.57
   1  -3  -5  564.04    9.70
   1  -3  -5  562.46    9.86
  -1   3   5  577.70    9.98
   1  -3  -5  575.50   11.07
  -1   3   5  565.39   10.94
  -1   3   5  588.68    7.77
  -1   3   5  562.58    8.93
   1  -3  -5  591.56    7.82
  -1   3   4    7.55    0.70
   1  -3  -4    7.21    0.71
  -1   3   4    8.11    0.44
   1  -3  -4    7.83    0.86
  -1   3   4    6.29    0.88
  -1   3   4    9.14    0.75
   1  -3  -4    7.96    0.76
  -1   3   4    7.17    0.67
   1  -3  -4    7.87    1.04
  -1   3   4    8.51    1.08
  -1   3   4    7.67    0.49
   1  -3  -4    8.29    0.54
  -1   3   3  171.48    5.00
  -1   3   3  174.63    3.80
   1  -3  -3  178.46    4.03
  -1   3   3  183.67    4.31
  -1   3   3  180.77    3.47
   1  -3  -3  175.88    3.61
   1  -3  -3  174.06    4.69
  -1   3   3  174.82    4.61
  -1   3   3  177.70    3.23
   1  -3  -3  181.26    3.35
  -1   3   2  522.87    9.47
  -1   3   2  530.18    8.42
   1  -3  -2  541.01    8.64
   1  -3  -2  525.31    7.62
   1  -3  -2  517.51    8.77
  -1   3   2  538.76    9.16
  -1   3   2  505.24    8.71
   1  -3  -2  524.06    9.18
  -1   3   2  517.63    7.80
   1  -3  -2  541.55    7.93
  -1   3   1 1411.18   19.38
  -1   3   1 1465.00   19.41
  -1   3   1 1432.12   19.34
   1  -3  -1 1418.81   19.52
   1  -3  -1 1374.81   19.22
   1  -3  -1 1396.89   19.86
   1  -3  -1 1392.14   19.09
  -1   3   1 1367.66   18.90
  -1   3   1 1343.07   18.37
   1  -3  -1 1391.62   18.54
  -1   3   0   83.46    2.37
   1  -3   0   86.33    2.47
  -1   3   0   86.16    1.69
   1  -3   0   88.26    2.70
   1  -3   0   84.44    2.63
  -1   3   0   86.79    2.64
  -1   3   0   89.11    2.69
   1  -3   0   88.44    1.85
   1  -3   0   87.86    2.65
  -1   3   0   84.23    2.52
   1  -3   0   87.90    2.63
  -1   3   0   84.35    2.44
   1  -3   1  542.31    7.89
  -1   3  -1  559.47    8.30
   1  -3   1  544.21    8.48
   1  -3   1  545.57    7.68
  -1   3  -1  569.36    8.89
   1  -3   1  559.66    8.88
  -1   3  -1  561.41    8.75
   1  -3   1  554.89    8.83
  -1   3  -1  525.43    8.66
  -1   3  -1  534.35    8.51
   1  -3   1  550.49    8.64
   1  -3   2  128.82    2.97
  -1   3  -2  125.02    2.93
   1  -3   2  124.24    2.99
   1  -3   2  124.57    2.82
  -1   3  -2  122.87    2.69
   1  -3   2  118.44    3.26
  -1   3  -2  124.61    3.23
   1  -3   2  127.86    3.30
  -1   3  -2  120.27    3.12
   1  -3   2  126.89    3.28
  -1   3  -2  122.28    3.17
   1  -3   3   87.56    2.64
   1  -3   3   87.51    2.47
  -1   3  -3   87.34    2.48
   1  -3   3   83.72    2.51
  -1   3  -3   87.06    2.45
   1  -3   3   87.38    2.74
  -1   3  -3   88.88    2.66
  -1   3  -3   88.43    2.62
   1  -3   3   87.65    2.70
  -1   3  -3   82.60    2.62
   1  -3   3   88.81    2.78
   1  -3   4  342.59    6.58
  -1   3  -4  339.96    6.18
   1  -3   4  342.92    6.18
  -1   3  -4  330.04    6.33
   1  -3   4  346.40    6.54
  -1   3  -4  332.90    6.21
   1  -3   4  338.78    6.45
  -1   3  -4  324.00    6.15
   1  -3   4  333.15    6.28
  -1   3  -4  334.34    6.40
   1  -3   4  346.86    6.65
   1  -3   5   66.85    2.64
   1  -3   5   71.21    2.40
  -1   3  -5   67.20    2.39
   1  -3   5   64.23    2.59
  -1   3  -5   70.13    2.63
   1  -3   5   69.77    2.48
  -1   3  -5   67.75    2.29
  -1   3  -5   67.12    2.25
   1  -3   5   61.67    2.48
  -1   3  -5   61.37    2.42
   1  -3   6   23.39    1.63
  -1   3  -6   23.20    1.47
   1  -3   6   25.23    1.48
  -1   3  -6   24.79    1.65
   1  -3   6   22.19    1.60
   1  -3   6   22.98    1.42
  -1   3  -6   24.33    1.32
  -1   3  -6   24.74    1.47
   1  -3   6   23.99    1.55
   1  -3   7  196.46    4.78
  -1   3  -7  200.93    4.84
   1  -3   7  195.22    4.88
  -1   3  -7  196.37    4.37
  -1   3  -7  201.40    5.52
   1  -3   7  198.74    5.56
   1  -3   8    5.56    0.78
   1  -3   8    5.99    0.85
  -1   3  -8    5.36    0.75
  -1   3  -8    4.92    0.61
  -1   3  -8    5.20    0.90
   1  -3   9   38.83    2.04
   1  -3   9   40.92    2.25
  -1   3  -9   39.54    2.04
  -1   3  -9   35.88    1.64
  -1   3  -9   39.58    2.57
   1  -3  10    5.82    0.86
   1  -3  10    5.68    0.95
  -1   3 -10    4.98    0.75
  -1   3 -10    4.44    0.58
  -1   3 -10    3.95    0.89
   1  -3  11   47.55    2.38
  -1   3 -11   45.29    2.28
   1  -3  11   39.05    2.42
  -1   3 -11   43.92    1.82
  -1   3 -11   44.99    3.07
   1  -3  12   27.58    1.86
  -1   3 -12   27.40    1.81
   1  -3  12   26.08    2.06
  -1   3 -12   27.32    1.39
  -1   3 -12   26.94    2.54
   1  -3  13   -0.48    0.51
   1  -3  13    0.75    0.58
  -1   3 -13    0.24    0.35
  -1   3 -13    0.15    0.18
  -1   3 -13   -0.04    0.44
  -1   3 -14   24.40    2.54
   1  -3  14   24.07    2.17
  -1   3 -14   25.99    1.80
   1  -3  14   26.30    1.95
  -1   3 -14   24.69    1.26
  -1   3 -14   23.97    1.05
   1  -3  15   56.39    3.02
   1  -3  15   58.68    3.45
  -1   3 -15   55.58    2.74
  -1   3 -15   51.99    1.49
  -1   3 -15   59.86    1.93
  -1   3 -15   56.30    4.03
   1  -3  16    4.43    1.12
  -1   3 -16    4.20    0.85
   1  -3  16    4.17    0.89
  -1   3 -16    2.97    0.29
  -1   3 -16    3.32    0.43
  -1   3 -16    3.55    1.19
   1  -3  17   46.96    2.89
   1  -3  17   47.13    3.36
  -1   3 -17   49.13    2.65
  -1   3 -17   47.70    1.41
  -1   3 -17   48.16    4.05
   1  -3  18    1.42    0.72
   1  -3  18    0.96    0.70
  -1   3 -18    0.29    0.37
  -1   3 -18   -0.54    0.71
   1  -3  19   27.61    2.37
   1  -3  19   34.49    3.04
  -1   3 -19   33.99    2.22
  -1   3 -19   36.04    3.65
   1  -3  20    3.49    0.99
  -1   3 -20    3.49    0.79
   1  -3  20    3.55    1.00
  -1   3 -20    0.72    0.86
   1  -3  21    2.43    0.85
   1  -3  21    4.35    1.19
  -1   3 -21    2.65    0.79
  -1   3 -21    4.29    1.66
   1  -3  22    5.03    1.17
   1  -3  22    4.14    1.26
  -1   3 -22    4.78    0.89
  -1   3 -22    4.66    1.67
   1  -3  23    5.62    1.34
   1  -3  23    7.64    1.79
  -1   3 -23    5.94    1.01
  -1   3 -23    7.90    2.23
   1  -3  24    1.82    0.92
   1  -3  24    1.28    1.07
  -1   3 -24    1.56    1.32
   1  -3  25    2.06    0.89
  -1   3 -25    1.19    1.06
  -1   3 -26   -0.63    1.11
   1  -3  26   -1.12    1.17
  -1   3 -27    0.29    1.43
   1  -3  27    1.12    0.97
  -1   3 -28    0.34    1.23
   1  -3  28    1.89    1.51
  -1   3 -28    2.18    1.72
  -1   3 -29   21.71    3.76
   1  -3  29   24.75    3.48
  -1   3 -29   25.25    4.01
   1  -2 -29    1.14    1.92
  -1   2  29    0.25    1.06
   1  -2 -28    5.56    2.25
  -1   2  28    2.20    1.23
   1  -2 -27    2.19    1.94
  -1   2  27    1.31    1.21
   1  -2 -26   20.36    3.56
  -1   2  26   20.66    2.89
   1  -2 -26   19.39    3.06
   1  -2 -25    1.72    1.30
  -1   2  25    1.29    1.17
   1  -2 -25    1.16    1.26
   1  -2 -24    0.21    0.97
  -1   2  24   -0.24    1.05
   1  -2 -24   -0.33    0.83
  -1   2  23    2.35    1.13
   1  -2 -23    1.45    1.27
  -1   2  23    1.33    0.65
  -1   2  22    2.64    1.16
   1  -2 -22    3.46    1.46
  -1   2  22    4.35    1.01
   1  -2 -22    1.81    1.01
  -1   2  21   25.38    2.83
  -1   2  21   25.23    2.15
   1  -2 -21   25.66    3.06
   1  -2 -21   23.89    3.28
  -1   2  20   79.45    4.89
  -1   2  20   73.43    3.68
   1  -2 -20   83.01    5.75
   1  -2 -20   79.50    5.25
  -1   2  19   34.44    3.10
  -1   2  19   39.08    2.49
   1  -2 -19   37.01    3.47
   1  -2 -19   39.38    3.96
  -1   2  18   46.08    3.50
   1  -2 -18   41.14    3.82
   1  -2 -18   40.77    3.58
  -1   2  18   43.92    2.55
   1  -2 -17    2.11    0.92
  -1   2  17    3.55    0.99
   1  -2 -17    3.43    0.54
  -1   2  17    3.90    0.72
  -1   2  17    3.74    0.44
   1  -2 -16    0.68    0.66
   1  -2 -16    0.51    0.59
  -1   2  16    0.98    0.26
   1  -2 -16    0.93    0.33
  -1   2  16    1.26    0.72
  -1   2  16    0.59    0.21
  -1   2  16    1.08    0.59
   1  -2 -15   59.71    3.94
   1  -2 -15   68.41    4.33
  -1   2  15   60.92    1.81
   1  -2 -15   57.08    2.11
  -1   2  15   60.39    1.66
  -1   2  15   60.01    2.68
  -1   2  14    0.78    0.60
   1  -2 -14    1.00    0.74
   1  -2 -14    2.25    0.97
  -1   2  14    1.64    0.49
  -1   2  14    1.22    0.21
   1  -2 -14    1.57    0.38
  -1   2  14    1.29    0.28
   1  -2 -13  205.13    4.54
  -1   2  13  226.99    3.97
   1  -2 -13  247.11    7.50
  -1   2  13  223.35    5.25
  -1   2  13  223.82    3.68
   1  -2 -13  235.52    7.86
   1  -2 -13  210.58    7.25
   1  -2 -12  210.82    4.38
  -1   2  12  212.59    3.77
  -1   2  12  219.36    4.99
  -1   2  12  213.80    3.43
   1  -2 -12  219.95    7.14
   1  -2 -12  213.69    7.25
  -1   2  11   49.75    1.44
   1  -2 -11   48.68    1.78
   1  -2 -11   52.35    3.07
  -1   2  11   50.27    2.05
   1  -2 -11   50.21    3.20
   1  -2 -11   46.58    2.97
   1  -2 -10  305.48    5.43
  -1   2  10  300.35    4.77
   1  -2 -10  288.65    7.91
   1  -2 -10  299.03    7.99
   1  -2 -10  306.12    7.80
  -1   2  10  303.76    5.84
   1  -2  -9  137.91    3.15
  -1   2   9  132.90    2.64
   1  -2  -9  139.12    4.90
   1  -2  -9  130.52    4.79
   1  -2  -9  143.15    4.83
  -1   2   9  138.19    3.40
  -1   2   9  134.31    3.98
   1  -2  -9  128.47    3.97
  -1   2   8    0.38    0.18
   1  -2  -8    0.28    0.19
   1  -2  -8   -0.06    0.35
   1  -2  -8    0.57    0.44
  -1   2   8    0.87    0.27
   1  -2  -8    0.59    0.37
  -1   2   8   -0.01    0.22
  -1   2   7  319.59    5.01
   1  -2  -7  324.18    5.48
  -1   2   7  335.18    6.18
   1  -2  -7  318.45    6.19
  -1   2   7  327.29    7.15
   1  -2  -7  338.65    7.40
  -1   2   7  317.12    7.77
  -1   2   7  331.40    5.68
   1  -2  -7  329.17    5.88
   1  -2  -6 7080.28   86.42
  -1   2   6 7256.75   85.94
   1  -2  -6 7152.81   87.01
  -1   2   6 7050.13   86.85
   1  -2  -6 6966.48   88.60
  -1   2   6 7097.15   88.35
   1  -2  -6 6745.89   89.10
  -1   2   6 6776.70   89.59
   1  -2  -6 7362.05   86.91
  -1   2   6 7528.28   86.69
  -1   2   6 6855.99   87.90
   1  -2  -5 9640.73  118.48
  -1   2   5 9999.00  118.36
  -1   2   5 9841.31  118.22
  -1   2   5 9512.14  119.72
   1  -2  -5 9258.20  119.29
   1  -2  -5 9810.97  117.15
  -1   2   4 4239.62   52.81
   1  -2  -4 4301.44   53.19
  -1   2   4 4365.22   52.68
   1  -2  -4 4481.86   52.80
   1  -2  -4 4181.80   53.98
  -1   2   4 4486.45   54.02
  -1   2   4 4473.87   54.25
   1  -2  -4 4213.57   55.33
   1  -2  -4 4401.24   53.32
  -1   2   4 4214.81   55.37
  -1   2   4 4233.79   53.04
  -1   2   3  971.61   13.14
   1  -2  -3 1005.49   13.44
  -1   2   3  984.10   12.43
   1  -2  -3  994.99   12.53
  -1   2   3 1002.47   14.02
   1  -2  -3  950.36   13.91
  -1   2   3  992.08   13.52
   1  -2  -3  984.64   13.65
  -1   2   3  994.20   14.80
  -1   2   3  966.16   13.23
   1  -2  -3  951.28   14.81
   1  -2  -3 1011.75   12.45
  -1   2   3 1028.40   12.35
  -1   2   2  602.16    8.62
  -1   2   2  589.16   10.10
   1  -2  -2  597.73    8.79
  -1   2   2  613.42    9.21
   1  -2  -2  588.84    9.13
  -1   2   2  607.32    8.42
   1  -2  -2  577.02    8.50
   1  -2  -2  582.78    9.66
  -1   2   2  624.40    9.72
   1  -2  -2  611.44    8.12
  -1   2   2  599.45    8.02
   1  -2  -1    2.66    0.31
  -1   2   1    3.60    0.35
   1  -2  -1    4.00    0.52
  -1   2   1    3.48    0.49
   1  -2  -1    2.87    0.43
  -1   2   1    2.98    0.45
  -1   2   1    2.78    0.35
  -1   2   1    4.16    0.62
   1  -2  -1    3.72    0.63
   1  -2  -1    3.04    0.41
  -1   2   0    1.68    0.38
  -1   2   0    1.16    0.33
   1  -2   0    1.32    0.34
   1  -2   0    1.17    0.28
  -1   2   0    0.95    0.28
   1  -2   0    1.42    0.30
   1  -2   0    0.61    0.32
  -1   2   0    0.75    0.24
   1  -2   0    0.82    0.23
  -1   2   0    1.54    0.29
   1  -2   1  775.91   10.31
  -1   2  -1  775.68   10.27
  -1   2  -1  771.49   10.98
   1  -2   1  772.45   11.00
   1  -2   1  775.03   10.94
  -1   2  -1  775.86   10.93
  -1   2  -1  771.12   10.71
   1  -2   1  768.88   10.79
   1  -2   1  770.36   10.88
  -1   2  -1  764.14   10.75
  -1   2  -1  779.85   10.70
   1  -2   1  749.92   10.78
   1  -2   2    0.04    0.21
   1  -2   2    0.17    0.24
  -1   2  -2   -0.03    0.17
  -1   2  -2    0.14    0.15
   1  -2   2    0.03    0.16
  -1   2  -2    0.10    0.19
  -1   2  -2   -0.09    0.20
   1  -2   2    0.19    0.19
   1  -2   2    0.06    0.21
   1  -2   2    0.23    0.19
  -1   2  -2    0.64    0.26
   1  -2   2    0.07    0.19
   1  -2   3   79.75    2.33
  -1   2  -3   76.65    2.13
   1  -2   3   80.53    2.18
  -1   2  -3   74.95    2.21
   1  -2   3   81.17    2.35
   1  -2   3   77.37    2.18
  -1   2  -3   77.93    2.11
   1  -2   3   78.53    2.14
  -1   2  -3   75.57    2.04
  -1   2  -3   76.59    2.21
   1  -2   3   76.24    2.26
   1  -2   4  735.95   11.39
   1  -2   4  744.35   10.96
  -1   2  -4  738.04   10.97
  -1   2  -4  745.02   11.00
  -1   2  -4  734.06   11.40
   1  -2   4  757.03   11.51
  -1   2  -4  766.00   10.64
   1  -2   4  719.04   10.78
  -1   2  -4  764.89   10.54
   1  -2   4  740.89   11.14
   1  -2   5   93.14    3.02
  -1   2  -5   92.23    2.75
  -1   2  -5   94.45    2.67
   1  -2   5   91.15    2.69
  -1   2  -5   88.99    3.00
   1  -2   5   90.37    3.03
   1  -2   5   89.52    2.50
  -1   2  -5   94.13    2.32
   1  -2   5   91.80    2.37
   1  -2   5   89.10    2.70
   1  -2   6  111.33    3.57
   1  -2   6  107.96    3.62
  -1   2  -6  101.60    3.48
  -1   2  -6  112.06    3.26
   1  -2   6  114.13    3.23
  -1   2  -6  108.16    3.00
   1  -2   6  113.43    2.94
  -1   2  -6  108.04    2.62
   1  -2   6  110.47    3.17
   1  -2   7   95.68    3.47
  -1   2  -7   94.79    3.58
   1  -2   7   95.65    3.60
   1  -2   7   97.14    3.41
   1  -2   7   95.24    3.14
  -1   2  -7   90.84    2.82
  -1   2  -7   95.45    3.19
   1  -2   7  101.10    2.83
  -1   2  -7   96.25    2.43
   1  -2   7  102.97    3.14
   1  -2   8  246.23    5.13
  -1   2  -8  245.81    6.53
  -1   2  -8  248.35    4.46
  -1   2  -8  238.06    4.76
   1  -2   8  242.32    5.53
  -1   2  -8  241.85    5.20
   1  -2   8  252.31    5.83
  -1   2  -9   66.48    3.33
  -1   2  -9   65.44    1.89
  -1   2  -9   60.75    2.13
   1  -2   9   58.75    2.53
   1  -2   9   65.00    2.84
  -1   2  -9   66.04    2.43
  -1   2 -10  425.43    6.73
  -1   2 -10  426.45   10.00
  -1   2 -10  428.43    7.91
   1  -2  10  442.49    9.04
  -1   2 -11  123.32    2.77
  -1   2 -11  125.24    5.15
  -1   2 -11  120.02    3.60
   1  -2  11  125.57    4.44
  -1   2 -12    0.21    0.56
  -1   2 -12   -0.03    0.18
  -1   2 -12    0.16    0.12
   1  -2  12   -0.01    0.43
  -1   2 -12   -0.23    0.28
  -1   2 -13   11.97    1.13
   1  -2  13   12.61    1.49
  -1   2 -13   12.76    1.80
  -1   2 -13   11.41    0.67
  -1   2 -13   10.52    0.51
   1  -2  14   13.79    1.62
  -1   2 -14   10.54    1.08
  -1   2 -14   12.24    1.82
  -1   2 -14   11.81    0.49
  -1   2 -14   12.33    0.66
   1  -2  15   50.38    3.19
  -1   2 -15   52.54    2.44
  -1   2 -15   51.06    3.82
  -1   2 -15   47.68    1.01
  -1   2 -15   47.62    1.23
  -1   2 -16    0.19    0.38
   1  -2  16    0.82    0.63
  -1   2 -16   -0.16    0.62
   1  -2  17    5.58    1.19
  -1   2 -17    5.37    0.84
  -1   2 -17    8.63    1.85
  -1   2 -18   12.17    1.18
   1  -2  18   12.18    1.74
  -1   2 -18   14.20    2.39
   1  -2  19   25.64    2.75
  -1   2 -19   23.78    1.75
  -1   2 -19   24.65    3.07
  -1   2 -20   23.97    1.78
   1  -2  20   21.30    2.41
  -1   2 -20   19.39    2.83
   1  -2  21    1.20    0.77
  -1   2 -21    0.40    0.40
  -1   2 -21    1.42    1.09
   1  -2  22    8.06    1.76
  -1   2 -22    8.11    1.10
  -1   2 -22    5.12    1.64
   1  -2  23    2.54    0.93
  -1   2 -23    1.80    0.58
  -1   2 -23    3.07    1.71
   1  -2  24   13.09    1.87
   1  -2  24   15.66    2.44
  -1   2 -24   13.95    2.74
   1  -2  25   -1.02    0.86
  -1   2 -25   -0.02    1.01
   1  -2  25    1.68    1.10
  -1   2 -26    4.24    1.83
   1  -2  26    2.42    1.41
  -1   2 -27    3.71    1.91
   1  -2  27    3.83    1.65
  -1   2 -27    1.78    1.39
  -1   2 -28    0.32    1.20
   1  -2  28    1.88    1.43
  -1   2 -28    0.56    1.05
  -1   2 -29    5.20    2.34
   1  -2  29   11.38    2.57
  -1   2 -29   10.55    2.67
   1  -1 -29    2.07    1.98
  -1   1  29    1.55    1.42
   1  -1 -28    0.33    1.76
  -1   1  28    2.31    1.34
   1  -1 -27    9.42    2.75
  -1   1  27   16.10    2.69
   1  -1 -26    4.39    1.93
  -1   1  26    4.17    1.55
   1  -1 -25    2.79    1.86
  -1   1  25    2.37    1.24
   1  -1 -24    6.36    2.18
  -1   1  24    6.03    1.67
   1  -1 -24    3.37    1.44
   1  -1 -23   19.92    3.30
  -1   1  23   20.38    2.75
   1  -1 -23   26.72    3.31
   1  -1 -22    0.52    0.90
  -1   1  22   -0.24    0.89
   1  -1 -22    0.18    1.00
   1  -1 -21    7.98    2.11
  -1   1  21    7.55    1.60
   1  -1 -21   10.75    2.02
  -1   1  20   19.08    2.40
   1  -1 -20   17.85    2.52
   1  -1 -20   16.03    2.74
  -1   1  20   16.79    1.79
  -1   1  19    3.97    1.02
   1  -1 -19    2.55    1.11
   1  -1 -19    2.73    1.36
  -1   1  19    2.59    0.77
  -1   1  18    4.58    1.21
   1  -1 -18    3.04    0.93
   1  -1 -18    2.29    1.26
  -1   1  18    2.23    0.82
   1  -1 -17    1.51    1.09
  -1   1  17   -0.68    0.60
   1  -1 -17    0.47    0.70
   1  -1 -17    0.05    0.19
  -1   1  17    0.54    0.35
  -1   1  17    0.82    0.51
   1  -1 -16   50.03    1.62
  -1   1  16   57.81    3.64
   1  -1 -16   48.21    1.73
  -1   1  16   53.26    2.70
  -1   1  16   49.69    1.98
   1  -1 -16   55.60    4.22
   1  -1 -16   47.86    3.55
  -1   1  15   39.34    2.86
   1  -1 -15   35.06    1.29
   1  -1 -15   33.62    1.40
  -1   1  15   35.36    2.06
  -1   1  15   32.33    1.53
   1  -1 -15   34.14    2.90
   1  -1 -15   34.60    3.17
   1  -1 -14   27.62    1.11
   1  -1 -14   28.51    1.25
  -1   1  14   27.87    1.78
  -1   1  14   27.30    1.34
   1  -1 -14   32.98    2.75
   1  -1 -14   27.88    2.73
   1  -1 -13  525.72    7.50
  -1   1  13  523.21   11.37
   1  -1 -13  494.40    7.84
  -1   1  13  523.13    7.77
  -1   1  13  533.94    9.45
  -1   1  13  498.48    8.07
   1  -1 -13  534.99   12.78
   1  -1 -13  509.59   11.97
   1  -1 -12  383.96    5.69
  -1   1  12  370.48    8.92
   1  -1 -12  384.20   10.18
   1  -1 -12  382.73    9.70
  -1   1  12  372.29    5.86
   1  -1 -12  366.04    6.04
  -1   1  12  374.23    7.27
  -1   1  12  370.03    6.22
   1  -1 -11  529.61    7.40
  -1   1  11  537.14   10.83
   1  -1 -11  541.82   12.04
   1  -1 -11  518.66   11.51
   1  -1 -11  525.42   10.63
  -1   1  11  546.43    7.95
  -1   1  11  525.06    8.98
  -1   1  11  531.84    7.63
   1  -1 -11  501.95    7.82
  -1   1  10  207.69    3.58
   1  -1 -10  196.26    3.73
   1  -1 -10  206.89    3.37
   1  -1 -10  212.65    6.40
   1  -1 -10  212.31    6.61
   1  -1 -10  204.68    5.62
   1  -1 -10  218.29    6.28
  -1   1  10  208.05    3.73
  -1   1  10  202.16    4.52
   1  -1  -9    3.92    0.41
  -1   1   9    3.70    0.33
   1  -1  -9    3.69    0.31
   1  -1  -9    3.25    0.73
   1  -1  -9    4.15    0.89
   1  -1  -9    2.33    0.63
   1  -1  -9    3.18    0.68
  -1   1   9    3.66    0.36
  -1   1   9    4.10    0.55
  -1   1   8   68.74    1.58
   1  -1  -8   65.41    1.71
   1  -1  -8   69.33    1.39
   1  -1  -8   63.37    3.06
   1  -1  -8   63.20    3.10
  -1   1   8   64.02    2.60
   1  -1  -8   64.76    2.65
   1  -1  -8   69.59    3.08
   1  -1  -8   67.42    2.17
  -1   1   8   66.68    2.11
  -1   1   8   70.00    1.58
  -1   1   7  365.94    5.39
   1  -1  -7  380.73    5.63
   1  -1  -7  385.60    5.04
   1  -1  -7  370.61    8.07
   1  -1  -7  357.93    7.94
  -1   1   7  373.92    7.94
   1  -1  -7  378.60    7.87
  -1   1   7  377.06    6.22
   1  -1  -7  370.57    6.30
  -1   1   7  378.85    5.23
   1  -1  -7  369.70    7.14
  -1   1   7  379.29    7.14
   1  -1  -6  137.76    2.54
  -1   1   6  133.69    2.36
  -1   1   6  137.42    3.99
   1  -1  -6  137.39    4.16
   1  -1  -6  127.02    3.92
  -1   1   6  137.53    2.94
   1  -1  -6  132.78    2.96
   1  -1  -6  133.08    3.46
  -1   1   6  137.06    3.44
   1  -1  -5 3172.66   35.97
  -1   1   5 3106.57   35.74
   1  -1  -5 3050.80   38.41
  -1   1   5 3174.96   38.40
   1  -1  -5 3067.09   38.53
   1  -1  -5 3221.91   36.65
  -1   1   5 3048.22   36.44
  -1   1   5 3085.55   37.14
   1  -1  -5 3005.11   37.16
  -1   1   4  187.81    2.98
   1  -1  -4  191.57    3.12
   1  -1  -4  186.20    4.26
  -1   1   4  182.51    4.14
  -1   1   4  180.10    4.50
   1  -1  -4  185.87    4.44
  -1   1   4  184.11    3.34
   1  -1  -4  189.37    3.42
  -1   1   4  182.56    3.57
   1  -1  -4  182.76    3.63
  -1   1   3   76.90    1.55
   1  -1  -3   76.85    1.63
   1  -1  -3   75.57    1.80
  -1   1   3   72.08    1.74
  -1   1   3   74.26    2.17
   1  -1  -3   81.26    2.28
   1  -1  -3   73.88    2.45
  -1   1   3   74.51    2.53
  -1   1   3   77.28    1.75
   1  -1  -3   72.87    1.75
   1  -1  -2    0.25    0.12
  -1   1   2    0.42    0.14
   1  -1  -2    0.28    0.22
  -1   1   2    0.23    0.14
   1  -1  -2    0.16    0.09
  -1   1   2    0.64    0.14
  -1   1   2    0.10    0.16
   1  -1  -2    0.46    0.22
  -1   1   2    0.10    0.21
  -1   1   2    0.45    0.13
   1  -1  -2    0.45    0.14
   1  -1  -1  126.16    2.33
  -1   1   1  126.62    1.98
   1  -1  -1  127.14    2.01
  -1   1   1  121.23    2.75
  -1   1   1  123.00    2.24
   1  -1  -1  128.89    2.82
  -1   1   1  123.64    2.54
   1  -1  -1  126.47    2.55
  -1   1   1  126.30    2.21
   1  -1  -1  124.49    3.09
  -1   1   1  120.03    3.00
   1  -1  -1  127.83    2.28
   1  -1   0  411.65    5.78
   1  -1   0  398.76    5.91
  -1   1   0  410.71    5.78
  -1   1   0  408.21    5.92
  -1   1   0  402.31    5.42
   1  -1   0  412.01    5.47
   1  -1   1  750.31    9.70
  -1   1  -1  728.17    9.65
   1  -1   1  732.63    9.73
  -1   1  -1  725.65    9.86
  -1   1  -1  746.91    9.70
   1  -1   1  743.76    9.92
   1  -1   1  742.58    9.73
  -1   1  -1  763.78    9.93
  -1   1  -1  756.79    9.76
  -1   1  -1  741.83    9.61
   1  -1   1  738.05    9.68
   1  -1   1  777.20    9.75
  -1   1  -2    8.15    0.55
  -1   1  -2    7.78    0.47
   1  -1   2    8.12    0.47
  -1   1  -2    8.71    0.56
   1  -1   2    7.90    0.56
   1  -1   2    8.40    0.47
  -1   1  -2    8.56    0.46
   1  -1   2    9.14    0.56
  -1   1  -2    7.94    0.53
   1  -1   2    8.16    0.52
  -1   1  -3  699.31    9.36
   1  -1   3  704.57    9.47
  -1   1  -3  705.27   10.26
   1  -1   3  703.21   10.31
   1  -1   3  711.89    9.38
  -1   1  -3  718.45    9.26
   1  -1   3  716.10    9.81
  -1   1  -3  678.48    9.91
   1  -1   3  699.78    9.90
  -1   1  -3  704.99    9.72
   1  -1   4 1159.64   16.09
  -1   1  -4 1206.67   16.13
  -1   1  -4 1185.50   15.72
   1  -1   4 1199.93   16.74
  -1   1  -4 1172.51   16.64
   1  -1   4 1213.58   15.38
   1  -1   4 1203.60   15.18
  -1   1  -4 1207.79   15.03
   1  -1   4 1212.69   15.88
   1  -1   5  285.26    5.92
  -1   1  -5  279.71    5.83
   1  -1   5  269.48    5.61
  -1   1  -5  277.26    4.83
   1  -1   5  280.04    5.32
  -1   1  -5  281.90    5.34
  -1   1  -5  278.52    4.15
   1  -1   5  282.32    5.02
   1  -1   6   77.79    2.99
  -1   1  -6   77.35    2.95
   1  -1   6   77.79    2.75
   1  -1   6   80.24    2.59
  -1   1  -6   77.47    2.20
  -1   1  -6   80.97    2.64
   1  -1   6   74.29    2.73
  -1   1  -6   83.65    1.67
   1  -1   6   78.24    2.34
  -1   1  -6   79.03    1.97
  -1   1  -7   23.57    1.71
   1  -1   7   25.05    1.62
   1  -1   7   27.19    1.84
   1  -1   7   26.19    1.53
  -1   1  -7   25.69    1.24
  -1   1  -7   26.16    1.55
   1  -1   7   23.86    1.61
  -1   1  -7   25.31    0.83
   1  -1   7   25.15    1.37
  -1   1  -7   25.96    1.10
  -1   1  -8    6.20    0.94
  -1   1  -8    8.69    0.46
   1  -1   8    8.03    0.78
  -1   1  -8    8.31    0.65
   1  -1   8    8.85    0.98
  -1   1  -8    7.61    0.69
  -1   1  -9  179.50    5.67
  -1   1  -9  185.87    2.95
  -1   1  -9  168.04    3.67
   1  -1   9  183.94    4.37
   1  -1   9  183.43    4.97
  -1   1  -9  175.49    4.00
  -1   1 -10  214.38    6.63
  -1   1 -10  231.14    3.44
  -1   1 -10  225.60    3.14
   1  -1  10  235.54    5.99
  -1   1 -10  221.94    4.73
  -1   1 -10  210.55    4.40
   1  -1  10  222.13    5.16
  -1   1 -11  180.81    4.24
   1  -1  11  190.36    5.49
   1  -1  11  176.49    4.65
  -1   1 -11  192.59    6.41
   1  -1  12  185.08    5.68
  -1   1 -12  184.62    4.37
  -1   1 -12  182.67    6.56
  -1   1 -13   69.37    2.53
   1  -1  13   70.68    3.47
  -1   1 -13   73.75    4.16
  -1   1 -14   51.80    2.19
   1  -1  14   53.51    3.18
  -1   1 -14   52.08    3.64
   1  -1  15   55.32    3.32
  -1   1 -15   49.08    2.20
  -1   1 -15   53.36    3.89
   1  -1  16    8.71    1.40
  -1   1 -16   10.20    1.00
  -1   1 -16   11.19    1.90
  -1   1 -17   12.25    1.13
   1  -1  17   11.22    1.64
  -1   1 -17   11.08    1.95
  -1   1 -18    3.95    0.70
   1  -1  18    3.39    1.04
  -1   1 -18    1.98    0.96
   1  -1  19   32.08    2.94
  -1   1 -19   32.25    1.89
  -1   1 -19   31.97    3.53
  -1   1 -20   38.24    2.08
   1  -1  20   44.18    3.56
  -1   1 -20   35.89    3.78
   1  -1  21    1.95    0.72
  -1   1 -21    1.27    0.44
  -1   1 -21    1.60    1.10
  -1   1 -22   37.73    2.14
   1  -1  22   46.23    3.81
  -1   1 -22   40.93    4.43
  -1   1 -23    1.32    0.50
   1  -1  23    2.60    0.90
  -1   1 -23    2.86    1.46
   1  -1  24   13.92    2.36
  -1   1 -24   11.98    2.68
   1  -1  25    1.89    1.17
  -1   1 -25    1.29    1.08
   1  -1  26   10.52    2.15
  -1   1 -26    6.50    2.12
   1  -1  27    1.22    1.00
  -1   1 -27    2.05    1.82
  -1   1 -27    0.99    1.45
   1  -1  28    2.73    1.51
  -1   1 -28    5.38    1.81
  -1   1 -28    6.12    2.57
   1  -1  29   -1.64    1.55
  -1   1 -29   -2.09    1.62
  -1   1 -29   -0.13    1.32
   1  -1  30    5.56    2.05
  -1   1 -30    5.90    2.48
  -1   1 -30    6.46    2.38
  -1   0  29    0.61    1.35
   1   0 -29    0.31    1.59
  -1   0  28    2.73    1.83
   1   0 -28    1.65    1.53
  -1   0  27   13.77    2.42
   1   0 -27    9.21    2.50
  -1   0  26    5.29    1.58
   1   0 -26    0.64    1.60
  -1   0  25   -0.68    0.88
   1   0 -25   -0.22    1.20
  -1   0  24    1.28    1.33
   1   0 -24    2.24    1.41
  -1   0  23    2.97    1.38
   1   0 -23    0.44    0.84
  -1   0  22   16.25    2.43
   1   0 -22   17.35    2.86
  -1   0  21    5.53    1.49
   1   0 -21    5.51    1.59
   1   0 -21    7.57    1.75
  -1   0  20    1.54    0.97
   1   0 -20    0.03    0.22
   1   0 -20   -0.62    1.01
   1   0 -20   -0.11    0.86
  -1   0  19    9.44    1.77
   1   0 -19    8.91    0.81
   1   0 -19    7.32    1.76
   1   0 -19    8.45    1.65
  -1   0  18    2.13    0.91
   1   0 -18    2.31    0.44
   1   0 -18    3.35    1.38
   1   0 -18    2.47    1.05
  -1   0  17    0.54    0.69
   1   0 -17   -0.07    0.25
   1   0 -17    0.13    0.85
   1   0 -17    0.27    0.21
   1   0 -17    0.24    0.68
   1   0 -16   33.06    2.98
   1   0 -16   40.51    3.55
  -1   0  16   37.46    2.98
   1   0 -16   37.20    1.64
   1   0 -16   34.15    1.30
  -1   0  16   33.99    2.24
  -1   0  16   32.39    1.85
   1   0 -15    5.85    1.30
   1   0 -15    6.32    1.44
   1   0 -15    6.01    0.65
  -1   0  15    6.26    1.25
  -1   0  15    5.07    0.72
  -1   0  15    5.46    0.90
   1   0 -15    6.10    0.53
   1   0 -14    6.19    0.51
   1   0 -14    8.90    1.49
   1   0 -14    7.31    0.69
  -1   0  14    5.98    1.10
   1   0 -14    6.75    0.35
  -1   0  14    5.41    0.70
  -1   0  14    7.44    0.97
   1   0 -13    2.28    0.29
   1   0 -13    1.65    0.73
   1   0 -13    2.21    0.67
   1   0 -13    2.76    0.71
  -1   0  13    3.37    0.86
   1   0 -13    2.71    0.40
   1   0 -13    2.14    0.23
  -1   0  13    2.02    0.44
  -1   0  13    1.62    0.54
   1   0 -12    5.53    0.46
   1   0 -12    4.54    1.06
   1   0 -12    4.47    1.00
  -1   0  12    6.55    1.10
   1   0 -12    5.56    0.58
  -1   0  12    6.71    0.85
  -1   0  12    5.79    0.65
   1   0 -12    5.74    0.38
   1   0 -12    3.78    0.79
   1   0 -11   88.06    1.95
   1   0 -11   89.75    3.85
   1   0 -11   83.65    3.96
   1   0 -11   88.83    4.40
   1   0 -11   87.02    2.34
  -1   0  11   87.38    3.71
   1   0 -11   83.90    1.75
  -1   0  11   91.18    2.64
  -1   0  11   88.94    2.99
   1   0 -10  239.84    3.89
   1   0 -10  236.66    6.74
   1   0 -10  240.99    7.22
   1   0 -10  248.21    6.49
  -1   0  10  247.22    6.38
   1   0 -10  238.13    4.38
   1   0 -10  246.75    3.74
  -1   0  10  243.01    5.22
  -1   0  10  237.53    4.74
   1   0  -9    6.54    0.43
   1   0  -9    6.87    1.08
   1   0  -9    5.85    0.94
   1   0  -9    6.84    0.57
  -1   0   9    6.25    0.91
  -1   0   9    7.63    0.76
  -1   0   9    7.10    0.63
   1   0  -9    8.11    0.43
  -1   0   9    7.03    0.54
   1   0  -9    7.28    1.01
   1   0  -8    0.56    0.16
  -1   0   8    0.90    0.43
   1   0  -8    0.38    0.34
  -1   0   8    0.44    0.17
   1   0  -8    0.69    0.42
   1   0  -8    0.53    0.43
   1   0  -8    0.45    0.15
   1   0  -8    0.70    0.15
   1   0  -8    0.47    0.23
  -1   0   8    0.01    0.19
  -1   0   8    0.57    0.26
   1   0  -7   96.79    1.85
  -1   0   7   94.76    2.01
   1   0  -7   92.29    3.17
  -1   0   7   94.83    3.17
   1   0  -7   95.12    3.69
   1   0  -7   93.32    3.47
   1   0  -7   98.16    1.77
  -1   0   7   93.46    3.51
   1   0  -7   91.21    2.13
   1   0  -7   96.61    2.47
  -1   0   7   89.71    2.48
  -1   0   7   94.18    2.25
   1   0  -6  191.72    3.01
  -1   0   6  187.42    3.15
  -1   0   6  191.74    4.50
   1   0  -6  189.63    4.54
   1   0  -6  194.25    5.13
   1   0  -6  192.11    4.91
  -1   0   6  184.59    4.83
   1   0  -6  194.21    2.91
  -1   0   6  194.90    3.77
  -1   0   6  193.53    3.43
   1   0  -6  189.94    3.66
   1   0  -6  184.28    3.32
   1   0  -5   70.72    1.42
  -1   0   5   68.40    1.49
  -1   0   5   68.18    2.29
   1   0  -5   67.10    2.30
  -1   0   5   61.54    2.44
   1   0  -5   63.11    2.46
   1   0  -5   62.48    2.55
  -1   0   5   66.95    2.48
   1   0  -5   70.33    2.48
   1   0  -5   67.76    1.79
   1   0  -5   68.86    1.62
  -1   0   5   69.83    1.86
  -1   0   5   72.27    1.65
   1   0  -4   66.21    1.33
  -1   0   4   67.36    1.39
  -1   0   4   66.94    2.03
   1   0  -4   64.68    2.02
   1   0  -4   61.04    2.24
  -1   0   4   67.87    2.34
   1   0  -4   63.08    2.34
   1   0  -4   66.14    2.20
  -1   0   4   67.33    2.28
   1   0  -4   66.05    1.66
  -1   0   4   66.42    1.67
   1   0  -4   64.10    1.46
  -1   0   4   63.22    1.44
  -1   0   3  641.79    8.38
   1   0  -3  658.30    8.35
   1   0  -3  646.09    9.28
  -1   0   3  654.21    9.27
   1   0  -3  637.05    9.78
  -1   0   3  652.12    9.77
   1   0  -3  655.48    9.62
  -1   0   3  658.03    9.76
  -1   0   3  651.35    8.40
  -1   0   3  652.48    8.73
   1   0  -3  646.01    8.73
   1   0  -3  655.14    8.46
  -1   0   2   27.39    0.72
   1   0  -2   27.49    0.70
  -1   0   2   26.58    0.94
   1   0  -2   25.46    0.93
  -1   0   2   26.21    1.07
   1   0  -2   26.82    1.10
  -1   0   2   24.93    1.10
   1   0  -2   25.00    1.06
   1   0  -2   26.42    0.80
  -1   0   2   28.16    0.81
  -1   0   1  424.03    5.53
   1   0  -1  431.03    5.78
   1   0  -1  426.74    6.03
  -1   0   1  409.90    6.17
   1   0  -1  419.91    6.15
  -1   0   1  419.23    5.58
  -1   0   0   15.04    0.44
   1   0   0   14.94    0.48
  -1   0  -1   98.50    1.84
   1   0   1  101.23    1.78
   1   0   2  111.96    2.36
  -1   0  -2  111.96    2.34
  -1   0  -2  114.70    2.30
   1   0   2  112.60    2.30
  -1   0  -2  115.29    1.96
  -1   0  -2  112.79    2.14
   1   0   2  113.63    2.14
  -1   0  -3   21.19    1.04
   1   0   3   21.21    1.08
  -1   0  -3   24.08    1.06
  -1   0  -3   22.00    0.92
   1   0   3   19.74    0.87
   1   0   3   21.36    0.76
  -1   0  -3   22.57    0.75
   1   0   4   27.19    1.24
  -1   0  -4   27.31    1.37
   1   0   4   26.79    1.35
  -1   0  -4   26.53    0.73
   1   0   4   24.71    0.75
   1   0   4   27.33    0.94
  -1   0  -4   25.40    0.88
   1   0   4   27.60    1.19
   1   0   5 1035.02   14.10
  -1   0  -5 1004.63   14.48
   1   0   5  982.74   12.41
  -1   0  -5 1003.84   12.32
   1   0   5  974.29   13.67
  -1   0  -5  988.78   12.67
   1   0   5  996.45   12.80
   1   0   6  213.33    4.60
  -1   0  -6  212.35    4.65
   1   0   6  227.56    3.93
  -1   0  -6  211.70    3.72
   1   0   6  221.02    4.91
  -1   0  -6  213.14    5.26
  -1   0  -6  221.10    3.51
   1   0   6  216.85    3.61
  -1   0  -7   14.50    1.20
   1   0   7   12.76    1.14
  -1   0  -7   12.35    1.05
  -1   0  -7   13.65    0.78
   1   0   7   15.39    1.15
   1   0   7   12.13    0.78
  -1   0  -7   15.72    1.35
   1   0   7   12.04    1.11
   1   0   7   13.36    1.26
   1   0   7   13.49    0.76
  -1   0  -7   13.82    0.70
  -1   0  -8  121.27    3.89
   1   0   8  119.44    3.84
  -1   0  -8  118.07    3.65
  -1   0  -8  119.00    2.70
   1   0   8  120.08    2.94
   1   0   8  117.32    3.61
  -1   0  -8  126.50    4.28
   1   0   8  110.35    3.82
   1   0   8  120.30    4.20
   1   0   8  115.41    2.73
  -1   0  -8  112.16    2.57
  -1   0  -9   67.23    2.04
   1   0   9   64.38    2.75
  -1   0  -9   71.12    3.37
  -1   0  -9   72.03    3.09
  -1   0  -9   74.59    2.02
   1   0   9   66.56    2.06
   1   0   9   65.17    2.21
  -1   0 -10  173.35    3.65
  -1   0 -10  177.69    5.80
  -1   0 -10  180.95    5.38
   1   0  10  173.22    3.84
   1   0  10  170.07    4.02
  -1   0 -10  173.77    3.61
  -1   0 -11   16.58    1.01
   1   0  11   17.21    1.54
  -1   0 -11   18.31    1.91
  -1   0 -11   19.51    1.78
   1   0  11   14.85    1.11
   1   0  11   15.65    1.07
  -1   0 -12    8.32    0.74
   1   0  12    7.76    1.09
  -1   0 -12    5.97    1.24
  -1   0 -12    8.21    1.21
   1   0  12    8.62    0.87
  -1   0 -13   29.42    1.47
   1   0  13   30.58    2.26
  -1   0 -13   33.88    2.81
  -1   0 -13   29.21    2.36
   1   0  13   27.60    1.67
  -1   0 -14   13.62    1.89
   1   0  14   14.27    1.67
  -1   0 -14   13.62    1.01
  -1   0 -15  113.97    5.66
   1   0  15  106.48    4.69
  -1   0 -15  106.30    3.10
  -1   0 -16    0.00    0.67
  -1   0 -16    0.89    0.34
   1   0  16    0.31    0.45
   1   0  17  118.47    5.29
  -1   0 -17  109.55    3.30
  -1   0 -17  128.66    6.39
  -1   0 -18    9.86    0.92
   1   0  18    9.96    1.61
  -1   0 -18   12.29    2.11
  -1   0 -18    8.08    0.75
   1   0  19   16.87    2.11
  -1   0 -19   17.35    1.28
  -1   0 -19   16.38    2.47
   1   0  20    7.31    1.45
  -1   0 -20    6.06    1.68
   1   0  21    9.34    1.76
  -1   0 -21    9.79    2.13
   1   0  22    2.05    0.90
  -1   0 -22    0.61    1.00
   1   0  23    1.14    0.99
  -1   0 -23   -0.92    1.34
   1   0  24    1.22    0.96
  -1   0 -24    0.14    1.06
   1   0  25   -0.29    0.95
  -1   0 -25    2.63    1.51
   1   0  26    1.46    0.85
  -1   0 -26    0.79    1.01
  -1   0 -26    0.92    1.59
   1   0  27    6.94    2.02
  -1   0 -27    3.36    1.71
  -1   0 -27    7.35    2.29
   1   0  28   13.95    2.56
  -1   0 -28    9.62    2.39
  -1   0 -28   12.47    2.92
   1   0  29    8.26    2.19
  -1   0 -29    8.41    2.49
  -1   0 -29    2.43    1.56
   1   0  30    6.26    1.93
  -1   0 -30    5.83    2.00
  -1   0 -30   10.98    2.92
  -1  -1  29   13.58    2.57
   1   1 -29   11.67    2.98
  -1  -1  28    1.55    1.53
   1   1 -28   -0.63    1.20
  -1  -1  27    2.71    1.42
   1   1 -27   -0.92    1.56
  -1  -1  26   14.23    2.42
   1   1 -26   13.62    2.97
  -1  -1  25    2.08    1.41
   1   1 -25    0.43    1.31
  -1  -1  24    1.69    1.23
   1   1 -24    3.06    1.63
  -1  -1  23   -0.28    0.77
   1   1 -23    2.10    1.35
  -1  -1  22   -0.37    0.83
   1   1 -22    0.06    1.23
   1   1 -21   76.64    2.87
   1   1 -21   71.56    5.78
  -1  -1  20    4.34    1.30
   1   1 -20    5.43    0.74
   1   1 -20    4.38    1.64
   1   1 -19    4.72    0.70
  -1  -1  19    5.64    1.21
   1   1 -19    7.53    1.85
   1   1 -18   19.93    1.38
  -1  -1  18   23.28    2.48
   1   1 -18   19.24    2.37
   1   1 -18   18.66    2.61
   1   1 -17    7.04    1.71
  -1  -1  17    8.52    1.52
   1   1 -17    7.69    0.85
   1   1 -17    8.09    1.53
   1   1 -17    7.53    0.59
   1   1 -17    6.69    0.55
   1   1 -16   25.05    2.85
  -1  -1  16   34.42    2.81
   1   1 -16   28.37    1.61
   1   1 -16   32.30    2.89
   1   1 -16   28.44    1.23
   1   1 -16   27.32    1.07
   1   1 -15   89.80    4.70
   1   1 -15   78.82    4.87
  -1  -1  15   92.36    4.43
   1   1 -15   87.76    2.89
   1   1 -15   81.21    2.30
   1   1 -15   86.44    2.03
   1   1 -14  180.93    6.49
   1   1 -14  182.87    7.31
   1   1 -14  177.20    6.53
  -1  -1  14  181.18    6.21
   1   1 -14  181.64    4.35
   1   1 -14  175.50    3.73
   1   1 -14  178.16    3.26
   1   1 -13   53.98    1.46
   1   1 -13   59.30    3.54
   1   1 -13   46.27    3.44
   1   1 -13   51.33    3.25
  -1  -1  13   56.02    3.21
   1   1 -13   54.50    2.13
   1   1 -13   51.68    1.80
  -1  -1  13   49.64    2.31
   1   1 -12    8.63    0.53
   1   1 -12    9.92    1.47
   1   1 -12    8.53    1.28
  -1  -1  12    6.87    1.15
   1   1 -12    8.59    0.82
  -1  -1  12    7.33    0.86
   1   1 -12    7.04    0.66
   1   1 -12    7.70    1.23
   1   1 -11   36.05    1.13
   1   1 -11   38.52    2.56
   1   1 -11   34.67    2.75
   1   1 -11   38.46    2.57
  -1  -1  11   34.28    2.26
   1   1 -11   36.43    1.67
   1   1 -11   35.43    1.46
  -1  -1  11   33.22    1.77
   1   1 -10   55.37    1.48
   1   1 -10   61.95    3.14
   1   1 -10   52.29    3.23
   1   1 -10   60.83    3.11
  -1  -1  10   60.69    2.92
   1   1 -10   59.82    1.89
   1   1 -10   54.45    2.07
  -1  -1  10   62.80    2.33
   1   1  -9   61.05    1.58
   1   1  -9   66.36    3.09
   1   1  -9   65.96    3.38
   1   1  -9   66.40    3.13
  -1  -1   9   64.08    2.88
   1   1  -9   67.14    1.98
   1   1  -9   66.86    2.20
  -1  -1   9   67.88    2.35
  -1  -1   9   66.82    2.42
   1   1  -8   70.30    1.69
   1   1  -8   75.39    3.16
   1   1  -8   72.32    3.37
   1   1  -8   75.88    3.17
  -1  -1   8   73.55    2.92
   1   1  -8   72.80    2.05
  -1  -1   8   71.24    2.44
   1   1  -8   71.12    2.22
  -1  -1   8   75.52    2.40
   1   1  -7   17.86    0.76
   1   1  -7   17.26    1.40
  -1  -1   7   18.83    1.41
   1   1  -7   19.10    1.60
  -1  -1   7   18.23    1.52
  -1  -1   7   16.63    1.47
   1   1  -7   18.38    1.44
  -1  -1   7   19.95    1.38
   1   1  -7   19.74    0.96
  -1  -1   7   19.16    1.47
  -1  -1   7   18.36    1.07
   1   1  -7   18.72    1.06
  -1  -1   7   17.63    1.10
   1   1  -7   17.93    1.03
   1   1  -6   89.59    1.91
  -1  -1   6   90.35    3.05
   1   1  -6   90.72    3.10
   1   1  -6   87.24    3.04
  -1  -1   6   95.22    3.35
   1   1  -6   96.09    3.45
  -1  -1   6   86.80    3.16
  -1  -1   6   88.89    2.85
   1   1  -6   91.66    2.24
  -1  -1   6   95.82    3.17
   1   1  -6   88.85    2.36
  -1  -1   6   96.39    2.52
  -1  -1   6   90.33    2.50
   1   1  -6   90.67    2.42
   1   1  -5  256.48    4.08
   1   1  -5  256.23    5.49
  -1  -1   5  271.54    5.48
  -1  -1   5  265.47    5.77
  -1  -1   5  251.43    5.58
   1   1  -5  266.61    5.90
   1   1  -5  255.19    5.46
  -1  -1   5  257.60    5.17
   1   1  -5  268.75    4.46
   1   1  -5  261.37    4.58
  -1  -1   5  273.50    4.77
   1   1  -5  256.89    4.67
  -1  -1   5  259.09    4.73
   1   1  -4 1978.57   24.67
   1   1  -4 1927.38   26.18
  -1  -1   4 1964.52   26.10
  -1  -1   4 1994.89   25.73
  -1  -1   4 1949.83   25.10
   1   1  -4 2031.34   25.03
  -1  -1   4 2008.62   25.30
   1   1  -4 1989.73   25.14
   1   1  -4 1967.62   25.27
   1   1  -4 1941.59   26.09
   1   1  -4 1975.42   26.62
  -1  -1   4 1996.83   26.26
  -1  -1   4 2037.75   26.51
  -1  -1   3  469.07    7.24
   1   1  -3  459.54    6.38
   1   1  -3  470.93    6.61
  -1  -1   3  466.65    6.70
  -1  -1   3  466.53    6.77
   1   1  -3  446.19    6.60
   1   1  -3  464.21    6.78
  -1  -1   3  461.30    7.27
  -1  -1   3  453.26    7.40
   1   1  -3  461.75    7.50
   1   1  -3  460.89    7.20
  -1  -1   2   95.73    2.27
   1   1  -2  102.85    2.35
  -1  -1   2  100.46    2.38
   1   1  -2  102.87    2.42
   1   1  -2  100.85    2.23
  -1  -1   2   98.78    2.25
  -1  -1   2  100.59    2.13
   1   1  -2  101.07    2.08
   1   1  -2   97.53    2.14
  -1  -1   2  102.47    2.15
   1   1  -2   94.19    2.02
   1   1  -1  169.52    2.97
  -1  -1   1  159.82    2.91
  -1  -1   1  169.26    2.91
   1   1  -1  163.85    2.93
  -1  -1   1  165.79    2.89
   1   1  -1  171.45    2.88
   1   1  -1  164.95    2.94
  -1  -1   1  161.88    2.86
   1   1  -1  166.85    2.90
  -1  -1   0  393.25    5.22
  -1  -1   0  395.38    5.21
   1   1   0  386.55    5.11
   1   1   1 1601.09   17.58
  -1  -1  -1 1429.95   17.64
  -1  -1  -2    7.96    0.39
  -1  -1  -2    7.08    0.44
  -1  -1  -2    7.02    0.46
  -1  -1  -2    7.48    0.41
  -1  -1  -2    7.36    0.40
   1   1   2    7.61    0.40
  -1  -1  -2    7.44    0.39
   1   1   2    7.89    0.40
  -1  -1  -3    0.43    0.20
   1   1   3    0.28    0.17
  -1  -1  -3    0.37    0.19
   1   1   3    0.62    0.19
  -1  -1  -3    0.92    0.23
   1   1   3    0.44    0.13
   1   1   3    0.41    0.10
  -1  -1  -3    0.52    0.17
   1   1   3    0.41    0.15
   1   1   3    0.95    0.18
  -1  -1  -3    0.35    0.15
   1   1   3    0.58    0.10
   1   1   4    2.45    0.40
   1   1   4    2.69    0.46
  -1  -1  -4    3.60    0.53
  -1  -1  -4    2.38    0.39
  -1  -1  -4    2.60    0.42
   1   1   4    2.36    0.27
   1   1   4    2.56    0.40
  -1  -1  -4    2.89    0.39
  -1  -1  -4    2.80    0.24
   1   1   4    3.33    0.25
   1   1   4    2.98    0.38
  -1  -1  -4    2.27    0.36
   1   1   5  325.91    6.33
  -1  -1  -5  321.33    6.28
   1   1   5  323.82    6.10
  -1  -1  -5  328.68    6.02
   1   1   5  335.95    5.95
  -1  -1  -5  329.30    4.80
   1   1   5  341.16    4.75
   1   1   5  330.63    4.84
   1   1   5  318.80    5.76
  -1  -1  -5  328.39    5.81
  -1  -1  -6  720.82   12.10
  -1  -1  -6  746.45   11.76
   1   1   6  754.62   11.92
   1   1   6  737.14   12.15
   1   1   6  767.93   11.68
   1   1   6  751.24    9.99
  -1  -1  -6  756.08   10.07
   1   1   6  755.68   11.45
  -1  -1  -6  758.07   11.49
   1   1   6  766.09   10.08
   1   1   7   69.63    2.88
  -1  -1  -7   71.22    2.71
  -1  -1  -7   69.73    2.91
   1   1   7   69.52    2.80
   1   1   7   75.59    2.72
   1   1   7   73.91    1.78
  -1  -1  -7   70.03    1.78
   1   1   7   71.75    1.80
   1   1   7   71.08    2.57
   1   1   8   87.07    3.36
  -1  -1  -8   91.35    3.33
  -1  -1  -8   88.49    3.51
   1   1   8   87.80    3.50
   1   1   8   91.20    3.12
   1   1   8   91.02    2.22
   1   1   8   87.36    3.21
  -1  -1  -8   90.57    2.19
   1   1   8   92.34    2.18
  -1  -1  -9    0.14    0.32
   1   1   9    0.02    0.25
  -1  -1  -9    0.34    0.20
   1   1   9   -0.04    0.20
   1   1   9    0.64    0.40
  -1  -1  -9   -0.21    0.43
   1   1   9    0.16    0.15
  -1  -1  -9    0.10    0.18
   1   1  10   -0.01    0.35
  -1  -1 -10    0.77    0.21
   1   1  10    1.20    0.30
  -1  -1 -10    0.52    0.39
  -1  -1 -10    1.64    0.63
  -1  -1 -10    0.88    0.28
   1   1  10    0.96    0.30
   1   1  11  274.32    6.83
  -1  -1 -11  257.10    4.70
  -1  -1 -11  278.93    7.74
  -1  -1 -11  287.79    7.34
   1   1  11  260.98    5.17
  -1  -1 -11  262.41    5.10
   1   1  11  275.45    5.19
  -1  -1 -12    9.55    0.70
   1   1  12    8.34    1.11
  -1  -1 -12    8.84    1.34
  -1  -1 -12    6.96    1.24
   1   1  12    8.79    0.80
   1   1  12    8.82    0.80
   1   1  13   55.75    3.05
  -1  -1 -13   47.27    1.70
   1   1  13   49.82    2.08
   1   1  13   46.71    2.03
  -1  -1 -13   46.23    3.26
  -1  -1 -13   45.93    3.06
   1   1  14   14.90    1.66
   1   1  14   14.61    1.16
   1   1  14   14.36    1.12
  -1  -1 -14   15.74    1.83
  -1  -1 -14   15.26    2.02
   1   1  15  189.07    6.38
  -1  -1 -15  190.83    7.32
  -1  -1 -15  192.79    6.79
   1   1  15  185.44    4.80
   1   1  15  172.24    4.54
   1   1  16   16.34    1.82
  -1  -1 -16   14.09    2.02
   1   1  16   13.28    1.19
   1   1  16   15.79    1.34
  -1  -1 -16   15.12    1.95
  -1  -1 -17   17.00    2.11
  -1  -1 -17   19.21    2.56
   1   1  17   17.04    2.02
  -1  -1 -17   17.42    0.84
   1   1  17   17.77    1.49
  -1  -1 -18    2.29    0.85
  -1  -1 -18    4.98    1.62
  -1  -1 -18    3.56    0.29
  -1  -1 -18    3.66    0.34
   1   1  18    3.92    1.11
   1   1  18    4.44    0.87
   1   1  19   -0.07    0.70
  -1  -1 -19    2.33    1.52
   1   1  20   16.03    2.14
  -1  -1 -20   13.27    2.26
   1   1  21   19.62    2.45
  -1  -1 -21   17.91    2.83
   1   1  22    0.68    0.91
  -1  -1 -22    1.48    0.98
   1   1  23    0.22    0.74
  -1  -1 -23    1.82    1.41
   1   1  24    4.01    1.35
  -1  -1 -24    5.41    1.92
   1   1  25    4.98    1.46
  -1  -1 -25    3.17    1.55
   1   1  26    7.94    1.88
  -1  -1 -26   11.06    2.35
  -1  -1 -26    9.51    2.52
   1   1  27    7.66    1.95
  -1  -1 -27    7.37    2.01
  -1  -1 -27    8.93    2.48
   1   1  28   12.55    2.45
  -1  -1 -28   10.68    2.55
  -1  -1 -28   11.90    2.94
   1   1  29    6.14    1.87
  -1  -1 -29    4.85    1.79
  -1  -1 -29    6.91    2.44
   1   1  30    0.03    1.01
  -1  -1 -30   -1.13    1.37
  -1  -1 -30   -0.77    1.46
   1   2 -28    5.09    1.99
  -1  -2  28    2.29    1.54
   1   2 -27   -1.05    1.53
  -1  -2  27    0.08    1.16
   1   2 -26    2.10    1.77
  -1  -2  26    3.52    1.43
   1   2 -25    3.65    1.96
  -1  -2  25    4.16    1.58
   1   2 -24    4.84    2.00
  -1  -2  24    5.31    1.57
   1   2 -23    1.49    1.28
  -1  -2  23    0.03    1.00
   1   2 -22    3.62    1.64
  -1  -2  22    2.63    1.20
   1   2 -21    1.25    1.11
  -1  -2  21    2.86    1.25
   1   2 -21    1.57    0.50
   1   2 -20   34.37    3.97
   1   2 -20   38.32    2.15
  -1  -2  20   36.35    3.25
   1   2 -19   -0.32    0.95
  -1  -2  19   -1.60    1.01
   1   2 -19   -0.54    0.41
   1   2 -18   10.47    1.92
   1   2 -18   12.52    1.26
  -1  -2  18   14.21    2.00
   1   2 -17   22.46    2.83
  -1  -2  17   20.83    2.23
   1   2 -17   20.15    1.54
   1   2 -16   11.78    2.10
   1   2 -16    9.16    0.93
   1   2 -16   13.66    0.73
   1   2 -16   15.44    1.30
  -1  -2  16   13.44    1.74
   1   2 -15    0.98    0.37
   1   2 -15    1.00    0.38
   1   2 -15    1.25    0.25
   1   2 -14   37.69    3.23
   1   2 -14   43.53    3.18
   1   2 -14   40.43    2.05
  -1  -2  14   43.81    2.90
   1   2 -14   36.19    1.86
   1   2 -14   36.78    1.26
   1   2 -13  117.71    5.55
   1   2 -13  125.71    5.19
   1   2 -13  119.16    5.23
  -1  -2  13  113.86    4.67
   1   2 -13  116.96    3.62
   1   2 -13  112.55    3.39
   1   2 -13  117.22    2.53
   1   2 -12  146.65    3.00
   1   2 -12  151.57    6.14
   1   2 -12  150.28    5.55
   1   2 -12  154.49    5.72
  -1  -2  12  157.41    5.31
   1   2 -12  147.99    3.90
   1   2 -12  155.52    4.23
   1   2 -11  223.31    4.01
   1   2 -11  218.48    7.30
   1   2 -11  236.31    6.81
   1   2 -11  221.23    6.84
  -1  -2  11  241.90    6.50
   1   2 -11  228.44    5.02
   1   2 -11  229.89    5.29
   1   2 -10   71.06    1.95
   1   2 -10   73.51    3.86
   1   2 -10   73.71    3.42
   1   2 -10   75.63    3.60
  -1  -2  10   80.28    3.34
   1   2 -10   71.34    2.52
   1   2 -10   77.73    2.73
  -1  -2  10   66.08    2.73
   1   2  -9  107.17    2.50
   1   2  -9  108.58    4.25
   1   2  -9  115.21    4.15
   1   2  -9  114.29    4.58
  -1  -2   9  109.82    3.80
   1   2  -9  112.91    3.18
   1   2  -9  107.35    3.28
  -1  -2   9  110.96    3.49
   1   2  -8  109.60    2.61
   1   2  -8  115.42    4.15
   1   2  -8  122.51    4.06
   1   2  -8  115.31    4.41
  -1  -2   8  121.68    3.82
   1   2  -8  112.50    3.14
   1   2  -8  114.45    3.29
  -1  -2   8  109.66    3.39
   1   2  -7    0.79    0.55
   1   2  -7    0.77    0.36
  -1  -2   7    0.06    0.38
  -1  -2   7   -0.42    0.47
   1   2  -7    0.22    0.35
  -1  -2   7    0.30    0.29
   1   2  -7    0.55    0.27
  -1  -2   7    0.45    0.24
   1   2  -7    0.11    0.24
  -1  -2   6 1108.68   16.75
   1   2  -6 1086.50   16.89
   1   2  -6 1120.79   16.53
   1   2  -6 1090.59   17.27
  -1  -2   6 1146.17   17.19
  -1  -2   6 1081.19   16.73
  -1  -2   6 1127.49   16.11
   1   2  -6 1115.90   15.61
   1   2  -6 1080.54   15.39
  -1  -2   6 1129.19   15.96
   1   2  -6 1087.49   15.80
   1   2  -5   13.35    1.13
  -1  -2   5   10.53    0.96
   1   2  -5   13.64    1.04
  -1  -2   5   10.51    1.03
  -1  -2   5   12.94    1.06
   1   2  -5   12.10    1.13
  -1  -2   5   13.10    0.97
   1   2  -5   12.44    0.88
  -1  -2   5   12.48    0.94
   1   2  -5   12.69    0.87
   1   2  -5   12.04    0.92
  -1  -2   4 1082.42   15.54
   1   2  -4 1085.71   15.71
   1   2  -4 1077.16   15.18
  -1  -2   4 1073.90   14.88
  -1  -2   4 1066.31   15.28
  -1  -2   4 1092.70   15.68
   1   2  -4 1074.02   15.81
   1   2  -4 1095.29   15.03
   1   2  -4 1077.96   15.13
  -1  -2   4 1069.71   15.16
  -1  -2   3   20.75    1.17
   1   2  -3   20.69    1.21
  -1  -2   3   21.94    1.11
  -1  -2   3   23.20    1.22
   1   2  -3   22.43    1.24
   1   2  -3   20.93    1.00
  -1  -2   3   21.87    0.98
  -1  -2   3   22.02    1.15
   1   2  -3   22.45    1.15
   1   2  -3   20.75    1.13
  -1  -2   3   21.97    1.15
  -1  -2   2  216.99    4.19
   1   2  -2  222.00    4.27
   1   2  -2  226.98    4.21
  -1  -2   2  222.04    3.89
  -1  -2   2  226.78    4.12
  -1  -2   2  220.60    4.24
  -1  -2   2  222.75    3.67
   1   2  -2  221.99    3.71
  -1  -2   2  221.81    4.31
   1   2  -2  226.20    4.30
  -1  -2   2  228.06    4.30
   1   2  -2  220.38    4.30
  -1  -2   1  814.04   11.01
   1   2  -1  799.78   11.05
   1   2  -1  789.52   10.74
  -1  -2   1  814.77   10.64
   1   2  -1  813.76   11.14
  -1  -2   1  805.71   10.20
   1   2  -1  791.09   10.24
  -1  -2   1  795.56   11.24
   1   2  -1  818.88   11.32
  -1  -2   1  786.34   11.34
  -1  -2   1  824.34   11.27
   1   2  -1  805.14   11.29
   1   2   0    4.94    0.31
   1   2   0    4.90    0.47
  -1  -2   0    4.95    0.40
   1   2   0    4.94    0.41
  -1  -2   0    4.42    0.36
   1   2   0    4.94    0.45
  -1  -2   0    5.01    0.48
  -1  -2   0    4.46    0.46
   1   2   0    3.89    0.45
  -1  -2   0    4.73    0.46
   1   2   0    4.71    0.46
  -1  -2  -1   33.97    1.18
   1   2   1   32.82    1.16
  -1  -2  -1   33.45    0.96
   1   2   1   34.07    0.97
   1   2   1   34.81    1.00
  -1  -2  -1   34.61    1.01
   1   2   1   33.15    1.24
  -1  -2  -1   33.36    1.24
   1   2   1   35.18    1.25
  -1  -2  -1   31.38    1.22
   1   2   1   32.51    1.16
  -1  -2  -1   34.51    1.18
  -1  -2  -2   30.26    0.93
   1   2   2   30.98    0.96
   1   2   2   31.42    1.03
  -1  -2  -2   31.37    1.05
   1   2   2   30.20    0.95
  -1  -2  -2   30.50    0.93
   1   2   2   31.91    0.89
  -1  -2  -2   30.76    0.89
  -1  -2  -2   33.35    1.19
   1   2   2   32.69    1.15
   1   2   2   32.96    1.19
   1   2   2   31.26    1.13
  -1  -2  -2   32.77    1.19
  -1  -2  -2   32.14    1.15
   1   2   2   30.66    1.06
  -1  -2  -2   31.24    1.02
  -1  -2  -3 1491.77   19.50
   1   2   3 1520.34   19.59
   1   2   3 1475.31   19.33
  -1  -2  -3 1520.13   19.27
   1   2   3 1517.48   19.00
  -1  -2  -3 1513.16   19.09
   1   2   3 1575.85   19.00
   1   2   3 1524.17   19.59
  -1  -2  -3 1534.64   19.57
  -1  -2  -3 1515.48   19.94
   1   2   3 1525.33   19.27
  -1  -2  -3 1562.27   19.40
   1   2   3 1494.61   19.98
   1   2   3 1505.39   19.09
   1   2   4 1667.30   22.05
  -1  -2  -4 1690.93   22.02
  -1  -2  -4 1635.91   21.99
   1   2   4 1703.77   20.83
   1   2   4 1667.56   21.64
  -1  -2  -4 1679.99   21.59
  -1  -2  -4 1680.14   20.90
   1   2   4 1709.64   21.56
  -1  -2  -4 1684.24   21.51
   1   2   4 1665.97   22.35
  -1  -2  -4 1715.91   21.17
  -1  -2  -4 1671.86   22.17
   1   2   4 1721.40   20.99
   1   2   4 1708.81   21.46
   1   2   5 1546.74   19.94
  -1  -2  -5 1564.64   21.13
  -1  -2  -5 1561.78   21.21
   1   2   5 1562.32   21.30
  -1  -2  -5 1576.16   20.66
  -1  -2  -5 1635.06   19.55
   1   2   5 1557.32   19.43
   1   2   5 1547.55   20.62
  -1  -2  -5 1559.38   20.29
   1   2   5 1531.74   20.41
  -1  -2  -5 1570.88   21.07
   1   2   5 1631.63   19.45
   1   2   5 1547.36   21.37
  -1  -2  -5 1566.96   19.66
   1   2   5 1535.76   19.65
   1   2   6   80.07    1.93
   1   2   6   83.22    2.88
  -1  -2  -6   80.54    2.80
  -1  -2  -6   80.75    2.84
  -1  -2  -6   82.92    1.79
  -1  -2  -6   83.66    2.61
   1   2   6   80.67    2.54
   1   2   6   80.32    2.28
   1   2   6   83.63    2.90
  -1  -2  -6   85.03    1.83
  -1  -2  -6   79.75    2.02
  -1  -2  -6   82.00    2.74
   1   2   6   82.94    1.92
   1   2   7  828.92   10.87
  -1  -2  -7  799.63   13.05
   1   2   7  792.28   13.24
  -1  -2  -7  801.73   13.33
  -1  -2  -7  821.48   10.82
   1   2   7  802.39   12.55
   1   2   7  832.08   11.99
  -1  -2  -7  810.62   10.71
   1   2   7  818.70   13.29
  -1  -2  -7  830.52   12.95
  -1  -2  -7  828.61   11.33
   1   2   7  787.48   11.07
   1   2   8    7.13    0.45
   1   2   8    5.57    0.91
  -1  -2  -8    7.41    0.94
  -1  -2  -8    6.74    0.48
  -1  -2  -8    7.47    0.98
   1   2   8    6.76    0.74
   1   2   8    6.86    0.56
  -1  -2  -8    7.92    0.62
  -1  -2  -8    8.10    0.96
  -1  -2  -8    6.56    0.43
   1   2   8    6.76    0.93
   1   2   8    6.43    0.46
   1   2   8    6.68    0.87
   1   2   9   12.07    0.53
   1   2   9   14.09    1.27
   1   2   9   11.94    0.68
  -1  -2  -9    9.99    1.22
  -1  -2  -9   10.47    1.22
   1   2   9   12.11    0.98
  -1  -2  -9   11.87    0.57
  -1  -2  -9   14.48    1.29
   1   2   9   13.37    0.82
  -1  -2  -9   12.21    0.83
   1   2  10   85.68    1.56
  -1  -2 -10   78.51    3.71
  -1  -2 -10   81.95    3.57
   1   2  10   80.75    2.12
   1   2  10   81.21    3.29
   1   2  10   75.60    2.78
  -1  -2 -10   83.75    1.76
   1   2  10   84.13    2.32
  -1  -2 -10   81.43    2.42
   1   2  11    7.66    0.34
  -1  -2 -11    6.97    1.28
  -1  -2 -11    6.74    1.15
   1   2  11    6.93    0.61
   1   2  11    7.37    1.03
   1   2  11    6.01    0.81
  -1  -2 -11    8.41    0.47
   1   2  11    6.86    0.65
   1   2  12    5.07    0.27
  -1  -2 -12    4.08    0.92
  -1  -2 -12    5.38    1.06
   1   2  12    4.62    0.52
   1   2  12    5.65    0.98
  -1  -2 -12    4.68    0.35
   1   2  12    4.86    0.59
   1   2  13    6.02    0.28
  -1  -2 -13    4.88    1.05
   1   2  13    6.71    1.13
  -1  -2 -13    6.12    1.12
  -1  -2 -13    5.70    0.38
   1   2  13    6.24    0.70
   1   2  13    5.81    0.61
  -1  -2 -14   13.36    1.87
   1   2  14   13.77    1.63
  -1  -2 -14   14.95    1.73
  -1  -2 -14   16.53    0.64
   1   2  14   14.74    1.05
   1   2  14   16.18    1.18
  -1  -2 -15  175.09    6.47
  -1  -2 -15  171.98    6.92
  -1  -2 -15  161.79    2.64
   1   2  15  157.07    3.96
   1   2  15  165.72    4.32
   1   2  15  174.53    6.07
  -1  -2 -16   17.87    2.12
  -1  -2 -16   18.21    2.24
   1   2  16   13.74    1.08
   1   2  16   14.63    1.23
   1   2  16   15.73    1.83
  -1  -2 -17   51.43    3.95
  -1  -2 -17   50.21    3.71
   1   2  17   48.58    2.36
   1   2  17   45.55    2.14
   1   2  17   50.95    3.40
  -1  -2 -18    3.48    1.15
  -1  -2 -18    4.20    1.18
   1   2  18    5.45    0.91
   1   2  18    5.08    1.23
[truncated: 3,595,210 more chars]
