# Supplementary material for: Anion–π Catalysis Enabled by the Mechanical Bond
Source: Angew Chem Int Ed Engl. 2022 Feb 3;61(12):e202115961. doi: 10.1002/anie.202115961 (PMC9303940; doi:10.1002/anie.202115961)
Supplement: Supplementary file 3 — Supporting Information [file ANIE-61-0-s001.cif]

data_[2]ph-e4-ndi
_audit_creation_date               2021-11-20
_audit_creation_method
;
Olex2 1.5
(compiled 2021.11.16 svn.ra9532c28 for OlexSys, GUI svn.r6427)
;
_shelx_SHELXL_version_number       '2018/3'
_audit_contact_author_address      ?
_audit_contact_author_email        ?
_audit_contact_author_name         ''
_audit_contact_author_phone        ?
_publ_contact_author_id_orcid      ?
_publ_section_references
;
Dolomanov, O.V., Bourhis, L.J., Gildea, R.J, Howard, J.A.K. & Puschmann, H.
 (2009), J. Appl. Cryst. 42, 339-341.

Sheldrick, G.M. (2015). Acta Cryst. A71, 3-8.

Sheldrick, G.M. (2015). Acta Cryst. C71, 3-8.
;
_chemical_name_common              ?
_chemical_name_systematic          ?
_chemical_formula_moiety           'C45 H41 N5 O4, C32 H34 N2 O2'
_chemical_formula_sum              'C77 H75 N7 O6'
_chemical_formula_weight           1194.44
_chemical_melting_point            ?
loop_
  _atom_type_symbol
  _atom_type_description
  _atom_type_scat_dispersion_real
  _atom_type_scat_dispersion_imag
  _atom_type_scat_source
 'C' 'C' 0.0181 0.0091 'International Tables Vol C Tables 4.2.6.8 and 6.1.1.4'
 'H' 'H' 0.0000 0.0000 'International Tables Vol C Tables 4.2.6.8 and 6.1.1.4'
 'N' 'N' 0.0311 0.0180 'International Tables Vol C Tables 4.2.6.8 and 6.1.1.4'
 'O' 'O' 0.0492 0.0322 'International Tables Vol C Tables 4.2.6.8 and 6.1.1.4'

_shelx_space_group_comment
;
The symmetry employed for this shelxl refinement is uniquely defined
by the following loop, which should always be used as a source of
symmetry information in preference to the above space-group names.
They are only intended as comments.
;
_space_group_crystal_system        'monoclinic'
_space_group_IT_number             14
_space_group_name_H-M_alt          'P 1 21/c 1'
_space_group_name_Hall             '-P 2ybc'
loop_
  _space_group_symop_operation_xyz
 'x, y, z'
 '-x, y+1/2, -z+1/2'
 '-x, -y, -z'
 'x, -y-1/2, z-1/2'

_cell_length_a                     26.9977(3)
_cell_length_b                     13.30610(10)
_cell_length_c                     17.8430(2)
_cell_angle_alpha                  90
_cell_angle_beta                   101.8010(10)
_cell_angle_gamma                  90
_cell_volume                       6274.33(11)
_cell_formula_units_Z              4
_cell_measurement_reflns_used      19596
_cell_measurement_temperature      100
_cell_measurement_theta_max        64.0710
_cell_measurement_theta_min        3.6980
_shelx_estimated_absorpt_T_max     0.939
_shelx_estimated_absorpt_T_min     0.939
_exptl_absorpt_coefficient_mu      0.638
_exptl_absorpt_correction_T_max    1.00000
_exptl_absorpt_correction_T_min    0.36540
_exptl_absorpt_correction_type     multi-scan
_exptl_absorpt_process_details     
;
CrysAlisPro 1.171.39.34b (Rigaku Oxford Diffraction, 2017)
Empirical absorption correction using spherical harmonics,
 implemented in SCALE3 ABSPACK scaling algorithm.
;
_exptl_absorpt_special_details     ?
_exptl_crystal_colour              'clear yellow'
_exptl_crystal_colour_lustre       clear
_exptl_crystal_colour_modifier     .
_exptl_crystal_colour_primary      yellow
_exptl_crystal_density_diffrn      1.264
_exptl_crystal_density_meas        ?
_exptl_crystal_density_method      ?
_exptl_crystal_description         cube
_exptl_crystal_F_000               2536
_exptl_crystal_size_max            0.1
_exptl_crystal_size_mid            0.1
_exptl_crystal_size_min            0.1
_exptl_transmission_factor_max     ?
_exptl_transmission_factor_min     ?
_diffrn_reflns_av_R_equivalents    0.0442
_diffrn_reflns_av_unetI/netI       0.0361
_diffrn_reflns_Laue_measured_fraction_full  0.992
_diffrn_reflns_Laue_measured_fraction_max  0.992
_diffrn_reflns_limit_h_max         31
_diffrn_reflns_limit_h_min         -30
_diffrn_reflns_limit_k_max         15
_diffrn_reflns_limit_k_min         -15
_diffrn_reflns_limit_l_max         19
_diffrn_reflns_limit_l_min         -20
_diffrn_reflns_number              59346
_diffrn_reflns_point_group_measured_fraction_full  0.992
_diffrn_reflns_point_group_measured_fraction_max  0.992
_diffrn_reflns_theta_full          64.643
_diffrn_reflns_theta_max           64.643
_diffrn_reflns_theta_min           3.719
_diffrn_ambient_temperature        100
_diffrn_detector_area_resol_mean   ?
_diffrn_measured_fraction_theta_full  0.992
_diffrn_measured_fraction_theta_max  0.992
_diffrn_measurement_device_type    'XtaLAB AFC11 (RCD3): quarter-chi single'
_diffrn_measurement_method         ?
_diffrn_radiation_type             CuK\a
_diffrn_radiation_wavelength       1.54184
_diffrn_source                     'Rotating-anode X-ray tube'
_reflns_Friedel_coverage           0.000
_reflns_Friedel_fraction_full      .
_reflns_Friedel_fraction_max       .
_reflns_number_gt                  9434
_reflns_number_total               10505
_reflns_special_details
;
 Reflections were merged by SHELXL according to the crystal
 class for the calculation of statistics and refinement.
 
 _reflns_Friedel_fraction is defined as the number of unique
 Friedel pairs measured divided by the number that would be
 possible theoretically, ignoring centric projections and
 systematic absences.
;
_reflns_threshold_expression       'I > 2\s(I)'
_computing_cell_refinement         ?
_computing_data_collection         ?
_computing_data_reduction          ?
_computing_molecular_graphics      'Olex2 1.5 (Dolomanov et al., 2009)'
_computing_publication_material    'Olex2 1.5 (Dolomanov et al., 2009)'
_computing_structure_refinement    'SHELXL 2018/3 (Sheldrick, 2015)'
_computing_structure_solution      'SHELXT 2018/2 (Sheldrick, 2018)'
_refine_diff_density_max           0.719
_refine_diff_density_min           -0.627
_refine_diff_density_rms           0.046
_refine_ls_extinction_coef         .
_refine_ls_extinction_method       none
_refine_ls_goodness_of_fit_ref     1.053
_refine_ls_hydrogen_treatment      mixed
_refine_ls_matrix_type             full
_refine_ls_number_parameters       821
_refine_ls_number_reflns           10505
_refine_ls_number_restraints       0
_refine_ls_R_factor_all            0.0644
_refine_ls_R_factor_gt             0.0580
_refine_ls_restrained_S_all        1.053
_refine_ls_shift/su_max            0.000
_refine_ls_shift/su_mean           0.000
_refine_ls_structure_factor_coef   Fsqd
_refine_ls_weighting_details      
 'w=1/[\s^2^(Fo^2^)+(0.0467P)^2^+6.7892P] where P=(Fo^2^+2Fc^2^)/3'
_refine_ls_weighting_scheme        calc
_refine_ls_wR_factor_gt            0.1368
_refine_ls_wR_factor_ref           0.1408
_refine_special_details            ?
_olex2_refinement_description
;
1. Fixed Uiso
 At 1.2 times of:
  All C(H) groups, All C(H,H) groups, All C(H,H,H,H) groups
 At 1.5 times of:
  All C(H,H,H) groups
2. Uiso/Uaniso restraints and constraints
Uanis(C4) = Uanis(C3) = Uanis(C9) = Uanis(C13) = Uanis(C1) = Uanis(C11)
Uanis(C4A) = Uanis(C11A) = Uanis(C1A) = Uanis(C13A) = Uanis(C9A) = Uanis(C3A)
Uanis(C9) = Uanis(C13) = Uanis(C1) = Uanis(C11) = Uanis(C4) = Uanis(C3)
Uanis(C2) = Uanis(C5) = Uanis(C8) = Uanis(C10) = Uanis(C7A) = Uanis(C6)
Uanis(C5A) = Uanis(C2A) = Uanis(C6A) = Uanis(C8A) = Uanis(C10A) = Uanis(C7)
3. Others
 Sof(H02F)=Sof(H02G)=Sof(C12A)=Sof(H12A)=1-FVAR(1)
 Sof(H02E)=Sof(H02D)=Sof(C12)=Sof(H12)=FVAR(1)
 Sof(C4A)=Sof(C3A)=Sof(H3A)=Sof(C9A)=Sof(H9A)=Sof(C13A)=Sof(H13A)=Sof(C1A)=
 Sof(H1A)=Sof(C11A)=Sof(H11A)=1-FVAR(2)
 Sof(C3)=Sof(H3)=Sof(C4)=Sof(C11)=Sof(H11)=Sof(C1)=Sof(H1)=Sof(C13)=Sof(H13)=
 Sof(C9)=Sof(H9)=FVAR(2)
 Sof(C8A)=Sof(H8A)=Sof(C5A)=Sof(C2A)=Sof(H2A)=Sof(C6A)=Sof(H6A)=Sof(C7A)=
 Sof(H7A)=Sof(C10A)=Sof(H10A)=1-FVAR(3)
 Sof(C5)=Sof(C8)=Sof(H8)=Sof(C6)=Sof(H6)=Sof(C7)=Sof(H7)=Sof(C2)=Sof(H2)=
 Sof(C10)=Sof(H10)=FVAR(3)
4.a Ternary CH refined with riding coordinates:
 C12(H12), C12A(H12A)
4.b Secondary CH2 refined with riding coordinates:
 C012(H01A,H01B), C019(H01Q,H01R), C01M(H01X,H01Y), C01R(H01,H), C01U(H5,HA),
 C01W(H15,HB), C01X(H16,HC), C026(H02M,H02N), C02A(H02O,H02P), C02D(H02E,H02D),
 C02D(H02F,H02G)
4.c Aromatic/amide H refined with riding coordinates:
 C00H(H00H), C00J(H00J), C00P(H00P), C00S(H00S), C010(H010), C011(H011),
 C014(H014), C015(H015), C016(H016), C018(H018), C01A(H01C), C01B(H01T),
 C01C(H01U), C01D(H01V), C01K(H01K), C01L(H01W), C01O(H01Z), C01S(H01S),
 C01T(H4), C01V(H14), C01Y(H17), C022(H022), C3(H3), C11(H11), C1(H1), C13(H13),
  C9(H9), C8(H8), C6(H6), C7(H7), C2(H2), C10(H10), C3A(H3A), C9A(H9A),
 C13A(H13A), C1A(H1A), C11A(H11A), C8A(H8A), C2A(H2A), C6A(H6A), C7A(H7A),
 C10A(H10A)
4.d Fitted hexagon refined as free rotating group:
 C3(C4,C11,C1,C13,C9)
4.e Idealised Me refined as rotating group:
 C01G(H01D,H01E,H01F), C01J(H01G,H01H,H01I), C01P(H01J,H01L,H01M), C01Q(H01N,
 H01O,H01P), C021(H02A,H02B,H02C), C02E(H02H,H02I,H02J)
;
_atom_sites_solution_hydrogens     mixed
_atom_sites_solution_primary       dual
_atom_sites_solution_secondary     ?
loop_
  _atom_site_label
  _atom_site_type_symbol
  _atom_site_fract_x
  _atom_site_fract_y
  _atom_site_fract_z
  _atom_site_U_iso_or_equiv
  _atom_site_adp_type
  _atom_site_occupancy
  _atom_site_site_symmetry_order
  _atom_site_calc_flag
  _atom_site_refinement_flags_posn
  _atom_site_refinement_flags_adp
  _atom_site_refinement_flags_occupancy
  _atom_site_disorder_assembly
  _atom_site_disorder_group
 O001 O 0.34121(6) 0.27838(11) 0.28130(9) 0.0336(4) Uani 1 1 d . . . . .
 O002 O 0.34979(6) 0.61897(12) 0.27432(9) 0.0374(4) Uani 1 1 d . . . . .
 O003 O 0.09765(6) 0.18787(12) 0.07471(9) 0.0410(4) Uani 1 1 d . . . . .
 O004 O 0.08902(7) 0.51333(13) 0.01059(10) 0.0446(4) Uani 1 1 d . . . . .
 N005 N 0.18509(6) 0.43304(13) 0.22830(10) 0.0248(4) Uani 1 1 d . . . . .
 N006 N 0.17904(7) 0.41957(14) 0.15196(10) 0.0292(4) Uani 1 1 d . . . . .
 N007 N 0.34480(7) 0.44847(13) 0.27873(10) 0.0274(4) Uani 1 1 d . . . . .
 N008 N 0.27074(7) 0.59976(13) 0.40646(10) 0.0285(4) Uani 1 1 d . . . . .
 N009 N 0.22445(7) 0.42151(14) 0.13566(10) 0.0295(4) Uani 1 1 d . . . . .
 O00A O 0.50254(7) 0.61953(17) 0.64431(10) 0.0563(5) Uani 1 1 d . . . . .
 N00B N 0.26465(7) 0.40603(13) 0.45300(10) 0.0285(4) Uani 1 1 d . . . . .
 N00C N 0.48993(7) 0.45147(18) 0.65429(12) 0.0440(5) Uani 1 1 d . . . . .
 C00D C 0.14202(8) 0.43859(15) 0.26383(12) 0.0253(4) Uani 1 1 d . . . . .
 C00E C 0.25904(8) 0.43666(15) 0.20148(12) 0.0251(4) Uani 1 1 d . . . . .
 O00F O 0.48363(11) 0.28272(16) 0.65846(12) 0.0812(8) Uani 1 1 d . . . . .
 C00G C 0.29103(8) 0.57904(17) 0.48006(12) 0.0285(5) Uani 1 1 d . . . . .
 C00H C 0.23466(8) 0.44380(15) 0.26132(12) 0.0269(5) Uani 1 1 d . . . . .
 H00H H 0.249145 0.453959 0.313935 0.032 Uiso 1 1 calc R U . . .
 C00I C 0.40098(8) 0.44980(17) 0.42989(13) 0.0285(5) Uani 1 1 d . . . . .
 C00J C 0.09696(8) 0.39373(15) 0.22794(12) 0.0258(4) Uani 1 1 d . . . . .
 H00J H 0.094955 0.358284 0.181195 0.031 Uiso 1 1 calc R U . . .
 C00K C 0.05485(8) 0.40125(15) 0.26115(12) 0.0269(5) Uani 1 1 d . . . . .
 C00L C 0.35995(8) 0.54208(17) 0.31137(13) 0.0302(5) Uani 1 1 d . . . . .
 C00M C 0.38971(8) 0.54172(16) 0.39069(13) 0.0301(5) Uani 1 1 d . . . . .
 C00N C 0.35534(8) 0.35562(16) 0.31527(13) 0.0281(5) Uani 1 1 d . . . . .
 C00O C 0.43038(8) 0.45000(17) 0.50513(13) 0.0308(5) Uani 1 1 d . . . . .
 C00P C 0.05958(8) 0.45352(16) 0.33028(13) 0.0294(5) Uani 1 1 d . . . . .
 H00P H 0.031011 0.458149 0.353566 0.035 Uiso 1 1 calc R U . . .
 C00Q C 0.38431(8) 0.35691(16) 0.39505(13) 0.0283(5) Uani 1 1 d . . . . .
 C00R C 0.19851(9) 0.10086(16) 0.27389(13) 0.0308(5) Uani 1 1 d . . . . .
 C00S C 0.14651(8) 0.49055(15) 0.33161(12) 0.0273(5) Uani 1 1 d . . . . .
 H00S H 0.177882 0.520439 0.354702 0.033 Uiso 1 1 calc R U . . .
 C00T C 0.29181(8) 0.47075(16) 0.50385(12) 0.0275(5) Uani 1 1 d . . . . .
 C00U C 0.00445(8) 0.35064(16) 0.22353(12) 0.0283(5) Uani 1 1 d . . . . .
 C00V C 0.26169(8) 0.30959(17) 0.47430(13) 0.0307(5) Uani 1 1 d . . . . .
 C00W C 0.26919(9) 0.69600(16) 0.38225(13) 0.0325(5) Uani 1 1 d . . . . .
 C00X C 0.10479(8) 0.49914(16) 0.36630(13) 0.0290(5) Uani 1 1 d . . . . .
 C00Y C 0.44852(8) 0.54244(19) 0.53908(13) 0.0343(5) Uani 1 1 d . . . . .
 C00Z C 0.13333(9) 0.15939(17) 0.13767(13) 0.0343(5) Uani 1 1 d . . . . .
 C010 C 0.39578(8) 0.26836(17) 0.43444(13) 0.0333(5) Uani 1 1 d . . . . .
 H010 H 0.384215 0.206345 0.410789 0.040 Uiso 1 1 calc R U . . .
 C011 C 0.11518(9) 0.10366(17) 0.19175(14) 0.0355(5) Uani 1 1 d . . . . .
 H011 H 0.080506 0.084971 0.182799 0.043 Uiso 1 1 calc R U . . .
 C012 C 0.31406(8) 0.44645(17) 0.20063(12) 0.0290(5) Uani 1 1 d . . . . .
 H01A H 0.324732 0.389159 0.172262 0.035 Uiso 1 1 calc R U . . .
 H01B H 0.319755 0.509079 0.173654 0.035 Uiso 1 1 calc R U . . .
 C013 C 0.10942(9) 0.56256(17) 0.43917(13) 0.0343(5) Uani 1 1 d . . . . .
 C014 C 0.31835(9) 0.43946(18) 0.57478(13) 0.0335(5) Uani 1 1 d . . . . .
 H014 H 0.338579 0.485724 0.608358 0.040 Uiso 1 1 calc R U . . .
 C015 C 0.14738(9) 0.07534(16) 0.25848(14) 0.0339(5) Uani 1 1 d . . . . .
 H015 H 0.134374 0.037244 0.295156 0.041 Uiso 1 1 calc R U . . .
 C016 C 0.28593(9) 0.27482(18) 0.54598(13) 0.0343(5) Uani 1 1 d . . . . .
 H016 H 0.282365 0.206751 0.560042 0.041 Uiso 1 1 calc R U . . .
 C017 C 0.44175(9) 0.35860(18) 0.54405(14) 0.0363(5) Uani 1 1 d . . . . .
 C018 C 0.18450(9) 0.18267(17) 0.14993(14) 0.0356(5) Uani 1 1 d . . . . .
 H018 H 0.197681 0.217892 0.112016 0.043 Uiso 1 1 calc R U . . .
 C019 C 0.24592(9) 0.71496(17) 0.29902(13) 0.0340(5) Uani 1 1 d . . . . .
 H01Q H 0.230934 0.651391 0.275986 0.041 Uiso 1 1 calc R U . . .
 H01R H 0.273168 0.734204 0.272181 0.041 Uiso 1 1 calc R U . . .
 C01A C 0.40692(9) 0.63127(18) 0.42592(14) 0.0354(5) Uani 1 1 d . . . . .
 H01C H 0.398693 0.693094 0.399696 0.043 Uiso 1 1 calc R U . . .
 C01B C 0.21610(9) 0.15427(17) 0.21764(13) 0.0341(5) Uani 1 1 d . . . . .
 H01T H 0.250918 0.171760 0.226010 0.041 Uiso 1 1 calc R U . . .
 C01C C 0.31511(9) 0.34015(18) 0.59627(13) 0.0361(5) Uani 1 1 d . . . . .
 H01U H 0.332749 0.317463 0.644926 0.043 Uiso 1 1 calc R U . . .
 C01D C 0.31027(9) 0.65399(18) 0.53235(14) 0.0371(5) Uani 1 1 d . . . . .
 H01V H 0.323581 0.637931 0.584450 0.045 Uiso 1 1 calc R U . . .
 C01F C 0.11595(9) 0.58830(17) 0.05399(14) 0.0372(6) Uani 1 1 d . . . . .
 C01G C 0.00382(9) 0.24444(17) 0.25668(14) 0.0341(5) Uani 1 1 d . . . . .
 H01D H 0.033596 0.207276 0.248485 0.051 Uiso 1 1 calc R U . . .
 H01E H -0.026944 0.209430 0.231053 0.051 Uiso 1 1 calc R U . . .
 H01F H 0.004392 0.248742 0.311677 0.051 Uiso 1 1 calc R U . . .
 C01H C 0.48199(9) 0.5430(2) 0.61604(14) 0.0393(6) Uani 1 1 d . . . . .
 C01I C 0.16410(9) 0.74190(17) 0.14921(14) 0.0368(5) Uani 1 1 d . . . . .
 C01J C -0.04103(9) 0.40935(18) 0.23957(14) 0.0358(5) Uani 1 1 d . . . . .
 H01G H -0.041031 0.406817 0.294458 0.054 Uiso 1 1 calc R U . . .
 H01H H -0.072350 0.379365 0.210783 0.054 Uiso 1 1 calc R U . . .
 H01I H -0.038815 0.479451 0.223732 0.054 Uiso 1 1 calc R U . . .
 C01K C 0.42447(9) 0.26922(18) 0.50929(14) 0.0387(6) Uani 1 1 d . . . . .
 H01K H 0.432064 0.207758 0.536293 0.046 Uiso 1 1 calc R U . . .
 C01L C 0.18721(10) 0.69658(17) 0.09588(14) 0.0382(6) Uani 1 1 d . . . . .
 H01W H 0.220106 0.717946 0.091652 0.046 Uiso 1 1 calc R U . . .
 C01M C 0.23073(9) 0.23766(17) 0.41825(14) 0.0354(5) Uani 1 1 d . . . . .
 H01X H 0.212509 0.275699 0.373302 0.042 Uiso 1 1 calc R U . . .
 H01Y H 0.205196 0.204825 0.442727 0.042 Uiso 1 1 calc R U . . .
 C01O C 0.16367(10) 0.62033(18) 0.04803(14) 0.0395(6) Uani 1 1 d . . . . .
 H01Z H 0.180312 0.590549 0.011542 0.047 Uiso 1 1 calc R U . . .
 C01P C 0.15298(10) 0.52418(18) 0.50147(13) 0.0377(5) Uani 1 1 d . . . . .
 H01J H 0.184529 0.525845 0.482405 0.057 Uiso 1 1 calc R U . . .
 H01L H 0.145929 0.455020 0.515028 0.057 Uiso 1 1 calc R U . . .
 H01M H 0.156351 0.567111 0.546866 0.057 Uiso 1 1 calc R U . . .
 C01Q C -0.00060(9) 0.34304(19) 0.13649(13) 0.0358(5) Uani 1 1 d . . . . .
 H01N H 0.005889 0.408960 0.115978 0.054 Uiso 1 1 calc R U . . .
 H01O H -0.034905 0.321019 0.112992 0.054 Uiso 1 1 calc R U . . .
 H01P H 0.023981 0.294270 0.124905 0.054 Uiso 1 1 calc R U . . .
 C01R C 0.23327(9) 0.07064(17) 0.34770(14) 0.0349(5) Uani 1 1 d . . . . .
 H01 H 0.257335 0.019628 0.336158 0.042 Uiso 1 1 calc R U . . .
 H H 0.212827 0.038645 0.381283 0.042 Uiso 1 1 calc R U . . .
 C01S C 0.43642(9) 0.63095(19) 0.50018(14) 0.0391(6) Uani 1 1 d . . . . .
 H01S H 0.448223 0.692765 0.523940 0.047 Uiso 1 1 calc R U . . .
 C01T C 0.28906(10) 0.77368(18) 0.43151(14) 0.0413(6) Uani 1 1 d . . . . .
 H4 H 0.288440 0.840824 0.413239 0.050 Uiso 1 1 calc R U . . .
 C01U C 0.26346(9) 0.15732(17) 0.39154(14) 0.0359(5) Uani 1 1 d . . . . .
 H5 H 0.286963 0.129653 0.436771 0.043 Uiso 1 1 calc R U . . .
 HA H 0.284118 0.189159 0.358189 0.043 Uiso 1 1 calc R U . . .
 C01V C 0.30963(10) 0.75239(19) 0.50698(15) 0.0440(6) Uani 1 1 d . . . . .
 H14 H 0.323243 0.804706 0.541300 0.053 Uiso 1 1 calc R U . . .
 C01W C 0.18939(11) 0.82544(18) 0.20038(15) 0.0434(6) Uani 1 1 d . . . . .
 H15 H 0.165862 0.883212 0.196063 0.052 Uiso 1 1 calc R U . . .
 HB H 0.219734 0.847741 0.181819 0.052 Uiso 1 1 calc R U . . .
 C01X C 0.20531(10) 0.79609(18) 0.28493(14) 0.0409(6) Uani 1 1 d . . . . .
 H16 H 0.218175 0.856495 0.315113 0.049 Uiso 1 1 calc R U . . .
 HC H 0.175242 0.771782 0.303302 0.049 Uiso 1 1 calc R U . . .
 C01Y C 0.09201(10) 0.6325(2) 0.10700(16) 0.0447(6) Uani 1 1 d . . . . .
 H17 H 0.059158 0.610932 0.111259 0.054 Uiso 1 1 calc R U . . .
 C01Z C 0.11325(11) 0.2548(2) 0.02292(16) 0.0449(6) Uani 1 1 d . . . . .
 C021 C 0.12173(11) 0.67131(18) 0.41994(15) 0.0458(6) Uani 1 1 d . . . . .
 H02A H 0.120636 0.714784 0.463907 0.069 Uiso 1 1 calc R U . . .
 H02B H 0.096776 0.694561 0.375481 0.069 Uiso 1 1 calc R U . . .
 H02C H 0.155616 0.673823 0.408195 0.069 Uiso 1 1 calc R U . . .
 C022 C 0.11591(10) 0.7082(2) 0.15378(16) 0.0465(6) Uani 1 1 d . . . . .
 H022 H 0.099089 0.738040 0.190026 0.056 Uiso 1 1 calc R U . . .
 C024 C 0.47262(11) 0.3592(2) 0.62275(15) 0.0494(7) Uani 1 1 d . . . . .
 C025 C 0.11288(11) 0.4661(2) -0.04182(16) 0.0437(6) Uani 1 1 d . . . . .
 C026 C 0.06593(10) 0.3034(2) -0.02509(15) 0.0455(6) Uani 1 1 d . . . . .
 H02M H 0.044332 0.250595 -0.054264 0.055 Uiso 1 1 calc R U . . .
 H02N H 0.046366 0.336208 0.009345 0.055 Uiso 1 1 calc R U . . .
 C02A C 0.07893(11) 0.3802(2) -0.08009(15) 0.0483(7) Uani 1 1 d . . . . .
 H02O H 0.047129 0.409308 -0.109660 0.058 Uiso 1 1 calc R U . . .
 H02P H 0.096178 0.345784 -0.116776 0.058 Uiso 1 1 calc R U . . .
 C02D C 0.52258(11) 0.4511(3) 0.73152(16) 0.0552(8) Uani 1 1 d . . . . .
 H02E H 0.549520 0.400253 0.732858 0.066 Uiso 0.751(8) 1 calc R U P A 1
 H02D H 0.539138 0.517560 0.741090 0.066 Uiso 0.751(8) 1 calc R U P A 1
 H02F H 0.555393 0.482120 0.728223 0.066 Uiso 0.249(8) 1 calc R U P A 2
 H02G H 0.529358 0.380373 0.747634 0.066 Uiso 0.249(8) 1 calc R U P A 2
 C02E C 0.06088(11) 0.5620(3) 0.47074(18) 0.0630(9) Uani 1 1 d . . . . .
 H02H H 0.053002 0.492974 0.483494 0.094 Uiso 1 1 calc R U . . .
 H02I H 0.032938 0.588901 0.432077 0.094 Uiso 1 1 calc R U . . .
 H02J H 0.065588 0.603762 0.516899 0.094 Uiso 1 1 calc R U . . .
 H18 H 0.1381(9) 0.2287(17) -0.0056(13) 0.024(6) Uiso 1 1 d . . . . .
 HD H 0.1375(11) 0.307(2) 0.0518(17) 0.052(8) Uiso 1 1 d . . . . .
 H02K H 0.1476(11) 0.437(2) -0.0146(15) 0.043(7) Uiso 1 1 d . . . . .
 H02L H 0.1188(11) 0.516(2) -0.0843(18) 0.057(8) Uiso 1 1 d . . . . .
 C3 C 0.40094(11) 0.43456(15) 0.7770(2) 0.0348(7) Uani 0.647(8) 1 d G . P A 1
 H3 H 0.400527 0.363181 0.777922 0.042 Uiso 0.647(8) 1 calc R U P A 1
 C4 C 0.44663(8) 0.4856(2) 0.78480(19) 0.0348(7) Uani 0.647(8) 1 d G . P A 1
 C11 C 0.44724(12) 0.5900(2) 0.78344(16) 0.0348(7) Uani 0.647(8) 1 d G . P A 1
 H11 H 0.478469 0.624905 0.788777 0.042 Uiso 0.647(8) 1 calc R U P A 1
 C1 C 0.40215(16) 0.64343(14) 0.77426(15) 0.0348(7) Uani 0.647(8) 1 d G . P A 1
 H1 H 0.402562 0.714806 0.773333 0.042 Uiso 0.647(8) 1 calc R U P A 1
 C13 C 0.35645(12) 0.5924(3) 0.76645(15) 0.0348(7) Uani 0.647(8) 1 d G . P A 1
 H13 H 0.325638 0.628896 0.760184 0.042 Uiso 0.647(8) 1 calc R U P A 1
 C9 C 0.35585(8) 0.4880(3) 0.76782(18) 0.0348(7) Uani 0.647(8) 1 d G . P A 1
 H9 H 0.324619 0.453083 0.762478 0.042 Uiso 0.647(8) 1 calc R U P A 1
 C5 C 0.5312(5) 0.4816(13) 0.8771(7) 0.0353(8) Uani 0.235(11) 1 d . . P A 1
 C8 C 0.5757(5) 0.5303(11) 0.8975(8) 0.0353(8) Uani 0.235(11) 1 d . . P A 1
 H8 H 0.585088 0.573661 0.860452 0.042 Uiso 0.235(11) 1 calc R U P A 1
 C12 C 0.49639(11) 0.4299(3) 0.79199(17) 0.0314(10) Uani 0.751(8) 1 d . . P A
 1
 H12 H 0.491608 0.355942 0.797404 0.038 Uiso 0.751(8) 1 calc R U P A 1
 C6 C 0.5555(6) 0.4018(12) 1.0052(8) 0.0353(8) Uani 0.235(11) 1 d . . P A 1
 H6 H 0.553745 0.350330 1.041511 0.042 Uiso 0.235(11) 1 calc R U P A 1
 C7 C 0.5972(7) 0.4664(15) 1.0117(12) 0.0391(5) Uani 0.235(11) 1 d . . P A 1
 H7 H 0.622128 0.469224 1.057647 0.047 Uiso 0.235(11) 1 calc R U P A 1
 C2 C 0.5094(5) 0.4221(11) 0.9290(7) 0.0353(8) Uani 0.235(11) 1 d . . P A 1
 H2 H 0.475427 0.398920 0.921490 0.042 Uiso 0.235(11) 1 calc R U P A 1
 C10 C 0.6011(5) 0.5249(11) 0.9508(8) 0.0353(8) Uani 0.235(11) 1 d . . P A 1
 H10 H 0.630390 0.566151 0.956923 0.042 Uiso 0.235(11) 1 calc R U P A 1
 C12A C 0.5004(3) 0.5088(7) 0.7974(5) 0.025(3) Uani 0.249(8) 1 d . . P A 2
 H12A H 0.513583 0.579234 0.802140 0.030 Uiso 0.249(8) 1 calc R U P A 2
 C4A C 0.4447(3) 0.5110(5) 0.7882(4) 0.0272(12) Uani 0.353(8) 1 d . . P A 2
 C3A C 0.4089(3) 0.4389(5) 0.7854(4) 0.0272(12) Uani 0.353(8) 1 d . . P A 2
 H3A H 0.419610 0.370774 0.788944 0.033 Uiso 0.353(8) 1 calc R U P A 2
 C9A C 0.3593(3) 0.4575(5) 0.7779(4) 0.0272(12) Uani 0.353(8) 1 d . . P A 2
 H9A H 0.336284 0.403836 0.779214 0.033 Uiso 0.353(8) 1 calc R U P A 2
 C13A C 0.3419(3) 0.5550(6) 0.7684(4) 0.0272(12) Uani 0.353(8) 1 d . . P A 2
 H13A H 0.306673 0.567781 0.761578 0.033 Uiso 0.353(8) 1 calc R U P A 2
 C1A C 0.3753(3) 0.6354(5) 0.7687(4) 0.0272(12) Uani 0.353(8) 1 d . . P A 2
 H1A H 0.363189 0.702432 0.761268 0.033 Uiso 0.353(8) 1 calc R U P A 2
 C11A C 0.4276(3) 0.6139(5) 0.7803(4) 0.0272(12) Uani 0.353(8) 1 d . . P A 2
 H11A H 0.451350 0.667033 0.782777 0.033 Uiso 0.353(8) 1 calc R U P A 2
 C8A C 0.57442(16) 0.5000(4) 0.8885(3) 0.0391(5) Uani 0.765(11) 1 d . . P A 2
 H8A H 0.584465 0.539182 0.849689 0.047 Uiso 0.765(11) 1 calc R U P A 2
 C5A C 0.53007(14) 0.4421(4) 0.8719(2) 0.0391(5) Uani 0.765(11) 1 d . . P A 2
 C2A C 0.51720(17) 0.3909(4) 0.9325(2) 0.0391(5) Uani 0.765(11) 1 d . . P A 2
 H2A H 0.488495 0.348031 0.921341 0.047 Uiso 0.765(11) 1 calc R U P A 2
 C6A C 0.54116(19) 0.3964(4) 1.0042(3) 0.0391(5) Uani 0.765(11) 1 d . . P A 2
 H6A H 0.527028 0.366117 1.043239 0.047 Uiso 0.765(11) 1 calc R U P A 2
 C7A C 0.58724(19) 0.4464(4) 1.0229(2) 0.0353(8) Uani 0.765(11) 1 d . . P A 2
 H7A H 0.606426 0.444605 1.073858 0.042 Uiso 0.765(11) 1 calc R U P A 2
 C10A C 0.60503(17) 0.4993(4) 0.9664(3) 0.0391(5) Uani 0.765(11) 1 d . . P A
 2
 H10A H 0.636375 0.534109 0.978139 0.047 Uiso 0.765(11) 1 calc R U P A 2

loop_
  _atom_site_aniso_label
  _atom_site_aniso_U_11
  _atom_site_aniso_U_22
  _atom_site_aniso_U_33
  _atom_site_aniso_U_23
  _atom_site_aniso_U_13
  _atom_site_aniso_U_12
 O001 0.0366(9) 0.0262(8) 0.0360(9) -0.0046(7) 0.0028(7) -0.0027(7)
 O002 0.0451(10) 0.0265(8) 0.0415(9) 0.0037(7) 0.0106(8) -0.0039(7)
 O003 0.0443(10) 0.0354(9) 0.0398(9) 0.0001(7) 0.0005(8) 0.0033(7)
 O004 0.0475(10) 0.0357(9) 0.0458(10) -0.0046(8) -0.0020(8) 0.0008(8)
 N005 0.0267(9) 0.0228(9) 0.0245(9) -0.0007(7) 0.0044(7) -0.0010(7)
 N006 0.0306(10) 0.0316(10) 0.0247(9) -0.0006(8) 0.0041(8) 0.0006(8)
 N007 0.0268(9) 0.0248(9) 0.0311(10) 0.0000(7) 0.0069(8) -0.0027(7)
 N008 0.0296(9) 0.0263(9) 0.0297(10) -0.0007(8) 0.0063(8) -0.0027(7)
 N009 0.0299(10) 0.0303(10) 0.0284(10) 0.0008(8) 0.0060(8) 0.0005(8)
 O00A 0.0511(11) 0.0810(14) 0.0394(10) -0.0208(10) 0.0155(9) -0.0335(11)
 N00B 0.0321(10) 0.0254(9) 0.0281(9) -0.0004(8) 0.0061(8) -0.0012(7)
 N00C 0.0301(10) 0.0618(15) 0.0363(11) -0.0179(11) -0.0026(9) 0.0133(10)
 C00D 0.0276(11) 0.0195(10) 0.0290(11) 0.0013(8) 0.0063(9) 0.0020(8)
 C00E 0.0286(11) 0.0192(10) 0.0269(11) 0.0012(8) 0.0047(9) -0.0003(8)
 O00F 0.128(2) 0.0513(13) 0.0450(12) -0.0106(10) -0.0277(12) 0.0500(14)
 C00G 0.0272(11) 0.0300(11) 0.0288(11) -0.0036(9) 0.0071(9) -0.0042(9)
 C00H 0.0278(11) 0.0245(11) 0.0272(11) -0.0020(9) 0.0027(9) -0.0026(8)
 C00I 0.0212(10) 0.0326(12) 0.0331(12) -0.0050(9) 0.0087(9) -0.0009(9)
 C00J 0.0284(11) 0.0210(10) 0.0270(11) -0.0016(8) 0.0032(9) 0.0010(8)
 C00K 0.0279(11) 0.0223(10) 0.0293(11) 0.0012(9) 0.0030(9) 0.0004(8)
 C00L 0.0285(11) 0.0286(12) 0.0357(12) -0.0022(10) 0.0116(9) -0.0046(9)
 C00M 0.0273(11) 0.0283(11) 0.0374(12) -0.0024(10) 0.0127(9) -0.0044(9)
 C00N 0.0246(11) 0.0272(11) 0.0334(12) -0.0008(9) 0.0079(9) -0.0011(9)
 C00O 0.0227(10) 0.0358(12) 0.0347(12) -0.0076(10) 0.0077(9) 0.0025(9)
 C00P 0.0286(11) 0.0277(11) 0.0327(12) -0.0009(9) 0.0083(9) 0.0021(9)
 C00Q 0.0248(11) 0.0279(11) 0.0326(12) -0.0025(9) 0.0066(9) 0.0004(9)
 C00R 0.0375(12) 0.0197(10) 0.0360(12) -0.0039(9) 0.0098(10) -0.0022(9)
 C00S 0.0281(11) 0.0219(10) 0.0304(11) -0.0010(9) 0.0030(9) -0.0011(8)
 C00T 0.0257(11) 0.0305(11) 0.0275(11) -0.0021(9) 0.0084(9) -0.0022(9)
 C00U 0.0266(11) 0.0257(11) 0.0314(11) 0.0007(9) 0.0035(9) -0.0010(9)
 C00V 0.0337(12) 0.0275(11) 0.0306(12) 0.0012(9) 0.0062(9) 0.0005(9)
 C00W 0.0369(12) 0.0252(11) 0.0359(12) -0.0009(9) 0.0084(10) -0.0033(9)
 C00X 0.0314(11) 0.0246(11) 0.0310(12) -0.0019(9) 0.0064(9) 0.0015(9)
 C00Y 0.0249(11) 0.0446(14) 0.0358(13) -0.0126(11) 0.0114(10) -0.0040(10)
 C00Z 0.0377(13) 0.0268(11) 0.0358(13) -0.0085(10) 0.0015(10) 0.0045(10)
 C010 0.0325(12) 0.0284(12) 0.0378(13) -0.0037(10) 0.0045(10) 0.0042(9)
 C011 0.0327(12) 0.0277(12) 0.0472(14) -0.0064(10) 0.0104(11) -0.0032(9)
 C012 0.0305(11) 0.0292(11) 0.0275(11) 0.0005(9) 0.0063(9) -0.0024(9)
 C013 0.0365(12) 0.0336(12) 0.0328(12) -0.0087(10) 0.0072(10) 0.0014(10)
 C014 0.0336(12) 0.0362(13) 0.0296(12) -0.0031(10) 0.0038(10) -0.0038(10)
 C015 0.0392(13) 0.0238(11) 0.0411(13) -0.0036(10) 0.0139(11) -0.0039(10)
 C016 0.0404(13) 0.0292(12) 0.0331(12) 0.0040(10) 0.0070(10) 0.0017(10)
 C017 0.0321(12) 0.0402(13) 0.0345(13) -0.0072(11) 0.0022(10) 0.0112(10)
 C018 0.0409(13) 0.0311(12) 0.0361(13) 0.0008(10) 0.0111(10) -0.0004(10)
 C019 0.0426(13) 0.0243(11) 0.0342(12) 0.0010(9) 0.0061(10) -0.0028(10)
 C01A 0.0398(13) 0.0292(12) 0.0394(13) -0.0045(10) 0.0129(11) -0.0060(10)
 C01B 0.0338(12) 0.0305(12) 0.0387(13) 0.0007(10) 0.0088(10) -0.0031(10)
 C01C 0.0411(13) 0.0401(13) 0.0255(11) 0.0040(10) 0.0025(10) 0.0040(11)
 C01D 0.0444(14) 0.0364(13) 0.0295(12) -0.0049(10) 0.0052(10) -0.0065(11)
 C01F 0.0399(13) 0.0238(11) 0.0420(14) 0.0048(10) -0.0053(11) -0.0007(10)
 C01G 0.0330(12) 0.0299(12) 0.0374(13) 0.0023(10) 0.0024(10) -0.0027(10)
 C01H 0.0260(12) 0.0562(16) 0.0376(13) -0.0126(12) 0.0107(10) -0.0046(11)
 C01I 0.0461(14) 0.0233(11) 0.0378(13) 0.0053(10) 0.0012(11) 0.0034(10)
 C01J 0.0292(12) 0.0344(12) 0.0430(14) -0.0004(11) 0.0055(10) 0.0009(10)
 C01K 0.0433(14) 0.0334(13) 0.0372(13) 0.0007(10) 0.0032(11) 0.0133(11)
 C01L 0.0429(14) 0.0258(12) 0.0438(14) 0.0059(10) 0.0038(11) -0.0023(10)
 C01M 0.0382(13) 0.0284(12) 0.0369(13) 0.0010(10) 0.0014(10) -0.0013(10)
 C01O 0.0483(15) 0.0294(12) 0.0395(13) 0.0006(10) 0.0060(11) 0.0033(11)
 C01P 0.0530(15) 0.0322(12) 0.0277(12) -0.0018(10) 0.0078(11) 0.0018(11)
 C01Q 0.0316(12) 0.0398(13) 0.0345(13) -0.0007(10) 0.0033(10) -0.0053(10)
 C01R 0.0419(13) 0.0251(11) 0.0385(13) 0.0011(10) 0.0096(10) -0.0021(10)
 C01S 0.0401(13) 0.0363(13) 0.0440(14) -0.0129(11) 0.0160(11) -0.0127(11)
 C01T 0.0554(16) 0.0263(12) 0.0403(14) -0.0015(10) 0.0055(12) -0.0073(11)
 C01U 0.0380(13) 0.0311(12) 0.0369(13) 0.0021(10) 0.0033(10) -0.0011(10)
 C01V 0.0579(16) 0.0314(13) 0.0401(14) -0.0103(11) 0.0043(12) -0.0129(12)
 C01W 0.0580(16) 0.0239(12) 0.0437(14) 0.0007(10) -0.0001(12) 0.0038(11)
 C01X 0.0510(15) 0.0286(12) 0.0413(14) -0.0028(11) 0.0050(12) 0.0018(11)
 C01Y 0.0402(14) 0.0409(14) 0.0521(16) -0.0028(12) 0.0077(12) -0.0015(11)
 C01Z 0.0525(16) 0.0371(14) 0.0418(14) -0.0030(12) 0.0018(13) -0.0028(12)
 C021 0.0615(17) 0.0300(13) 0.0401(14) -0.0076(11) -0.0030(12) 0.0109(12)
 C022 0.0491(15) 0.0416(14) 0.0484(15) -0.0053(12) 0.0089(12) 0.0036(12)
 C024 0.0517(16) 0.0498(16) 0.0399(14) -0.0129(13) -0.0062(12) 0.0264(13)
 C025 0.0499(16) 0.0412(14) 0.0398(14) 0.0069(12) 0.0082(12) -0.0029(12)
 C026 0.0504(15) 0.0428(15) 0.0417(14) -0.0066(12) 0.0054(12) -0.0067(12)
 C02A 0.0613(17) 0.0383(14) 0.0405(15) -0.0040(12) -0.0005(13) -0.0008(12)
 C02D 0.0434(15) 0.073(2) 0.0416(15) -0.0196(14) -0.0104(12) 0.0222(14)
 C02E 0.0431(16) 0.092(2) 0.0581(18) -0.0422(17) 0.0212(14) -0.0106(15)
 C3 0.0327(11) 0.0423(12) 0.0283(10) -0.0048(7) 0.0034(6) 0.0077(7)
 C4 0.0327(11) 0.0423(12) 0.0283(10) -0.0048(7) 0.0034(6) 0.0077(7)
 C11 0.0327(11) 0.0423(12) 0.0283(10) -0.0048(7) 0.0034(6) 0.0077(7)
 C1 0.0327(11) 0.0423(12) 0.0283(10) -0.0048(7) 0.0034(6) 0.0077(7)
 C13 0.0327(11) 0.0423(12) 0.0283(10) -0.0048(7) 0.0034(6) 0.0077(7)
 C9 0.0327(11) 0.0423(12) 0.0283(10) -0.0048(7) 0.0034(6) 0.0077(7)
 C5 0.037(2) 0.038(2) 0.0276(17) -0.0030(13) -0.0009(13) 0.0072(14)
 C8 0.037(2) 0.038(2) 0.0276(17) -0.0030(13) -0.0009(13) 0.0072(14)
 C12 0.0313(17) 0.029(2) 0.0319(17) -0.0011(13) 0.0005(13) 0.0023(13)
 C6 0.037(2) 0.038(2) 0.0276(17) -0.0030(13) -0.0009(13) 0.0072(14)
 C7 0.0389(9) 0.0385(12) 0.0381(9) 0.0014(7) 0.0038(7) 0.0013(8)
 C2 0.037(2) 0.038(2) 0.0276(17) -0.0030(13) -0.0009(13) 0.0072(14)
 C10 0.037(2) 0.038(2) 0.0276(17) -0.0030(13) -0.0009(13) 0.0072(14)
 C12A 0.019(4) 0.024(6) 0.033(5) -0.009(4) 0.005(3) -0.007(3)
 C4A 0.0318(19) 0.0194(18) 0.0302(18) -0.0010(10) 0.0058(11) -0.0122(10)
 C3A 0.0318(19) 0.0194(18) 0.0302(18) -0.0010(10) 0.0058(11) -0.0122(10)
 C9A 0.0318(19) 0.0194(18) 0.0302(18) -0.0010(10) 0.0058(11) -0.0122(10)
 C13A 0.0318(19) 0.0194(18) 0.0302(18) -0.0010(10) 0.0058(11) -0.0122(10)
 C1A 0.0318(19) 0.0194(18) 0.0302(18) -0.0010(10) 0.0058(11) -0.0122(10)
 C11A 0.0318(19) 0.0194(18) 0.0302(18) -0.0010(10) 0.0058(11) -0.0122(10)
 C8A 0.0389(9) 0.0385(12) 0.0381(9) 0.0014(7) 0.0038(7) 0.0013(8)
 C5A 0.0389(9) 0.0385(12) 0.0381(9) 0.0014(7) 0.0038(7) 0.0013(8)
 C2A 0.0389(9) 0.0385(12) 0.0381(9) 0.0014(7) 0.0038(7) 0.0013(8)
 C6A 0.0389(9) 0.0385(12) 0.0381(9) 0.0014(7) 0.0038(7) 0.0013(8)
 C7A 0.037(2) 0.038(2) 0.0276(17) -0.0030(13) -0.0009(13) 0.0072(14)
 C10A 0.0389(9) 0.0385(12) 0.0381(9) 0.0014(7) 0.0038(7) 0.0013(8)

_geom_special_details
;
 All esds (except the esd in the dihedral angle between two l.s. planes)
 are estimated using the full covariance matrix.  The cell esds are taken
 into account individually in the estimation of esds in distances, angles
 and torsion angles; correlations between esds in cell parameters are only
 used when they are defined by crystal symmetry.  An approximate (isotropic)
 treatment of cell esds is used for estimating esds involving l.s. planes.
;
loop_
  _geom_bond_atom_site_label_1
  _geom_bond_atom_site_label_2
  _geom_bond_distance
  _geom_bond_site_symmetry_2
  _geom_bond_publ_flag
 O001 C00N 1.214(3) . ?
 O002 C00L 1.219(3) . ?
 O003 C00Z 1.375(3) . ?
 O003 C01Z 1.409(3) . ?
 O004 C01F 1.376(3) . ?
 O004 C025 1.389(3) . ?
 N005 N006 1.350(2) . ?
 N005 C00D 1.436(3) . ?
 N005 C00H 1.355(3) . ?
 N006 N009 1.317(3) . ?
 N007 C00L 1.400(3) . ?
 N007 C00N 1.399(3) . ?
 N007 C012 1.469(3) . ?
 N008 C00G 1.344(3) . ?
 N008 C00W 1.349(3) . ?
 N009 C00E 1.358(3) . ?
 O00A C01H 1.218(3) . ?
 N00B C00T 1.353(3) . ?
 N00B C00V 1.345(3) . ?
 N00C C01H 1.391(4) . ?
 N00C C024 1.390(4) . ?
 N00C C02D 1.476(3) . ?
 C00D C00J 1.388(3) . ?
 C00D C00S 1.377(3) . ?
 C00E C00H 1.367(3) . ?
 C00E C012 1.494(3) . ?
 O00F C024 1.206(3) . ?
 C00G C00T 1.501(3) . ?
 C00G C01D 1.392(3) . ?
 C00H H00H 0.9500 . ?
 C00I C00M 1.411(3) . ?
 C00I C00O 1.413(3) . ?
 C00I C00Q 1.415(3) . ?
 C00J H00J 0.9500 . ?
 C00J C00K 1.389(3) . ?
 C00K C00P 1.399(3) . ?
 C00K C00U 1.543(3) . ?
 C00L C00M 1.478(3) . ?
 C00M C01A 1.383(3) . ?
 C00N C00Q 1.477(3) . ?
 C00O C00Y 1.414(3) . ?
 C00O C017 1.403(3) . ?
 C00P H00P 0.9500 . ?
 C00P C00X 1.397(3) . ?
 C00Q C010 1.374(3) . ?
 C00R C015 1.393(3) . ?
 C00R C01B 1.390(3) . ?
 C00R C01R 1.507(3) . ?
 C00S H00S 0.9500 . ?
 C00S C00X 1.396(3) . ?
 C00T C014 1.385(3) . ?
 C00U C01G 1.533(3) . ?
 C00U C01J 1.531(3) . ?
 C00U C01Q 1.534(3) . ?
 C00V C016 1.391(3) . ?
 C00V C01M 1.508(3) . ?
 C00W C019 1.511(3) . ?
 C00W C01T 1.391(3) . ?
 C00X C013 1.534(3) . ?
 C00Y C01H 1.481(3) . ?
 C00Y C01S 1.372(4) . ?
 C00Z C011 1.384(3) . ?
 C00Z C018 1.389(3) . ?
 C010 H010 0.9500 . ?
 C010 C01K 1.400(3) . ?
 C011 H011 0.9500 . ?
 C011 C015 1.376(3) . ?
 C012 H01A 0.9900 . ?
 C012 H01B 0.9900 . ?
 C013 C01P 1.531(3) . ?
 C013 C021 1.539(4) . ?
 C013 C02E 1.529(4) . ?
 C014 H014 0.9500 . ?
 C014 C01C 1.384(3) . ?
 C015 H015 0.9500 . ?
 C016 H016 0.9500 . ?
 C016 C01C 1.376(3) . ?
 C017 C01K 1.378(3) . ?
 C017 C024 1.479(3) . ?
 C018 H018 0.9500 . ?
 C018 C01B 1.382(3) . ?
 C019 H01Q 0.9900 . ?
 C019 H01R 0.9900 . ?
 C019 C01X 1.522(3) . ?
 C01A H01C 0.9500 . ?
 C01A C01S 1.399(4) . ?
 C01B H01T 0.9500 . ?
 C01C H01U 0.9500 . ?
 C01D H01V 0.9500 . ?
 C01D C01V 1.384(4) . ?
 C01F C01O 1.382(4) . ?
 C01F C01Y 1.382(4) . ?
 C01G H01D 0.9800 . ?
 C01G H01E 0.9800 . ?
 C01G H01F 0.9800 . ?
 C01I C01L 1.379(4) . ?
 C01I C01W 1.510(3) . ?
 C01I C022 1.394(4) . ?
 C01J H01G 0.9800 . ?
 C01J H01H 0.9800 . ?
 C01J H01I 0.9800 . ?
 C01K H01K 0.9500 . ?
 C01L H01W 0.9500 . ?
 C01L C01O 1.393(3) . ?
 C01M H01X 0.9900 . ?
 C01M H01Y 0.9900 . ?
 C01M C01U 1.524(3) . ?
 C01O H01Z 0.9500 . ?
 C01P H01J 0.9800 . ?
 C01P H01L 0.9800 . ?
 C01P H01M 0.9800 . ?
 C01Q H01N 0.9800 . ?
 C01Q H01O 0.9800 . ?
 C01Q H01P 0.9800 . ?
 C01R H01 0.9900 . ?
 C01R H 0.9900 . ?
 C01R C01U 1.532(3) . ?
 C01S H01S 0.9500 . ?
 C01T H4 0.9500 . ?
 C01T C01V 1.377(4) . ?
 C01U H5 0.9900 . ?
 C01U HA 0.9900 . ?
 C01V H14 0.9500 . ?
 C01W H15 0.9900 . ?
 C01W HB 0.9900 . ?
 C01W C01X 1.532(4) . ?
 C01X H16 0.9900 . ?
 C01X HC 0.9900 . ?
 C01Y H17 0.9500 . ?
 C01Y C022 1.381(4) . ?
 C01Z C026 1.528(4) . ?
 C01Z H18 0.98(2) . ?
 C01Z HD 1.02(3) . ?
 C021 H02A 0.9800 . ?
 C021 H02B 0.9800 . ?
 C021 H02C 0.9800 . ?
 C022 H022 0.9500 . ?
 C025 C02A 1.535(4) . ?
 C025 H02K 1.04(3) . ?
 C025 H02L 1.05(3) . ?
 C026 H02M 0.9900 . ?
 C026 H02N 0.9900 . ?
 C026 C02A 1.507(4) . ?
 C02A H02O 0.9900 . ?
 C02A H02P 0.9900 . ?
 C02D H02E 0.9900 . ?
 C02D H02D 0.9900 . ?
 C02D H02F 0.9900 . ?
 C02D H02G 0.9900 . ?
 C02D C12 1.434(4) . ?
 C02D C12A 1.618(9) . ?
 C02E H02H 0.9800 . ?
 C02E H02I 0.9800 . ?
 C02E H02J 0.9800 . ?
 C3 H3 0.9500 . ?
 C3 C4 1.3900 . ?
 C3 C9 1.3900 . ?
 C4 C11 1.3900 . ?
 C4 C12 1.516(3) . ?
 C11 H11 0.9500 . ?
 C11 C1 1.3900 . ?
 C1 H1 0.9500 . ?
 C1 C13 1.3900 . ?
 C13 H13 0.9500 . ?
 C13 C9 1.3900 . ?
 C9 H9 0.9500 . ?
 C5 C8 1.348(18) . ?
 C5 C12 1.755(14) . ?
 C5 C2 1.435(18) . ?
 C8 H8 0.9500 . ?
 C8 C10 1.054(19) . ?
 C12 H12 1.0000 . ?
 C6 H6 0.9500 . ?
 C6 C7 1.40(2) . ?
 C6 C2 1.67(2) . ?
 C7 H7 0.9500 . ?
 C7 C10 1.36(2) . ?
 C2 H2 0.9500 . ?
 C10 H10 0.9500 . ?
 C12A H12A 1.0000 . ?
 C12A C4A 1.479(10) . ?
 C12A C5A 1.662(10) . ?
 C4A C3A 1.355(8) . ?
 C4A C11A 1.443(10) . ?
 C3A H3A 0.9500 . ?
 C3A C9A 1.341(10) . ?
 C9A H9A 0.9500 . ?
 C9A C13A 1.378(9) . ?
 C13A H13A 0.9500 . ?
 C13A C1A 1.398(8) . ?
 C1A H1A 0.9500 . ?
 C1A C11A 1.413(10) . ?
 C11A H11A 0.9500 . ?
 C8A H8A 0.9500 . ?
 C8A C5A 1.404(5) . ?
 C8A C10A 1.464(7) . ?
 C5A C2A 1.381(5) . ?
 C2A H2A 0.9500 . ?
 C2A C6A 1.311(6) . ?
 C6A H6A 0.9500 . ?
 C6A C7A 1.390(5) . ?
 C7A H7A 0.9500 . ?
 C7A C10A 1.393(5) . ?
 C10A H10A 0.9500 . ?

loop_
  _geom_angle_atom_site_label_1
  _geom_angle_atom_site_label_2
  _geom_angle_atom_site_label_3
  _geom_angle
  _geom_angle_site_symmetry_1
  _geom_angle_site_symmetry_3
  _geom_angle_publ_flag
 C00Z O003 C01Z 117.2(2) . . ?
 C01F O004 C025 116.3(2) . . ?
 N006 N005 C00D 120.69(16) . . ?
 N006 N005 C00H 110.95(17) . . ?
 C00H N005 C00D 128.30(17) . . ?
 N009 N006 N005 107.11(16) . . ?
 C00L N007 C012 118.11(18) . . ?
 C00N N007 C00L 125.28(18) . . ?
 C00N N007 C012 116.59(17) . . ?
 C00G N008 C00W 119.16(19) . . ?
 N006 N009 C00E 108.58(17) . . ?
 C00V N00B C00T 118.23(19) . . ?
 C01H N00C C02D 117.6(2) . . ?
 C024 N00C C01H 124.7(2) . . ?
 C024 N00C C02D 117.5(2) . . ?
 C00J C00D N005 119.12(18) . . ?
 C00S C00D N005 118.67(18) . . ?
 C00S C00D C00J 122.2(2) . . ?
 N009 C00E C00H 109.26(18) . . ?
 N009 C00E C012 120.90(18) . . ?
 C00H C00E C012 129.80(19) . . ?
 N008 C00G C00T 116.91(18) . . ?
 N008 C00G C01D 122.0(2) . . ?
 C01D C00G C00T 121.1(2) . . ?
 N005 C00H C00E 104.10(18) . . ?
 N005 C00H H00H 128.0 . . ?
 C00E C00H H00H 128.0 . . ?
 C00M C00I C00O 119.4(2) . . ?
 C00M C00I C00Q 121.5(2) . . ?
 C00O C00I C00Q 119.0(2) . . ?
 C00D C00J H00J 120.4 . . ?
 C00D C00J C00K 119.25(19) . . ?
 C00K C00J H00J 120.4 . . ?
 C00J C00K C00P 118.48(19) . . ?
 C00J C00K C00U 120.57(19) . . ?
 C00P C00K C00U 120.93(19) . . ?
 O002 C00L N007 120.5(2) . . ?
 O002 C00L C00M 122.7(2) . . ?
 N007 C00L C00M 116.80(19) . . ?
 C00I C00M C00L 119.8(2) . . ?
 C01A C00M C00I 120.2(2) . . ?
 C01A C00M C00L 119.9(2) . . ?
 O001 C00N N007 120.11(19) . . ?
 O001 C00N C00Q 122.8(2) . . ?
 N007 C00N C00Q 117.13(18) . . ?
 C00I C00O C00Y 119.1(2) . . ?
 C017 C00O C00I 119.5(2) . . ?
 C017 C00O C00Y 121.4(2) . . ?
 C00K C00P H00P 118.8 . . ?
 C00X C00P C00K 122.4(2) . . ?
 C00X C00P H00P 118.8 . . ?
 C00I C00Q C00N 119.4(2) . . ?
 C010 C00Q C00I 120.4(2) . . ?
 C010 C00Q C00N 120.1(2) . . ?
 C015 C00R C01R 121.5(2) . . ?
 C01B C00R C015 116.9(2) . . ?
 C01B C00R C01R 121.6(2) . . ?
 C00D C00S H00S 120.1 . . ?
 C00D C00S C00X 119.8(2) . . ?
 C00X C00S H00S 120.1 . . ?
 N00B C00T C00G 116.56(19) . . ?
 N00B C00T C014 122.0(2) . . ?
 C014 C00T C00G 121.5(2) . . ?
 C01G C00U C00K 108.22(17) . . ?
 C01G C00U C01Q 108.90(18) . . ?
 C01J C00U C00K 111.43(18) . . ?
 C01J C00U C01G 109.00(18) . . ?
 C01J C00U C01Q 108.32(18) . . ?
 C01Q C00U C00K 110.92(18) . . ?
 N00B C00V C016 122.2(2) . . ?
 N00B C00V C01M 118.36(19) . . ?
 C016 C00V C01M 119.4(2) . . ?
 N008 C00W C019 116.92(19) . . ?
 N008 C00W C01T 121.3(2) . . ?
 C01T C00W C019 121.7(2) . . ?
 C00P C00X C013 122.8(2) . . ?
 C00S C00X C00P 118.0(2) . . ?
 C00S C00X C013 119.18(19) . . ?
 C00O C00Y C01H 119.6(2) . . ?
 C01S C00Y C00O 120.3(2) . . ?
 C01S C00Y C01H 120.1(2) . . ?
 O003 C00Z C011 115.4(2) . . ?
 O003 C00Z C018 125.1(2) . . ?
 C011 C00Z C018 119.5(2) . . ?
 C00Q C010 H010 119.9 . . ?
 C00Q C010 C01K 120.2(2) . . ?
 C01K C010 H010 119.9 . . ?
 C00Z C011 H011 120.0 . . ?
 C015 C011 C00Z 120.0(2) . . ?
 C015 C011 H011 120.0 . . ?
 N007 C012 C00E 111.21(17) . . ?
 N007 C012 H01A 109.4 . . ?
 N007 C012 H01B 109.4 . . ?
 C00E C012 H01A 109.4 . . ?
 C00E C012 H01B 109.4 . . ?
 H01A C012 H01B 108.0 . . ?
 C00X C013 C021 108.20(19) . . ?
 C01P C013 C00X 110.45(18) . . ?
 C01P C013 C021 107.9(2) . . ?
 C02E C013 C00X 112.5(2) . . ?
 C02E C013 C01P 108.6(2) . . ?
 C02E C013 C021 109.1(2) . . ?
 C00T C014 H014 120.3 . . ?
 C01C C014 C00T 119.4(2) . . ?
 C01C C014 H014 120.3 . . ?
 C00R C015 H015 119.0 . . ?
 C011 C015 C00R 122.0(2) . . ?
 C011 C015 H015 119.0 . . ?
 C00V C016 H016 120.4 . . ?
 C01C C016 C00V 119.2(2) . . ?
 C01C C016 H016 120.4 . . ?
 C00O C017 C024 119.3(2) . . ?
 C01K C017 C00O 120.4(2) . . ?
 C01K C017 C024 120.4(2) . . ?
 C00Z C018 H018 120.2 . . ?
 C01B C018 C00Z 119.6(2) . . ?
 C01B C018 H018 120.2 . . ?
 C00W C019 H01Q 108.5 . . ?
 C00W C019 H01R 108.5 . . ?
 C00W C019 C01X 114.9(2) . . ?
 H01Q C019 H01R 107.5 . . ?
 C01X C019 H01Q 108.5 . . ?
 C01X C019 H01R 108.5 . . ?
 C00M C01A H01C 120.0 . . ?
 C00M C01A C01S 120.1(2) . . ?
 C01S C01A H01C 120.0 . . ?
 C00R C01B H01T 119.0 . . ?
 C018 C01B C00R 122.0(2) . . ?
 C018 C01B H01T 119.0 . . ?
 C014 C01C H01U 120.6 . . ?
 C016 C01C C014 118.9(2) . . ?
 C016 C01C H01U 120.6 . . ?
 C00G C01D H01V 120.6 . . ?
 C01V C01D C00G 118.7(2) . . ?
 C01V C01D H01V 120.6 . . ?
 O004 C01F C01O 125.0(2) . . ?
 O004 C01F C01Y 115.3(2) . . ?
 C01O C01F C01Y 119.7(2) . . ?
 C00U C01G H01D 109.5 . . ?
 C00U C01G H01E 109.5 . . ?
 C00U C01G H01F 109.5 . . ?
 H01D C01G H01E 109.5 . . ?
 H01D C01G H01F 109.5 . . ?
 H01E C01G H01F 109.5 . . ?
 O00A C01H N00C 121.1(2) . . ?
 O00A C01H C00Y 121.9(3) . . ?
 N00C C01H C00Y 117.0(2) . . ?
 C01L C01I C01W 121.8(2) . . ?
 C01L C01I C022 117.3(2) . . ?
 C022 C01I C01W 120.9(2) . . ?
 C00U C01J H01G 109.5 . . ?
 C00U C01J H01H 109.5 . . ?
 C00U C01J H01I 109.5 . . ?
 H01G C01J H01H 109.5 . . ?
 H01G C01J H01I 109.5 . . ?
 H01H C01J H01I 109.5 . . ?
 C010 C01K H01K 119.8 . . ?
 C017 C01K C010 120.4(2) . . ?
 C017 C01K H01K 119.8 . . ?
 C01I C01L H01W 119.1 . . ?
 C01I C01L C01O 121.8(2) . . ?
 C01O C01L H01W 119.1 . . ?
 C00V C01M H01X 109.2 . . ?
 C00V C01M H01Y 109.2 . . ?
 C00V C01M C01U 112.00(19) . . ?
 H01X C01M H01Y 107.9 . . ?
 C01U C01M H01X 109.2 . . ?
 C01U C01M H01Y 109.2 . . ?
 C01F C01O C01L 119.6(2) . . ?
 C01F C01O H01Z 120.2 . . ?
 C01L C01O H01Z 120.2 . . ?
 C013 C01P H01J 109.5 . . ?
 C013 C01P H01L 109.5 . . ?
 C013 C01P H01M 109.5 . . ?
 H01J C01P H01L 109.5 . . ?
 H01J C01P H01M 109.5 . . ?
 H01L C01P H01M 109.5 . . ?
 C00U C01Q H01N 109.5 . . ?
 C00U C01Q H01O 109.5 . . ?
 C00U C01Q H01P 109.5 . . ?
 H01N C01Q H01O 109.5 . . ?
 H01N C01Q H01P 109.5 . . ?
 H01O C01Q H01P 109.5 . . ?
 C00R C01R H01 108.6 . . ?
 C00R C01R H 108.6 . . ?
 C00R C01R C01U 114.62(19) . . ?
 H01 C01R H 107.6 . . ?
 C01U C01R H01 108.6 . . ?
 C01U C01R H 108.6 . . ?
 C00Y C01S C01A 120.8(2) . . ?
 C00Y C01S H01S 119.6 . . ?
 C01A C01S H01S 119.6 . . ?
 C00W C01T H4 120.3 . . ?
 C01V C01T C00W 119.4(2) . . ?
 C01V C01T H4 120.3 . . ?
 C01M C01U C01R 113.9(2) . . ?
 C01M C01U H5 108.8 . . ?
 C01M C01U HA 108.8 . . ?
 C01R C01U H5 108.8 . . ?
 C01R C01U HA 108.8 . . ?
 H5 C01U HA 107.7 . . ?
 C01D C01V H14 120.3 . . ?
 C01T C01V C01D 119.3(2) . . ?
 C01T C01V H14 120.3 . . ?
 C01I C01W H15 108.7 . . ?
 C01I C01W HB 108.7 . . ?
 C01I C01W C01X 114.1(2) . . ?
 H15 C01W HB 107.6 . . ?
 C01X C01W H15 108.7 . . ?
 C01X C01W HB 108.7 . . ?
 C019 C01X C01W 113.0(2) . . ?
 C019 C01X H16 109.0 . . ?
 C019 C01X HC 109.0 . . ?
 C01W C01X H16 109.0 . . ?
 C01W C01X HC 109.0 . . ?
 H16 C01X HC 107.8 . . ?
 C01F C01Y H17 120.1 . . ?
 C022 C01Y C01F 119.9(2) . . ?
 C022 C01Y H17 120.1 . . ?
 O003 C01Z C026 107.9(2) . . ?
 O003 C01Z H18 116.3(13) . . ?
 O003 C01Z HD 110.4(16) . . ?
 C026 C01Z H18 116.1(13) . . ?
 C026 C01Z HD 111.7(16) . . ?
 H18 C01Z HD 94(2) . . ?
 C013 C021 H02A 109.5 . . ?
 C013 C021 H02B 109.5 . . ?
 C013 C021 H02C 109.5 . . ?
 H02A C021 H02B 109.5 . . ?
 H02A C021 H02C 109.5 . . ?
 H02B C021 H02C 109.5 . . ?
 C01I C022 H022 119.1 . . ?
 C01Y C022 C01I 121.7(3) . . ?
 C01Y C022 H022 119.1 . . ?
 N00C C024 C017 117.8(2) . . ?
 O00F C024 N00C 120.4(2) . . ?
 O00F C024 C017 121.8(3) . . ?
 O004 C025 C02A 108.6(2) . . ?
 O004 C025 H02K 110.6(15) . . ?
 O004 C025 H02L 111.0(17) . . ?
 C02A C025 H02K 109.6(15) . . ?
 C02A C025 H02L 108.6(16) . . ?
 H02K C025 H02L 108(2) . . ?
 C01Z C026 H02M 109.2 . . ?
 C01Z C026 H02N 109.2 . . ?
 H02M C026 H02N 107.9 . . ?
 C02A C026 C01Z 111.9(2) . . ?
 C02A C026 H02M 109.2 . . ?
 C02A C026 H02N 109.2 . . ?
 C025 C02A H02O 108.7 . . ?
 C025 C02A H02P 108.7 . . ?
 C026 C02A C025 114.4(2) . . ?
 C026 C02A H02O 108.7 . . ?
 C026 C02A H02P 108.7 . . ?
 H02O C02A H02P 107.6 . . ?
 N00C C02D H02E 108.7 . . ?
 N00C C02D H02D 108.7 . . ?
 N00C C02D H02F 108.3 . . ?
 N00C C02D H02G 108.3 . . ?
 N00C C02D C12A 115.9(3) . . ?
 H02E C02D H02D 107.6 . . ?
 H02F C02D H02G 107.4 . . ?
 C12 C02D N00C 114.3(2) . . ?
 C12 C02D H02E 108.7 . . ?
 C12 C02D H02D 108.7 . . ?
 C12A C02D H02F 108.3 . . ?
 C12A C02D H02G 108.3 . . ?
 C013 C02E H02H 109.5 . . ?
 C013 C02E H02I 109.5 . . ?
 C013 C02E H02J 109.5 . . ?
 H02H C02E H02I 109.5 . . ?
 H02H C02E H02J 109.5 . . ?
 H02I C02E H02J 109.5 . . ?
 C4 C3 H3 120.0 . . ?
 C4 C3 C9 120.0 . . ?
 C9 C3 H3 120.0 . . ?
 C3 C4 C11 120.0 . . ?
 C3 C4 C12 121.5(3) . . ?
 C11 C4 C12 118.5(3) . . ?
 C4 C11 H11 120.0 . . ?
 C1 C11 C4 120.0 . . ?
 C1 C11 H11 120.0 . . ?
 C11 C1 H1 120.0 . . ?
 C11 C1 C13 120.0 . . ?
 C13 C1 H1 120.0 . . ?
 C1 C13 H13 120.0 . . ?
 C9 C13 C1 120.0 . . ?
 C9 C13 H13 120.0 . . ?
 C3 C9 H9 120.0 . . ?
 C13 C9 C3 120.0 . . ?
 C13 C9 H9 120.0 . . ?
 C8 C5 C12 135.5(10) . . ?
 C8 C5 C2 123.5(11) . . ?
 C2 C5 C12 97.1(10) . . ?
 C5 C8 H8 116.9 . . ?
 C10 C8 C5 126.2(15) . . ?
 C10 C8 H8 116.9 . . ?
 C02D C12 C4 113.9(3) . . ?
 C02D C12 C5 108.3(5) . . ?
 C02D C12 H12 111.1 . . ?
 C4 C12 C5 101.0(5) . . ?
 C4 C12 H12 111.1 . . ?
 C5 C12 H12 111.1 . . ?
 C7 C6 H6 122.6 . . ?
 C7 C6 C2 114.9(13) . . ?
 C2 C6 H6 122.6 . . ?
 C6 C7 H7 120.7 . . ?
 C10 C7 C6 118.6(15) . . ?
 C10 C7 H7 120.7 . . ?
 C5 C2 C6 106.2(12) . . ?
 C5 C2 H2 126.9 . . ?
 C6 C2 H2 126.9 . . ?
 C8 C10 C7 128.1(16) . . ?
 C8 C10 H10 115.9 . . ?
 C7 C10 H10 115.9 . . ?
 C02D C12A H12A 109.1 . . ?
 C02D C12A C5A 97.9(5) . . ?
 C4A C12A C02D 116.6(6) . . ?
 C4A C12A H12A 109.1 . . ?
 C4A C12A C5A 114.3(6) . . ?
 C5A C12A H12A 109.1 . . ?
 C3A C4A C12A 133.7(7) . . ?
 C3A C4A C11A 117.1(6) . . ?
 C11A C4A C12A 109.1(6) . . ?
 C4A C3A H3A 117.9 . . ?
 C9A C3A C4A 124.3(6) . . ?
 C9A C3A H3A 117.9 . . ?
 C3A C9A H9A 120.2 . . ?
 C3A C9A C13A 119.6(6) . . ?
 C13A C9A H9A 120.2 . . ?
 C9A C13A H13A 119.4 . . ?
 C9A C13A C1A 121.2(6) . . ?
 C1A C13A H13A 119.4 . . ?
 C13A C1A H1A 121.0 . . ?
 C13A C1A C11A 118.0(6) . . ?
 C11A C1A H1A 121.0 . . ?
 C4A C11A H11A 120.1 . . ?
 C1A C11A C4A 119.8(5) . . ?
 C1A C11A H11A 120.1 . . ?
 C5A C8A H8A 120.4 . . ?
 C5A C8A C10A 119.2(4) . . ?
 C10A C8A H8A 120.4 . . ?
 C8A C5A C12A 97.3(4) . . ?
 C2A C5A C12A 137.1(4) . . ?
 C2A C5A C8A 116.5(4) . . ?
 C5A C2A H2A 117.2 . . ?
 C6A C2A C5A 125.7(4) . . ?
 C6A C2A H2A 117.2 . . ?
 C2A C6A H6A 120.0 . . ?
 C2A C6A C7A 120.0(4) . . ?
 C7A C6A H6A 120.0 . . ?
 C6A C7A H7A 120.3 . . ?
 C6A C7A C10A 119.4(4) . . ?
 C10A C7A H7A 120.3 . . ?
 C8A C10A H10A 120.7 . . ?
 C7A C10A C8A 118.6(4) . . ?
 C7A C10A H10A 120.7 . . ?

loop_
  _geom_torsion_atom_site_label_1
  _geom_torsion_atom_site_label_2
  _geom_torsion_atom_site_label_3
  _geom_torsion_atom_site_label_4
  _geom_torsion
  _geom_torsion_site_symmetry_1
  _geom_torsion_site_symmetry_2
  _geom_torsion_site_symmetry_3
  _geom_torsion_site_symmetry_4
  _geom_torsion_publ_flag
 O001 C00N C00Q C00I 177.8(2) . . . . ?
 O001 C00N C00Q C010 -0.9(3) . . . . ?
 O002 C00L C00M C00I -178.8(2) . . . . ?
 O002 C00L C00M C01A 0.5(3) . . . . ?
 O003 C00Z C011 C015 -177.1(2) . . . . ?
 O003 C00Z C018 C01B 176.5(2) . . . . ?
 O003 C01Z C026 C02A 177.4(2) . . . . ?
 O004 C01F C01O C01L -179.4(2) . . . . ?
 O004 C01F C01Y C022 179.6(2) . . . . ?
 O004 C025 C02A C026 -57.4(3) . . . . ?
 N005 N006 N009 C00E -0.3(2) . . . . ?
 N005 C00D C00J C00K -178.31(18) . . . . ?
 N005 C00D C00S C00X 178.42(19) . . . . ?
 N006 N005 C00D C00J 24.3(3) . . . . ?
 N006 N005 C00D C00S -154.11(19) . . . . ?
 N006 N005 C00H C00E 0.2(2) . . . . ?
 N006 N009 C00E C00H 0.4(2) . . . . ?
 N006 N009 C00E C012 -177.56(18) . . . . ?
 N007 C00L C00M C00I -0.7(3) . . . . ?
 N007 C00L C00M C01A 178.55(19) . . . . ?
 N007 C00N C00Q C00I -1.6(3) . . . . ?
 N007 C00N C00Q C010 179.73(19) . . . . ?
 N008 C00G C00T N00B -10.8(3) . . . . ?
 N008 C00G C00T C014 170.3(2) . . . . ?
 N008 C00G C01D C01V -1.8(4) . . . . ?
 N008 C00W C019 C01X 129.0(2) . . . . ?
 N008 C00W C01T C01V -1.6(4) . . . . ?
 N009 C00E C00H N005 -0.4(2) . . . . ?
 N009 C00E C012 N007 -172.21(18) . . . . ?
 N00B C00T C014 C01C -3.3(3) . . . . ?
 N00B C00V C016 C01C -1.9(3) . . . . ?
 N00B C00V C01M C01U 113.9(2) . . . . ?
 N00C C02D C12 C4 -44.3(4) . . . . ?
 N00C C02D C12 C5 -155.8(6) . . . . ?
 N00C C02D C12A C4A 29.7(8) . . . . ?
 N00C C02D C12A C5A 152.0(4) . . . . ?
 C00D N005 N006 N009 177.55(17) . . . . ?
 C00D N005 C00H C00E -177.05(19) . . . . ?
 C00D C00J C00K C00P -0.5(3) . . . . ?
 C00D C00J C00K C00U -178.89(19) . . . . ?
 C00D C00S C00X C00P 0.3(3) . . . . ?
 C00D C00S C00X C013 -176.3(2) . . . . ?
 C00G N008 C00W C019 -179.91(19) . . . . ?
 C00G N008 C00W C01T 1.3(3) . . . . ?
 C00G C00T C014 C01C 175.5(2) . . . . ?
 C00G C01D C01V C01T 1.4(4) . . . . ?
 C00H N005 N006 N009 0.1(2) . . . . ?
 C00H N005 C00D C00J -158.7(2) . . . . ?
 C00H N005 C00D C00S 22.9(3) . . . . ?
 C00H C00E C012 N007 10.2(3) . . . . ?
 C00I C00M C01A C01S 1.2(3) . . . . ?
 C00I C00O C00Y C01H -176.26(19) . . . . ?
 C00I C00O C00Y C01S 1.9(3) . . . . ?
 C00I C00O C017 C01K 0.1(3) . . . . ?
 C00I C00O C017 C024 179.9(2) . . . . ?
 C00I C00Q C010 C01K -0.5(3) . . . . ?
 C00J C00D C00S C00X 0.0(3) . . . . ?
 C00J C00K C00P C00X 0.8(3) . . . . ?
 C00J C00K C00U C01G 91.0(2) . . . . ?
 C00J C00K C00U C01J -149.2(2) . . . . ?
 C00J C00K C00U C01Q -28.4(3) . . . . ?
 C00K C00P C00X C00S -0.7(3) . . . . ?
 C00K C00P C00X C013 175.8(2) . . . . ?
 C00L N007 C00N O001 -178.6(2) . . . . ?
 C00L N007 C00N C00Q 0.8(3) . . . . ?
 C00L N007 C012 C00E -97.6(2) . . . . ?
 C00L C00M C01A C01S -178.0(2) . . . . ?
 C00M C00I C00O C00Y -0.9(3) . . . . ?
 C00M C00I C00O C017 -179.8(2) . . . . ?
 C00M C00I C00Q C00N 1.3(3) . . . . ?
 C00M C00I C00Q C010 180.0(2) . . . . ?
 C00M C01A C01S C00Y -0.3(3) . . . . ?
 C00N N007 C00L O002 178.5(2) . . . . ?
 C00N N007 C00L C00M 0.4(3) . . . . ?
 C00N N007 C012 C00E 80.6(2) . . . . ?
 C00N C00Q C010 C01K 178.2(2) . . . . ?
 C00O C00I C00M C00L 178.64(19) . . . . ?
 C00O C00I C00M C01A -0.6(3) . . . . ?
 C00O C00I C00Q C00N -177.48(19) . . . . ?
 C00O C00I C00Q C010 1.2(3) . . . . ?
 C00O C00Y C01H O00A 172.6(2) . . . . ?
 C00O C00Y C01H N00C -6.0(3) . . . . ?
 C00O C00Y C01S C01A -1.3(3) . . . . ?
 C00O C017 C01K C010 0.6(4) . . . . ?
 C00O C017 C024 N00C -1.2(4) . . . . ?
 C00O C017 C024 O00F -179.6(3) . . . . ?
 C00P C00K C00U C01G -87.4(2) . . . . ?
 C00P C00K C00U C01J 32.4(3) . . . . ?
 C00P C00K C00U C01Q 153.2(2) . . . . ?
 C00P C00X C013 C01P 126.5(2) . . . . ?
 C00P C00X C013 C021 -115.6(2) . . . . ?
 C00P C00X C013 C02E 5.0(3) . . . . ?
 C00Q C00I C00M C00L -0.1(3) . . . . ?
 C00Q C00I C00M C01A -179.4(2) . . . . ?
 C00Q C00I C00O C00Y 177.87(19) . . . . ?
 C00Q C00I C00O C017 -1.0(3) . . . . ?
 C00Q C010 C01K C017 -0.4(4) . . . . ?
 C00R C01R C01U C01M 62.8(3) . . . . ?
 C00S C00D C00J C00K 0.1(3) . . . . ?
 C00S C00X C013 C01P -57.0(3) . . . . ?
 C00S C00X C013 C021 60.8(3) . . . . ?
 C00S C00X C013 C02E -178.6(2) . . . . ?
 C00T N00B C00V C016 -0.7(3) . . . . ?
 C00T N00B C00V C01M 179.01(19) . . . . ?
 C00T C00G C01D C01V 178.6(2) . . . . ?
 C00T C014 C01C C016 0.7(3) . . . . ?
 C00U C00K C00P C00X 179.2(2) . . . . ?
 C00V N00B C00T C00G -175.64(19) . . . . ?
 C00V N00B C00T C014 3.3(3) . . . . ?
 C00V C016 C01C C014 1.8(3) . . . . ?
 C00V C01M C01U C01R 168.29(19) . . . . ?
 C00W N008 C00G C00T -179.95(19) . . . . ?
 C00W N008 C00G C01D 0.4(3) . . . . ?
 C00W C019 C01X C01W 170.1(2) . . . . ?
 C00W C01T C01V C01D 0.2(4) . . . . ?
 C00Y C00O C017 C01K -178.8(2) . . . . ?
 C00Y C00O C017 C024 1.1(3) . . . . ?
 C00Z O003 C01Z C026 -160.8(2) . . . . ?
 C00Z C011 C015 C00R -0.2(3) . . . . ?
 C00Z C018 C01B C00R 1.3(4) . . . . ?
 C011 C00Z C018 C01B -3.2(3) . . . . ?
 C012 N007 C00L O002 -3.4(3) . . . . ?
 C012 N007 C00L C00M 178.48(17) . . . . ?
 C012 N007 C00N O001 3.2(3) . . . . ?
 C012 N007 C00N C00Q -177.38(17) . . . . ?
 C012 C00E C00H N005 177.4(2) . . . . ?
 C015 C00R C01B C018 1.1(3) . . . . ?
 C015 C00R C01R C01U -127.2(2) . . . . ?
 C016 C00V C01M C01U -66.4(3) . . . . ?
 C017 C00O C00Y C01H 2.6(3) . . . . ?
 C017 C00O C00Y C01S -179.3(2) . . . . ?
 C018 C00Z C011 C015 2.7(3) . . . . ?
 C019 C00W C01T C01V 179.7(2) . . . . ?
 C01B C00R C015 C011 -1.7(3) . . . . ?
 C01B C00R C01R C01U 53.7(3) . . . . ?
 C01D C00G C00T N00B 168.9(2) . . . . ?
 C01D C00G C00T C014 -10.0(3) . . . . ?
 C01F O004 C025 C02A 175.8(2) . . . . ?
 C01F C01Y C022 C01I 0.0(4) . . . . ?
 C01H N00C C024 O00F 175.8(3) . . . . ?
 C01H N00C C024 C017 -2.7(4) . . . . ?
 C01H N00C C02D C12 111.8(3) . . . . ?
 C01H N00C C02D C12A 67.5(5) . . . . ?
 C01H C00Y C01S C01A 176.8(2) . . . . ?
 C01I C01L C01O C01F -0.4(4) . . . . ?
 C01I C01W C01X C019 64.6(3) . . . . ?
 C01K C017 C024 N00C 178.6(2) . . . . ?
 C01K C017 C024 O00F 0.2(4) . . . . ?
 C01L C01I C01W C01X -110.9(3) . . . . ?
 C01L C01I C022 C01Y 0.0(4) . . . . ?
 C01M C00V C016 C01C 178.5(2) . . . . ?
 C01O C01F C01Y C022 -0.2(4) . . . . ?
 C01R C00R C015 C011 179.1(2) . . . . ?
 C01R C00R C01B C018 -179.7(2) . . . . ?
 C01S C00Y C01H O00A -5.6(3) . . . . ?
 C01S C00Y C01H N00C 175.8(2) . . . . ?
 C01T C00W C019 C01X -52.2(3) . . . . ?
 C01W C01I C01L C01O -179.2(2) . . . . ?
 C01W C01I C022 C01Y 179.4(2) . . . . ?
 C01Y C01F C01O C01L 0.3(4) . . . . ?
 C01Z O003 C00Z C011 172.4(2) . . . . ?
 C01Z O003 C00Z C018 -7.3(3) . . . . ?
 C01Z C026 C02A C025 -58.4(3) . . . . ?
 C022 C01I C01L C01O 0.2(4) . . . . ?
 C022 C01I C01W C01X 69.7(3) . . . . ?
 C024 N00C C01H O00A -172.4(2) . . . . ?
 C024 N00C C01H C00Y 6.2(3) . . . . ?
 C024 N00C C02D C12 -73.1(3) . . . . ?
 C024 N00C C02D C12A -117.4(4) . . . . ?
 C024 C017 C01K C010 -179.2(2) . . . . ?
 C025 O004 C01F C01O 1.3(3) . . . . ?
 C025 O004 C01F C01Y -178.5(2) . . . . ?
 C02D N00C C01H O00A 2.3(3) . . . . ?
 C02D N00C C01H C00Y -179.1(2) . . . . ?
 C02D N00C C024 O00F 1.1(4) . . . . ?
 C02D N00C C024 C017 -177.4(2) . . . . ?
 C02D C12A C4A C3A 61.8(11) . . . . ?
 C02D C12A C4A C11A -117.5(7) . . . . ?
 C02D C12A C5A C8A 88.2(4) . . . . ?
 C02D C12A C5A C2A -128.9(6) . . . . ?
 C3 C4 C11 C1 0.0 . . . . ?
 C3 C4 C12 C02D 118.6(3) . . . . ?
 C3 C4 C12 C5 -125.5(6) . . . . ?
 C4 C3 C9 C13 0.0 . . . . ?
 C4 C11 C1 C13 0.0 . . . . ?
 C11 C4 C12 C02D -59.2(3) . . . . ?
 C11 C4 C12 C5 56.7(6) . . . . ?
 C11 C1 C13 C9 0.0 . . . . ?
 C1 C13 C9 C3 0.0 . . . . ?
 C9 C3 C4 C11 0.0 . . . . ?
 C9 C3 C4 C12 -177.7(3) . . . . ?
 C5 C8 C10 C7 2(2) . . . . ?
 C8 C5 C12 C02D -3.3(15) . . . . ?
 C8 C5 C12 C4 -123.2(13) . . . . ?
 C8 C5 C2 C6 -15.3(15) . . . . ?
 C12 C4 C11 C1 177.8(3) . . . . ?
 C12 C5 C8 C10 -145.6(16) . . . . ?
 C12 C5 C2 C6 145.6(10) . . . . ?
 C6 C7 C10 C8 2(3) . . . . ?
 C7 C6 C2 C5 17.3(16) . . . . ?
 C2 C5 C8 C10 7(2) . . . . ?
 C2 C5 C12 C02D -160.3(6) . . . . ?
 C2 C5 C12 C4 79.7(7) . . . . ?
 C2 C6 C7 C10 -12(2) . . . . ?
 C12A C4A C3A C9A 178.7(8) . . . . ?
 C12A C4A C11A C1A 178.3(6) . . . . ?
 C12A C5A C2A C6A -134.0(9) . . . . ?
 C4A C12A C5A C8A -147.7(6) . . . . ?
 C4A C12A C5A C2A -4.9(11) . . . . ?
 C4A C3A C9A C13A 3.5(10) . . . . ?
 C3A C4A C11A C1A -1.1(9) . . . . ?
 C3A C9A C13A C1A -1.9(9) . . . . ?
 C9A C13A C1A C11A -1.0(9) . . . . ?
 C13A C1A C11A C4A 2.5(9) . . . . ?
 C11A C4A C3A C9A -2.0(10) . . . . ?
 C8A C5A C2A C6A 4.0(7) . . . . ?
 C5A C12A C4A C3A -51.6(11) . . . . ?
 C5A C12A C4A C11A 129.1(6) . . . . ?
 C5A C8A C10A C7A -4.4(5) . . . . ?
 C5A C2A C6A C7A -8.9(8) . . . . ?
 C2A C6A C7A C10A 6.6(7) . . . . ?
 C6A C7A C10A C8A -0.2(5) . . . . ?
 C10A C8A C5A C12A 155.4(4) . . . . ?
 C10A C8A C5A C2A 2.7(5) . . . . ?

_shelx_res_file
;
TITL [2]ph-e4-ndi_a.res in P2(1)/c
    [2]ph-e4-ndi.res
    created by SHELXL-2018/3 at 07:02:30 on 20-Nov-2021
REM Old TITL [2]ph-e4-ndi_a.res in P2(1)/c
REM SHELXT solution in P2(1)/c: R1 0.160, Rweak 0.010, Alpha 0.033
REM <I/s> 1.446 for 499 systematic absences, Orientation as input
REM Formula found by SHELXT: C77 N8 O5
CELL 1.54184 26.9977 13.3061 17.843 90 101.801 90
ZERR 4 0.0003 0.0001 0.0002 0 0.001 0
LATT 1
SYMM -X,0.5+Y,0.5-Z
SFAC C H N O
UNIT 308 300 28 24
EADP C4 C3 C9 C13 C1 C11
EADP C4A C11A C1A C13A C9A C3A
EADP C9 C13 C1 C11 C4 C3
EADP C2 C5 C8 C10 C7A C6
EADP C5A C2A C6A C8A C10A C7

L.S. 10
PLAN  30
SIZE 0.1 0.1 0.1
TEMP -173.15
CONF
BOND
list 4
MORE -1
BOND $H
fmap 2
acta
REM <olex2.extras>
REM <HklSrc "%.\\[2]Ph-E4-NDI.hkl">
REM </olex2.extras>

WGHT    0.046700    6.789199
FVAR       0.16641   0.75051   0.64695   0.23517
O001  4    0.341207    0.278378    0.281304    11.00000    0.03658    0.02618 =
         0.03601   -0.00460    0.00283   -0.00269
O002  4    0.349793    0.618973    0.274317    11.00000    0.04507    0.02647 =
         0.04152    0.00375    0.01057   -0.00394
O003  4    0.097646    0.187867    0.074708    11.00000    0.04427    0.03543 =
         0.03981    0.00009    0.00045    0.00335
O004  4    0.089025    0.513330    0.010586    11.00000    0.04745    0.03569 =
         0.04578   -0.00464   -0.00202    0.00083
N005  3    0.185091    0.433045    0.228302    11.00000    0.02669    0.02278 =
         0.02452   -0.00074    0.00438   -0.00102
N006  3    0.179042    0.419572    0.151960    11.00000    0.03061    0.03164 =
         0.02467   -0.00058    0.00405    0.00055
N007  3    0.344797    0.448467    0.278734    11.00000    0.02682    0.02480 =
         0.03115   -0.00003    0.00693   -0.00274
N008  3    0.270745    0.599760    0.406460    11.00000    0.02962    0.02626 =
         0.02972   -0.00068    0.00633   -0.00271
N009  3    0.224447    0.421506    0.135663    11.00000    0.02989    0.03034 =
         0.02837    0.00076    0.00604    0.00053
O00A  4    0.502536    0.619533    0.644313    11.00000    0.05110    0.08098 =
         0.03942   -0.02081    0.01550   -0.03354
N00B  3    0.264645    0.406030    0.453003    11.00000    0.03208    0.02535 =
         0.02808   -0.00041    0.00611   -0.00117
N00C  3    0.489926    0.451466    0.654293    11.00000    0.03006    0.06177 =
         0.03630   -0.01792   -0.00259    0.01332
C00D  1    0.142016    0.438595    0.263826    11.00000    0.02761    0.01950 =
         0.02897    0.00126    0.00633    0.00197
C00E  1    0.259042    0.436658    0.201481    11.00000    0.02861    0.01919 =
         0.02691    0.00117    0.00466   -0.00031
O00F  4    0.483628    0.282717    0.658458    11.00000    0.12779    0.05130 =
         0.04503   -0.01058   -0.02771    0.05000
C00G  1    0.291032    0.579037    0.480064    11.00000    0.02717    0.02996 =
         0.02882   -0.00359    0.00706   -0.00421
C00H  1    0.234661    0.443797    0.261316    11.00000    0.02776    0.02450 =
         0.02724   -0.00204    0.00267   -0.00263
AFIX  43
H00H  2    0.249145    0.453959    0.313935    11.00000   -1.20000
AFIX   0
C00I  1    0.400977    0.449802    0.429889    11.00000    0.02119    0.03262 =
         0.03315   -0.00497    0.00865   -0.00090
C00J  1    0.096961    0.393729    0.227938    11.00000    0.02841    0.02095 =
         0.02699   -0.00160    0.00320    0.00101
AFIX  43
H00J  2    0.094955    0.358284    0.181195    11.00000   -1.20000
AFIX   0
C00K  1    0.054846    0.401253    0.261155    11.00000    0.02788    0.02232 =
         0.02929    0.00124    0.00302    0.00044
C00L  1    0.359955    0.542077    0.311375    11.00000    0.02845    0.02864 =
         0.03575   -0.00222    0.01165   -0.00457
C00M  1    0.389714    0.541715    0.390693    11.00000    0.02731    0.02829 =
         0.03745   -0.00241    0.01272   -0.00439
C00N  1    0.355342    0.355615    0.315275    11.00000    0.02458    0.02722 =
         0.03339   -0.00083    0.00793   -0.00106
C00O  1    0.430384    0.449999    0.505125    11.00000    0.02271    0.03576 =
         0.03472   -0.00757    0.00775    0.00253
C00P  1    0.059581    0.453517    0.330279    11.00000    0.02858    0.02766 =
         0.03274   -0.00088    0.00826    0.00213
AFIX  43
H00P  2    0.031011    0.458149    0.353566    11.00000   -1.20000
AFIX   0
C00Q  1    0.384306    0.356910    0.395054    11.00000    0.02482    0.02794 =
         0.03256   -0.00247    0.00656    0.00036

C00R  1    0.198506    0.100865    0.273892    11.00000    0.03747    0.01973 =
         0.03603   -0.00388    0.00976   -0.00217
C00S  1    0.146513    0.490546    0.331611    11.00000    0.02814    0.02195 =
         0.03044   -0.00096    0.00298   -0.00113
AFIX  43
H00S  2    0.177882    0.520439    0.354702    11.00000   -1.20000
AFIX   0

C00T  1    0.291814    0.470752    0.503848    11.00000    0.02573    0.03051 =
         0.02747   -0.00215    0.00842   -0.00218
C00U  1    0.004447    0.350639    0.223526    11.00000    0.02664    0.02572 =
         0.03139    0.00066    0.00349   -0.00096
C00V  1    0.261687    0.309587    0.474303    11.00000    0.03367    0.02753 =
         0.03061    0.00116    0.00617    0.00046
C00W  1    0.269194    0.695998    0.382246    11.00000    0.03689    0.02519 =
         0.03594   -0.00087    0.00836   -0.00330
C00X  1    0.104793    0.499135    0.366297    11.00000    0.03141    0.02462 =
         0.03100   -0.00187    0.00636    0.00151
C00Y  1    0.448523    0.542437    0.539077    11.00000    0.02489    0.04461 =
         0.03578   -0.01265    0.01142   -0.00403
C00Z  1    0.133326    0.159389    0.137667    11.00000    0.03765    0.02684 =
         0.03583   -0.00845    0.00152    0.00448
C010  1    0.395784    0.268355    0.434438    11.00000    0.03250    0.02843 =
         0.03778   -0.00369    0.00451    0.00421
AFIX  43
H010  2    0.384215    0.206345    0.410789    11.00000   -1.20000
AFIX   0

C011  1    0.115179    0.103662    0.191747    11.00000    0.03269    0.02766 =
         0.04718   -0.00640    0.01038   -0.00317
AFIX  43
H011  2    0.080506    0.084971    0.182799    11.00000   -1.20000
AFIX   0

C012  1    0.314056    0.446450    0.200631    11.00000    0.03046    0.02918 =
         0.02746    0.00052    0.00627   -0.00242
AFIX  23
H01A  2    0.324732    0.389159    0.172262    11.00000   -1.20000
H01B  2    0.319755    0.509079    0.173654    11.00000   -1.20000
AFIX   0
C013  1    0.109424    0.562564    0.439172    11.00000    0.03652    0.03361 =
         0.03281   -0.00873    0.00722    0.00138

C014  1    0.318348    0.439456    0.574776    11.00000    0.03365    0.03623 =
         0.02959   -0.00307    0.00383   -0.00382
AFIX  43
H014  2    0.338579    0.485724    0.608358    11.00000   -1.20000
AFIX   0
C015  1    0.147384    0.075341    0.258485    11.00000    0.03922    0.02380 =
         0.04107   -0.00360    0.01385   -0.00386
AFIX  43
H015  2    0.134374    0.037244    0.295156    11.00000   -1.20000
AFIX   0
C016  1    0.285928    0.274824    0.545985    11.00000    0.04043    0.02921 =
         0.03310    0.00397    0.00705    0.00170
AFIX  43
H016  2    0.282365    0.206751    0.560042    11.00000   -1.20000
AFIX   0

C017  1    0.441749    0.358603    0.544053    11.00000    0.03213    0.04017 =
         0.03452   -0.00719    0.00222    0.01116
C018  1    0.184498    0.182670    0.149931    11.00000    0.04088    0.03109 =
         0.03609    0.00079    0.01110   -0.00043
AFIX  43
H018  2    0.197681    0.217892    0.112016    11.00000   -1.20000
AFIX   0
C019  1    0.245922    0.714960    0.299020    11.00000    0.04261    0.02432 =
         0.03420    0.00104    0.00614   -0.00275
AFIX  23
H01Q  2    0.230934    0.651391    0.275986    11.00000   -1.20000
H01R  2    0.273168    0.734204    0.272181    11.00000   -1.20000
AFIX   0

C01A  1    0.406915    0.631271    0.425924    11.00000    0.03983    0.02919 =
         0.03936   -0.00447    0.01295   -0.00601
AFIX  43
H01C  2    0.398693    0.693094    0.399696    11.00000   -1.20000
AFIX   0

C01B  1    0.216103    0.154269    0.217636    11.00000    0.03375    0.03052 =
         0.03870    0.00071    0.00877   -0.00308
AFIX  43
H01T  2    0.250918    0.171760    0.226010    11.00000   -1.20000
AFIX   0
C01C  1    0.315114    0.340148    0.596269    11.00000    0.04107    0.04007 =
         0.02548    0.00404    0.00253    0.00402
AFIX  43
H01U  2    0.332749    0.317463    0.644926    11.00000   -1.20000
AFIX   0
C01D  1    0.310266    0.653986    0.532346    11.00000    0.04439    0.03639 =
         0.02954   -0.00492    0.00525   -0.00648
AFIX  43
H01V  2    0.323581    0.637931    0.584450    11.00000   -1.20000
AFIX   0
C01F  1    0.115949    0.588299    0.053989    11.00000    0.03991    0.02377 =
         0.04200    0.00484   -0.00534   -0.00072

C01G  1    0.003816    0.244441    0.256676    11.00000    0.03298    0.02989 =
         0.03738    0.00229    0.00238   -0.00265
AFIX 137
H01D  2    0.033596    0.207276    0.248485    11.00000   -1.50000
H01E  2   -0.026944    0.209430    0.231053    11.00000   -1.50000
H01F  2    0.004392    0.248742    0.311677    11.00000   -1.50000
AFIX   0
C01H  1    0.481985    0.543022    0.616045    11.00000    0.02604    0.05620 =
         0.03757   -0.01265    0.01072   -0.00456

C01I  1    0.164100    0.741901    0.149213    11.00000    0.04613    0.02330 =
         0.03777    0.00532    0.00117    0.00339
C01J  1   -0.041027    0.409349    0.239568    11.00000    0.02915    0.03439 =
         0.04300   -0.00035    0.00545    0.00092
AFIX 137
H01G  2   -0.041031    0.406817    0.294458    11.00000   -1.50000
H01H  2   -0.072350    0.379365    0.210783    11.00000   -1.50000
H01I  2   -0.038815    0.479451    0.223732    11.00000   -1.50000
AFIX   0
C01K  1    0.424467    0.269215    0.509291    11.00000    0.04326    0.03338 =
         0.03721    0.00072    0.00321    0.01326
AFIX  43
H01K  2    0.432064    0.207758    0.536293    11.00000   -1.20000
AFIX   0

C01L  1    0.187214    0.696577    0.095879    11.00000    0.04294    0.02579 =
         0.04384    0.00591    0.00384   -0.00229
AFIX  43
H01W  2    0.220106    0.717946    0.091652    11.00000   -1.20000
AFIX   0
C01M  1    0.230733    0.237659    0.418251    11.00000    0.03820    0.02839 =
         0.03685    0.00097    0.00143   -0.00134
AFIX  23
H01X  2    0.212509    0.275699    0.373302    11.00000   -1.20000
H01Y  2    0.205196    0.204825    0.442727    11.00000   -1.20000
AFIX   0
C01O  1    0.163667    0.620329    0.048030    11.00000    0.04834    0.02940 =
         0.03953    0.00061    0.00601    0.00328
AFIX  43
H01Z  2    0.180312    0.590549    0.011542    11.00000   -1.20000
AFIX   0

C01P  1    0.152978    0.524181    0.501474    11.00000    0.05297    0.03217 =
         0.02769   -0.00176    0.00778    0.00176
AFIX 137
H01J  2    0.184529    0.525845    0.482405    11.00000   -1.50000
H01L  2    0.145929    0.455020    0.515028    11.00000   -1.50000
H01M  2    0.156351    0.567111    0.546866    11.00000   -1.50000
AFIX   0
C01Q  1   -0.000603    0.343035    0.136490    11.00000    0.03163    0.03982 =
         0.03452   -0.00075    0.00327   -0.00526
AFIX 137
H01N  2    0.005889    0.408960    0.115978    11.00000   -1.50000
H01O  2   -0.034905    0.321019    0.112992    11.00000   -1.50000
H01P  2    0.023981    0.294270    0.124905    11.00000   -1.50000
AFIX   0

C01R  1    0.233267    0.070640    0.347699    11.00000    0.04186    0.02506 =
         0.03852    0.00111    0.00962   -0.00208
AFIX  23
H01   2    0.257335    0.019628    0.336158    11.00000   -1.20000
H     2    0.212827    0.038645    0.381283    11.00000   -1.20000
AFIX   0

C01S  1    0.436424    0.630952    0.500176    11.00000    0.04010    0.03633 =
         0.04396   -0.01289    0.01596   -0.01274
AFIX  43
H01S  2    0.448223    0.692765    0.523940    11.00000   -1.20000
AFIX   0

C01T  1    0.289060    0.773682    0.431511    11.00000    0.05540    0.02627 =
         0.04027   -0.00150    0.00551   -0.00731
AFIX  43
H4    2    0.288440    0.840824    0.413239    11.00000   -1.20000
AFIX   0
C01U  1    0.263463    0.157323    0.391535    11.00000    0.03804    0.03107 =
         0.03689    0.00212    0.00335   -0.00111
AFIX  23
H5    2    0.286963    0.129653    0.436771    11.00000   -1.20000
HA    2    0.284118    0.189159    0.358189    11.00000   -1.20000
AFIX   0
C01V  1    0.309629    0.752392    0.506984    11.00000    0.05792    0.03144 =
         0.04006   -0.01030    0.00426   -0.01285
AFIX  43
H14   2    0.323243    0.804706    0.541300    11.00000   -1.20000
AFIX   0
C01W  1    0.189386    0.825444    0.200385    11.00000    0.05803    0.02390 =
         0.04369    0.00069   -0.00011    0.00381
AFIX  23
H15   2    0.165862    0.883212    0.196063    11.00000   -1.20000
HB    2    0.219734    0.847741    0.181819    11.00000   -1.20000
AFIX   0
C01X  1    0.205314    0.796092    0.284930    11.00000    0.05099    0.02857 =
         0.04130   -0.00282    0.00505    0.00183
AFIX  23
H16   2    0.218175    0.856495    0.315113    11.00000   -1.20000
HC    2    0.175242    0.771782    0.303302    11.00000   -1.20000
AFIX   0
C01Y  1    0.092008    0.632534    0.107004    11.00000    0.04019    0.04092 =
         0.05211   -0.00282    0.00769   -0.00145
AFIX  43
H17   2    0.059158    0.610932    0.111259    11.00000   -1.20000
AFIX   0
C01Z  1    0.113252    0.254807    0.022919    11.00000    0.05247    0.03709 =
         0.04177   -0.00305    0.00182   -0.00283

C021  1    0.121730    0.671307    0.419943    11.00000    0.06145    0.03004 =
         0.04012   -0.00762   -0.00297    0.01093
AFIX 137
H02A  2    0.120636    0.714784    0.463907    11.00000   -1.50000
H02B  2    0.096776    0.694561    0.375481    11.00000   -1.50000
H02C  2    0.155616    0.673823    0.408195    11.00000   -1.50000
AFIX   0

C022  1    0.115912    0.708183    0.153782    11.00000    0.04912    0.04158 =
         0.04844   -0.00531    0.00889    0.00362
AFIX  43
H022  2    0.099089    0.738040    0.190026    11.00000   -1.20000
AFIX   0

C024  1    0.472619    0.359241    0.622752    11.00000    0.05171    0.04982 =
         0.03994   -0.01292   -0.00623    0.02644
C025  1    0.112883    0.466115   -0.041821    11.00000    0.04991    0.04115 =
         0.03975    0.00687    0.00816   -0.00286
C026  1    0.065930    0.303382   -0.025094    11.00000    0.05040    0.04283 =
         0.04168   -0.00659    0.00536   -0.00669
AFIX  23
H02M  2    0.044332    0.250595   -0.054264    11.00000   -1.20000
H02N  2    0.046366    0.336208    0.009345    11.00000   -1.20000
AFIX   0
C02A  1    0.078933    0.380230   -0.080086    11.00000    0.06132    0.03830 =
         0.04050   -0.00403   -0.00049   -0.00076
AFIX  23
H02O  2    0.047129    0.409308   -0.109660    11.00000   -1.20000
H02P  2    0.096178    0.345784   -0.116776    11.00000   -1.20000
AFIX   0

C02D  1    0.522578    0.451090    0.731516    11.00000    0.04335    0.07257 =
         0.04161   -0.01960   -0.01036    0.02218
PART 1
AFIX  23
H02E  2    0.549520    0.400253    0.732858    21.00000   -1.20000
H02D  2    0.539138    0.517560    0.741090    21.00000   -1.20000
AFIX  23
PART 2
H02F  2    0.555393    0.482120    0.728223   -21.00000   -1.20000
H02G  2    0.529358    0.380373    0.747634   -21.00000   -1.20000
AFIX   0
PART 0
C02E  1    0.060882    0.562000    0.470743    11.00000    0.04312    0.09232 =
         0.05809   -0.04216    0.02115   -0.01062
AFIX 137
H02H  2    0.053002    0.492974    0.483494    11.00000   -1.50000
H02I  2    0.032938    0.588901    0.432077    11.00000   -1.50000
H02J  2    0.065588    0.603762    0.516899    11.00000   -1.50000
AFIX   0

H18   2    0.138110    0.228703   -0.005611    11.00000    0.02374
HD    2    0.137519    0.307300    0.051753    11.00000    0.05232
H02K  2    0.147635    0.437464   -0.014636    11.00000    0.04340
H02L  2    0.118815    0.516371   -0.084314    11.00000    0.05737
PART 1
AFIX  66
C3    1    0.400940    0.434558    0.776991    31.00000    0.03271    0.04227 =
         0.02827   -0.00480    0.00344    0.00769
AFIX  43
H3    2    0.400527    0.363181    0.777922    31.00000   -1.20000
AFIX  65
C4    1    0.446634    0.485591    0.784801    31.00000    0.03271    0.04227 =
         0.02827   -0.00480    0.00344    0.00769
C11   1    0.447239    0.590027    0.783439    31.00000    0.03271    0.04227 =
         0.02827   -0.00480    0.00344    0.00769
AFIX  43
H11   2    0.478469    0.624905    0.788777    31.00000   -1.20000
AFIX  65
C1    1    0.402149    0.643429    0.774265    31.00000    0.03271    0.04227 =
         0.02827   -0.00480    0.00344    0.00769
AFIX  43
H1    2    0.402562    0.714806    0.773333    31.00000   -1.20000
AFIX  65
C13   1    0.356454    0.592397    0.766454    31.00000    0.03271    0.04227 =
         0.02827   -0.00480    0.00344    0.00769
AFIX  43
H13   2    0.325638    0.628896    0.760184    31.00000   -1.20000
AFIX  65
C9    1    0.355849    0.487962    0.767817    31.00000    0.03271    0.04227 =
         0.02827   -0.00480    0.00344    0.00769
AFIX  43
H9    2    0.324619    0.453083    0.762478    31.00000   -1.20000
AFIX   0
C5    1    0.531245    0.481619    0.877077    41.00000    0.03681    0.03818 =
         0.02764   -0.00296   -0.00092    0.00724
C8    1    0.575725    0.530336    0.897537    41.00000    0.03681    0.03818 =
         0.02764   -0.00296   -0.00092    0.00724
AFIX  43
H8    2    0.585088    0.573661    0.860452    41.00000   -1.20000
AFIX   0
C12   1    0.496392    0.429917    0.791994    21.00000    0.03126    0.02861 =
         0.03190   -0.00109    0.00046    0.00230
AFIX  13
H12   2    0.491608    0.355942    0.797404    21.00000   -1.20000
AFIX   0
C6    1    0.555543    0.401771    1.005243    41.00000    0.03681    0.03818 =
         0.02764   -0.00296   -0.00092    0.00724
AFIX  43
H6    2    0.553745    0.350330    1.041511    41.00000   -1.20000
AFIX   0
C7    1    0.597169    0.466393    1.011664    41.00000    0.03891    0.03848 =
         0.03808    0.00137    0.00380    0.00128
AFIX  43
H7    2    0.622128    0.469224    1.057647    41.00000   -1.20000
AFIX   0
C2    1    0.509368    0.422096    0.929002    41.00000    0.03681    0.03818 =
         0.02764   -0.00296   -0.00092    0.00724
AFIX  43
H2    2    0.475427    0.398920    0.921490    41.00000   -1.20000
AFIX   0
C10   1    0.601101    0.524939    0.950752    41.00000    0.03681    0.03818 =
         0.02764   -0.00296   -0.00092    0.00724
AFIX  43
H10   2    0.630390    0.566151    0.956923    41.00000   -1.20000
AFIX   0
PART 2
C12A  1    0.500377    0.508812    0.797393   -21.00000    0.01880    0.02391 =
         0.03304   -0.00865    0.00531   -0.00676
AFIX  13
H12A  2    0.513583    0.579234    0.802140   -21.00000   -1.20000
AFIX   0
C4A   1    0.444690    0.511001    0.788250   -31.00000    0.03182    0.01941 =
         0.03023   -0.00095    0.00576   -0.01218
C3A   1    0.408881    0.438915    0.785413   -31.00000    0.03182    0.01941 =
         0.03023   -0.00095    0.00576   -0.01218
AFIX  43
H3A   2    0.419610    0.370774    0.788944   -31.00000   -1.20000
AFIX   0
C9A   1    0.359294    0.457523    0.777947   -31.00000    0.03182    0.01941 =
         0.03023   -0.00095    0.00576   -0.01218
AFIX  43
H9A   2    0.336284    0.403836    0.779214   -31.00000   -1.20000
AFIX   0
C13A  1    0.341933    0.554986    0.768427   -31.00000    0.03182    0.01941 =
         0.03023   -0.00095    0.00576   -0.01218
AFIX  43
H13A  2    0.306673    0.567781    0.761578   -31.00000   -1.20000
AFIX   0
C1A   1    0.375293    0.635384    0.768669   -31.00000    0.03182    0.01941 =
         0.03023   -0.00095    0.00576   -0.01218
AFIX  43
H1A   2    0.363189    0.702432    0.761268   -31.00000   -1.20000
AFIX   0
C11A  1    0.427561    0.613900    0.780257   -31.00000    0.03182    0.01941 =
         0.03023   -0.00095    0.00576   -0.01218
AFIX  43
H11A  2    0.451350    0.667033    0.782777   -31.00000   -1.20000
AFIX   0
C8A   1    0.574423    0.499978    0.888520   -41.00000    0.03891    0.03848 =
         0.03808    0.00137    0.00380    0.00128
AFIX  43
H8A   2    0.584465    0.539182    0.849689   -41.00000   -1.20000
AFIX   0
C5A   1    0.530072    0.442058    0.871917   -41.00000    0.03891    0.03848 =
         0.03808    0.00137    0.00380    0.00128
C2A   1    0.517199    0.390901    0.932523   -41.00000    0.03891    0.03848 =
         0.03808    0.00137    0.00380    0.00128
AFIX  43
H2A   2    0.488495    0.348031    0.921341   -41.00000   -1.20000
AFIX   0
C6A   1    0.541156    0.396363    1.004157   -41.00000    0.03891    0.03848 =
         0.03808    0.00137    0.00380    0.00128
AFIX  43
H6A   2    0.527028    0.366117    1.043239   -41.00000   -1.20000
AFIX   0
C7A   1    0.587237    0.446422    1.022918   -41.00000    0.03681    0.03818 =
         0.02764   -0.00296   -0.00092    0.00724
AFIX  43
H7A   2    0.606426    0.444605    1.073858   -41.00000   -1.20000
AFIX   0
C10A  1    0.605030    0.499259    0.966402   -41.00000    0.03891    0.03848 =
         0.03808    0.00137    0.00380    0.00128
AFIX  43
H10A  2    0.636375    0.534109    0.978139   -41.00000   -1.20000
AFIX   0
HKLF 4


REM  [2]ph-e4-ndi_a.res in P2(1)/c
REM wR2 = 0.1408, GooF = S = 1.053, Restrained GooF = 1.053 for all data
REM R1 = 0.0580 for 9434 Fo > 4sig(Fo) and 0.0644 for all 10505 data
REM 821 parameters refined using 0 restraints

END

WGHT      0.0467      6.7888

REM Highest difference peak  0.719,  deepest hole -0.627,  1-sigma level  0.046
Q1    1   0.0995  0.2887 -0.0613  11.00000  0.05    0.72
Q2    1   0.4514  0.2595  0.6751  11.00000  0.05    0.70
Q3    1   0.0668  0.4403  0.0046  11.00000  0.05    0.69
Q4    1   0.0486  0.3640 -0.0511  11.00000  0.05    0.58
Q5    1   0.5101  0.3990  0.7540  11.00000  0.05    0.41
Q6    1   0.5171  0.5624  0.6681  11.00000  0.05    0.41
Q7    1   0.2694 -0.0044  0.5261  11.00000  0.05    0.40
Q8    1   0.4520  0.3275  0.6428  11.00000  0.05    0.30
Q9    1   0.4797  0.4169  0.6837  11.00000  0.05    0.29
Q10   1   0.1442  0.2687  0.0087  11.00000  0.05    0.28
Q11   1   0.2609  0.2378  0.4006  11.00000  0.05    0.25
Q12   1   0.2386  0.1340  0.4287  11.00000  0.05    0.24
Q13   1   0.4833  0.3547  0.7712  11.00000  0.05    0.24
Q14   1   0.4414  0.5570  0.7850  11.00000  0.05    0.22
Q15   1   0.1081  0.5264 -0.0218  11.00000  0.05    0.21
Q16   1   0.1204  0.2170  0.0558  11.00000  0.05    0.21
Q17   1   0.1186  0.1993 -0.0270  11.00000  0.05    0.21
Q18   1   0.4305  0.4054  0.5308  11.00000  0.05    0.21
Q19   1   0.4585  0.5994  0.8029  11.00000  0.05    0.21
Q20   1   0.5533  0.4257  0.7272  11.00000  0.05    0.20
Q21   1   0.4238  0.6604  0.7655  11.00000  0.05    0.20
Q22   1   0.3815  0.4626  0.7635  11.00000  0.05    0.20
Q23   1   0.4812  0.4855  0.6446  11.00000  0.05    0.18
Q24   1   0.3931  0.4068  0.4082  11.00000  0.05    0.18
Q25   1   0.5411  0.3796  0.9268  11.00000  0.05    0.18
Q26   1   0.3951  0.4966  0.4116  11.00000  0.05    0.18
Q27   1   0.1084  0.5347  0.3978  11.00000  0.05    0.18
Q28   1   0.1211  0.1562  0.1748  11.00000  0.05    0.18
Q29   1   0.4318  0.4973  0.5283  11.00000  0.05    0.17
Q30   1   0.4585  0.3615  0.5761  11.00000  0.05    0.17
;
_shelx_res_checksum                92775
_shelx_hkl_file
;
   3   0   0  872.99   43.57
   3   0   0  876.23   43.51
   4   0   0  140.13    7.09
   5   0   0  722.73   36.03
   6   0   0   46.04    2.56
   7   0   0    1.09    0.77
   8   0   0  139.04    7.15
   9   0   0    6.93    0.58
   9   0   0    5.68    0.91
  10   0   0  265.97   14.22
  10   0   0  287.45   14.07
  11   0   0   21.04    1.22
  11   0   0   20.05    1.48
  12   0   0  148.36    7.30
  12   0   0  134.62    7.48
  13   0   0  224.72   12.25
  13   0   0  246.70   12.06
  14   0   0    0.30    0.49
  15   0   0    2.81    0.36
  15   0   0    2.77    0.55
 -15   0   0    3.33    0.38
  15   0   0    3.22    0.34
  15   0   0    2.62    0.39
  16   0   0    3.51    0.44
  16   0   0    3.24    0.37
  16   0   0    4.74    0.59
  16   0   0    3.65    0.36
 -16   0   0    3.51    0.41
  16   0   0    3.75    0.40
  17   0   0   59.71    3.06
  17   0   0   54.77    2.89
 -17   0   0   59.86    2.92
  17   0   0   57.64    2.90
  17   0   0   58.40    2.91
  17   0   0   56.44    2.91
  17   0   0   55.83    2.87
  18   0   0  108.36    5.40
  18   0   0  107.09    5.41
 -18   0   0  108.13    5.41
  18   0   0  108.10    5.55
  18   0   0  105.49    5.40
  19   0   0    1.41    0.43
  19   0   0    1.88    0.36
 -19   0   0    1.57    0.49
  19   0   0    1.91    0.49
  20   0   0  167.26    8.24
  20   0   0  162.91    8.24
 -20   0   0  164.46    8.25
  20   0   0  162.22    8.24
  21   0   0    1.10    0.49
  21   0   0    0.01    0.41
 -21   0   0    0.51    0.53
  21   0   0    0.98    0.47
 -22   0   0   30.15    1.55
  22   0   0   27.70    1.52
  22   0   0   28.14    1.52
  22   0   0   26.95    1.55
  23   0   0   44.53    2.29
 -23   0   0   45.48    2.86
  23   0   0   41.75    2.28
 -23   0   0   44.18    2.30
  23   0   0   42.59    2.30
 -24   0   0  191.94    9.36
  24   0   0  187.38    9.34
 -24   0   0  185.95    9.67
  24   0   0  174.97    9.34
  24   0   0  192.22    9.35
 -25   0   0    4.61    0.62
  25   0   0    4.63    0.60
  25   0   0    3.70    0.54
  25   0   0    4.51    0.63
  26   0   0   14.87    0.98
  26   0   0   16.98    1.03
  26   0   0   16.03    1.00
 -26   0   0   16.78    1.02
 -27   0   0   10.70    0.76
  27   0   0   10.44    0.75
  27   0   0   11.16    0.78
  27   0   0    9.85    0.72
 -28   0   0    8.69    0.63
  28   0   0    8.44    0.65
  28   0   0    7.07    0.62
  28   0   0    7.39    0.59
  29   0   0    1.89    0.42
  29   0   0    1.17    0.40
  29   0   0    1.50    0.36
  30   0   0    0.89    0.35
  30   0   0    1.53    0.36
  -1   1   0  272.96   13.53
   1   1   0  276.16   13.54
  -1  -1   0  255.79   13.58
   2   1   0    6.08    0.36
   3   1   0   28.89    1.46
   3  -1   0   28.04    1.45
   4  -1   0   42.57    2.16
   4   1   0   42.37    2.17
   5  -1   0   83.44    4.16
   5   1   0   81.78    4.17
  -6   1   0   73.09    3.87
   6   1   0   73.91    3.69
   6  -1   0   71.78    3.68
   7  -1   0  131.33    6.56
  -7   1   0  131.98    6.74
   7   1   0  129.48    6.57
  -8   1   0  115.52    6.34
   8   1   0  108.35    6.35
   8   1   0  122.01    6.15
   8  -1   0  127.91    6.14
   9  -1   0   25.27    1.40
   9   1   0   26.52    1.75
  10   1   0   20.78    1.60
  10  -1   0   23.28    1.29
  11  -1   0   12.00    0.79
  11   1   0   10.41    1.18
  12  -1   0   23.60    1.35
  12   1   0   22.68    1.68
  13  -1   0   17.17    1.04
  13   1   0   14.21    1.38
  14   1   0   18.46    1.18
  14  -1   0   18.33    1.14
  15   1   0   18.82    1.03
  15  -1   0   19.18    1.03
  15  -1   0   20.56    1.19
  15  -1   0   18.00    1.06
  15   1   0   18.24    1.20
  15   1   0   18.71    1.03
  15   1   0   18.93    1.05
  15  -1   0   20.25    1.04
  16   1   0   19.89    1.08
 -16   1   0   19.27    1.10
  16  -1   0   18.99    1.11
 -16  -1   0   19.90    1.10
  16  -1   0   20.31    1.09
  16  -1   0   20.58    1.24
  16   1   0   18.86    1.08
  16  -1   0   20.01    1.09
  16   1   0   21.22    1.27
  16   1   0   20.94    1.05
  16   1   0   19.49    1.10
  17   1   0    3.39    0.45
  17  -1   0    3.58    0.40
  17  -1   0    3.73    0.43
 -17  -1   0    3.21    0.45
  17   1   0    3.29    0.31
  17   1   0    3.39    0.41
  17   1   0    3.49    0.59
 -17   1   0    3.75    0.46
  17   1   0    3.68    0.38
  17  -1   0    2.62    0.51
  17  -1   0    3.10    0.43
  18   1   0    1.84    0.43
  18  -1   0    2.93    0.54
  18  -1   0    1.72    0.36
  18  -1   0    1.82    0.46
  18   1   0    2.16    0.39
  18   1   0    2.31    0.38
  18  -1   0    2.11    0.41
 -18   1   0    1.54    0.46
  18   1   0    1.79    0.28
 -18  -1   0    2.43    0.45
  19  -1   0   20.76    1.12
 -19  -1   0   20.46    1.15
 -19   1   0   20.21    1.15
  19  -1   0   20.98    1.16
  19  -1   0   20.57    1.13
  19   1   0   19.34    1.16
  19   1   0   20.85    1.13
  19   1   0   18.65    1.06
  19  -1   0   19.21    1.26
  19   1   0   19.89    1.12
  20  -1   0   13.94    0.87
  20   1   0   13.59    0.83
  20   1   0   13.45    0.88
  20  -1   0   14.52    0.85
 -20  -1   0   13.78    0.88
 -20  -1   0   15.06    1.48
  20  -1   0   14.29    0.89
 -20   1   0   12.96    0.90
  20   1   0   13.78    0.85
  20   1   0   13.01    0.77
  21  -1   0    1.80    0.51
 -21   1   0    1.61    0.56
  21  -1   0    1.94    0.49
  21   1   0    1.58    0.56
  21   1   0    1.50    0.29
 -21  -1   0    1.57    0.52
  21   1   0    1.70    0.46
 -21  -1   0    1.49    1.29
  21   1   0    1.43    0.42
  21   1   0    2.23    0.55
  21  -1   0    1.73    0.44
  22  -1   0    6.09    0.60
  22  -1   0    7.75    0.68
  22   1   0    6.18    0.70
 -22  -1   0    8.55    1.46
  22  -1   0    5.76    0.71
  22  -1   0    8.15    0.66
 -22  -1   0    8.24    0.67
 -22   1   0    8.29    0.72
  22   1   0    7.25    0.61
  22   1   0    6.39    0.63
  23  -1   0   29.17    1.60
  23   1   0   28.75    1.59
  23   1   0   29.23    1.62
  23  -1   0   28.86    1.59
 -23  -1   0   31.10    1.62
 -23   1   0   28.36    1.63
 -23  -1   0   30.33    2.20
  23   1   0   27.92    1.59
  23  -1   0   28.30    1.61
 -24   1   0   47.91    2.39
  24   1   0   42.07    2.35
 -24  -1   0   45.82    2.38
  24   1   0   44.88    2.38
  24  -1   0   45.55    2.38
  24   1   0   44.47    2.36
 -24  -1   0   39.59    2.87
  24  -1   0   44.83    2.37
 -24   1   0   52.54    2.94
  24  -1   0   44.48    2.38
 -25   1   0    4.31    0.63
  25  -1   0    4.38    0.63
  25   1   0    4.12    0.63
  25   1   0    3.81    0.53
  25   1   0    4.08    0.56
  25  -1   0    4.46    0.53
  25  -1   0    4.44    0.60
 -25  -1   0    3.97    1.42
 -25  -1   0    3.82    0.58
 -26   1   0   10.30    0.79
  26  -1   0   11.01    0.78
  26  -1   0   10.18    0.77
  26  -1   0    9.52    0.73
 -26  -1   0   10.52    0.76
  26   1   0   10.58    0.75
  26   1   0   11.73    0.81
  26   1   0    8.81    0.72
  27  -1   0    1.56    0.43
  27   1   0    1.33    0.47
 -27   1   0    0.95    0.51
  27   1   0    1.74    0.43
  27  -1   0    1.16    0.49
  27  -1   0    1.64    0.51
  27   1   0    1.40    0.53
 -27  -1   0    1.94    0.46
  28  -1   0    0.47    0.45
  28   1   0    0.13    0.41
 -28   1   0    0.20    0.45
  28  -1   0    1.04    0.40
  28   1   0    0.65    0.37
  28   1   0    1.01    0.47
  28  -1   0    0.20    0.45
  29   1   0    3.26    0.46
  29   1   0    2.35    0.37
  29   1   0    3.34    0.42
  29  -1   0    3.15    0.46
  29  -1   0    2.73    0.45
  29  -1   0    2.97    0.39
 -29   1   0    3.07    0.45
  30  -1   0    3.02    0.40
  30  -1   0    3.54    0.40
  30  -1   0    2.93    0.35
  30   1   0    3.18    0.37
   0  -2   0 1388.41   69.41
   0   2   0 1397.90   69.35
  -1  -2   0  641.00   31.56
   1   2   0  629.35   31.48
  -1   2   0  639.96   31.48
   1   2   0  611.45   31.57
  -2  -2   0  728.78   37.29
   2   2   0  741.84   37.20
  -2   2   0  759.42   37.20
   3  -2   0  203.62   10.16
   4  -2   0  416.59   20.67
   4   2   0  413.67   20.68
   5   2   0   68.11    3.52
   5  -2   0   70.36    3.51
   6  -2   0   24.10    1.25
  -6   2   0   23.44    1.47
   6   2   0   21.83    1.29
  -7   2   0   85.95    4.35
   7  -2   0   82.99    4.16
   7   2   0   79.93    4.18
  -8   2   0    1.61    0.80
   8  -2   0    1.17    0.37
   8   2   0    1.21    0.45
  -9   2   0   66.54    3.73
   9   2   0   67.49    3.51
   9  -2   0   69.05    3.48
  10   2   0  189.07    9.69
 -10   2   0  185.52    9.91
  10  -2   0  197.87    9.67
  11   2   0   96.17    4.95
  11   2   0   87.31    5.20
  11  -2   0  100.01    4.92
  12  -2   0    2.30    0.46
  12   2   0    1.74    0.95
  12   2   0    1.35    0.52
  13   2   0    2.88    0.56
  13  -2   0    2.97    0.47
  13   2   0    2.50    0.96
  14  -2   0    1.81    0.44
  14  -2   0    1.81    0.30
  15  -2   0   26.49    1.50
  15   2   0   28.16    1.48
  15  -2   0   30.64    1.61
  15  -2   0   28.27    1.48
  15   2   0   29.00    1.46
  15   2   0   27.70    1.47
  16   2   0   16.87    0.91
  16  -2   0   15.86    0.97
  16  -2   0   17.76    0.95
  16   2   0   16.88    0.94
 -16  -2   0   16.88    0.96
 -16  -2   0   17.28    1.40
  16   2   0   15.99    0.93
  16  -2   0   17.48    1.08
  17  -2   0    1.57    0.45
 -17  -2   0    1.87    0.41
  17  -2   0    1.64    0.47
 -17  -2   0    2.46    0.98
  17  -2   0    2.02    0.38
  17   2   0    2.19    0.30
 -17   2   0    2.05    0.44
  17   2   0    2.20    0.36
  17   2   0    1.76    0.34
 -18   2   0    3.02    0.49
  18  -2   0    3.39    0.47
  18  -2   0    3.04    0.40
 -18  -2   0    2.56    1.05
  18  -2   0    3.35    0.53
  18   2   0    3.22    0.41
  18   2   0    2.92    0.34
  18   2   0    3.02    0.42
 -18  -2   0    3.01    0.46
  19   2   0    2.46    0.33
  19  -2   0    2.48    0.51
  19   2   0    2.62    0.41
  19   2   0    2.83    0.61
  19  -2   0    2.57    0.43
  19  -2   0    2.11    0.49
 -19  -2   0    2.03    1.11
 -19  -2   0    1.85    0.47
  19   2   0    2.28    0.40
 -19   2   0    1.88    0.50
  19   2   0    2.27    0.49
 -20  -2   0   24.83    1.38
  20  -2   0   25.85    1.40
  20  -2   0   26.56    1.37
  20   2   0   25.01    1.39
  20  -2   0   22.38    1.47
 -20   2   0   23.16    1.40
  20   2   0   24.26    1.36
  20   2   0   24.83    1.31
 -20  -2   0   26.76    1.93
  20   2   0   25.45    1.36
  20   2   0   22.21    1.55
  21   2   0    0.77    0.31
 -21   2   0    0.67    0.56
  21  -2   0    0.83    0.43
  21   2   0    0.76    0.41
 -21  -2   0    0.40    0.47
 -21  -2   0    0.57    1.23
  21   2   0    0.91    0.56
  21   2   0    1.10    0.44
  21  -2   0    1.63    0.52
  21   2   0    0.50    0.51
  22   2   0    3.32    0.38
  22  -2   0    4.31    0.54
  22  -2   0    4.86    0.58
  22   2   0    3.61    0.51
 -22  -2   0    3.76    0.54
  22   2   0    3.83    0.63
  22   2   0    3.33    0.50
 -22   2   0    4.03    0.65
  22  -2   0    3.98    0.61
 -23   2   0    5.02    0.68
  23  -2   0    5.77    0.63
  23   2   0    5.11    0.54
  23   2   0    5.44    0.66
  23   2   0    4.63    0.42
  23  -2   0    5.04    0.63
 -23  -2   0    5.02    0.59
  23  -2   0    5.26    0.57
  23   2   0    4.61    0.56
 -23  -2   0    3.90    1.42
  24  -2   0   59.21    3.03
 -24   2   0   58.72    3.04
 -24  -2   0   57.03    3.49
  24  -2   0   61.51    3.03
  24   2   0   58.05    3.00
  24  -2   0   57.98    3.01
  24   2   0   58.83    3.03
  24   2   0   54.88    3.00
  25  -2   0    0.49    0.53
  25   2   0   -0.38    0.47
  25   2   0    0.50    0.43
 -25   2   0    0.36    0.59
  25  -2   0    0.38    0.54
  25   2   0    0.46    0.58
  25  -2   0   -0.07    0.47
 -25  -2   0    0.39    1.37
  26  -2   0    7.20    0.65
  26   2   0    4.84    0.55
  26   2   0    6.63    0.58
  26   2   0    7.67    0.66
  26  -2   0    5.11    0.57
 -26   2   0    6.98    0.68
  26  -2   0    6.04    0.63
  27   2   0    3.19    0.45
 -27   2   0    4.53    0.57
  27  -2   0    3.83    0.54
  27   2   0    4.26    0.55
  27   2   0    2.57    0.46
  27  -2   0    4.43    0.56
  27  -2   0    3.65    0.49
  28  -2   0    1.15    0.46
  28   2   0    1.37    0.37
 -28   2   0    1.75    0.49
  28   2   0    2.69    0.48
  28  -2   0    2.20    0.46
  28  -2   0    1.45    0.41
  28   2   0    1.47    0.39
  29  -2   0    2.59    0.44
 -29   2   0    3.08    0.45
  29  -2   0    2.65    0.39
  29  -2   0    2.94    0.43
  29   2   0    2.63    0.38
 -30   2   0    7.19    0.52
  30  -2   0    7.07    0.50
  30   2   0    6.52    0.47
  30  -2   0    5.64    0.47
  30  -2   0    6.82    0.51
   0  -3   0    0.79    0.67
   0   3   0    0.35    0.24
  -1  -3   0  559.42   27.22
  -1   3   0  544.51   27.11
   1   3   0  541.39   27.11
  -2  -3   0  640.59   31.98
  -2   3   0  656.98   31.86
   2   3   0  622.75   31.86
   3   3   0 1244.29   61.25
  -3  -3   0 1192.17   61.39
   4   3   0    8.28    0.59
   4  -3   0    8.13    0.57
  -5  -3   0   70.86    4.06
   5  -3   0   74.09    3.80
   5   3   0   77.82    3.83
   6  -3   0   78.46    3.97
   7  -3   0   12.81    0.75
  -7   3   0   11.70    1.03
  -8   3   0   34.86    2.12
   8  -3   0   36.55    1.89
  -9   3   0  100.87    5.45
   9  -3   0  103.70    5.21
  10  -3   0   39.46    2.07
  11  -3   0   31.14    1.68
  12  -3   0   73.46    3.77
  13  -3   0    6.29    0.56
 -14  -3   0    2.90    0.91
  14  -3   0    2.60    0.45
  14  -3   0    2.93    0.35
  14   3   0    2.69    0.30
  14   3   0    2.66    0.36
  14  -3   0    2.55    0.35
  15   3   0   63.55    3.12
  15   3   0   60.85    3.12
  15  -3   0   63.79    3.14
 -15  -3   0   58.56    3.36
  15  -3   0   63.45    3.23
  15  -3   0   59.28    3.14
  15  -3   0   59.83    3.13
 -15   3   0   60.16    3.12
  15   3   0   64.89    3.14
  16   3   0   10.28    0.64
  16  -3   0   10.51    0.66
  16   3   0   12.02    0.64
 -16  -3   0   10.56    1.22
  16  -3   0   10.81    0.67
  16   3   0   10.45    0.86
  16   3   0   10.43    0.67
  16  -3   0   10.14    0.72
  16  -3   0   10.44    0.77
 -16   3   0    9.88    0.63
  17   3   0   74.63    3.95
  17   3   0   79.93    3.97
 -17  -3   0   69.23    4.21
  17   3   0   79.38    3.95
 -17   3   0   78.54    3.95
  17   3   0   85.40    4.16
  17  -3   0   79.60    3.97
  17  -3   0   77.69    3.98
  17  -3   0   74.80    4.07
  17  -3   0   80.56    3.96
  18   3   0    5.88    0.69
  18   3   0    5.01    0.43
 -18   3   0    4.83    0.42
  18   3   0    5.38    0.46
  18   3   0    5.81    0.48
  18  -3   0    4.87    0.56
 -18  -3   0    5.09    1.20
  18  -3   0    4.24    0.56
  18  -3   0    5.20    0.50
  18  -3   0    5.23    0.51
  19   3   0    0.72    0.37
  19   3   0    1.34    0.40
  19  -3   0    1.11    0.43
  19  -3   0    0.63    0.41
  19   3   0    1.13    0.33
 -19  -3   0    0.48    1.11
  19  -3   0    0.27    0.50
  19  -3   0    1.21    0.45
 -19   3   0    1.09    0.49
  20  -3   0    0.05    0.41
  20   3   0    0.26    0.38
 -20   3   0    0.65    0.54
  20   3   0   -0.09    0.39
  20  -3   0    0.02    0.47
 -20  -3   0    1.60    1.20
  20   3   0    0.05    0.33
  20  -3   0   -0.05    0.51
  20  -3   0    0.02    0.40
  21  -3   0    5.82    0.59
  21   3   0    5.14    0.51
 -21  -3   0    3.20    1.33
  21   3   0    4.39    0.45
  21  -3   0    4.75    0.60
  21   3   0    5.02    0.52
 -21   3   0    4.82    0.65
  21  -3   0    5.40    0.54
  22   3   0   -0.10    0.43
  22  -3   0   -0.13    0.53
  22   3   0    0.75    0.43
  22  -3   0   -0.14    0.48
  22   3   0    0.01    0.34
 -22  -3   0   -0.87    1.37
 -22   3   0   -0.24    0.58
  22  -3   0    0.32    0.53
  23  -3   0   27.28    1.46
  23   3   0   26.74    1.47
  23  -3   0   26.70    1.45
 -23  -3   0   23.29    2.07
  23   3   0   23.95    1.42
  23   3   0   24.62    1.37
 -23   3   0   26.47    1.50
  23  -3   0   26.39    1.47
  23   3   0   25.84    1.41
 -24   3   0    2.56    0.62
  24   3   0    2.06    0.46
  24  -3   0    2.16    0.56
  24   3   0    2.18    0.46
  24   3   0    1.78    0.35
 -24  -3   0    3.22    1.40
  24   3   0    2.35    0.60
  24  -3   0    2.08    0.52
  25   3   0    1.85    0.44
 -25  -3   0    1.55    1.36
  25   3   0    2.22    0.59
 -25   3   0    1.66    0.62
  25   3   0    1.83    0.44
  25  -3   0    2.73    0.54
  25  -3   0    1.91    0.50
  26   3   0    2.17    0.42
  26   3   0    2.90    0.55
  26  -3   0    2.55    0.52
  26  -3   0    1.84    0.47
 -26   3   0    2.55    0.59
  26   3   0    2.80    0.44
  27  -3   0    0.87    0.42
  27  -3   0    0.53    0.47
  27   3   0    0.53    0.37
 -27   3   0    1.13    0.51
  28   3   0    0.09    0.33
  28  -3   0    0.15    0.42
  28  -3   0   -0.03    0.38
 -28   3   0    0.31    0.47
  29  -3   0    0.48    0.34
  29  -3   0    0.15    0.38
 -29   3   0   -0.01    0.41
 -30   3   0    1.42    0.37
   0   4   0   29.73    1.55
  -1  -4   0    5.96    0.85
  -1   4   0    5.59    0.43
  -1   4   0    5.19    0.94
   1   4   0    5.98    0.45
  -2   4   0   38.96    1.96
   2   4   0   37.21    1.97
  -2  -4   0   36.97    2.23
  -2   4   0   37.61    2.20
  -3   4   0    3.03    0.39
   3   4   0    3.25    0.37
  -3   4   0    3.94    0.81
  -3  -4   0    3.44    0.89
  -4  -4   0  100.86    5.18
   4  -4   0   93.73    4.92
  -4   4   0   99.79    5.07
   4   4   0  100.02    4.93
   5  -4   0    0.93    0.34
   5   4   0    0.33    0.38
   6   4   0    6.32    0.56
  -6  -4   0    6.77    1.14
   6  -4   0    5.99    0.47
   7   4   0  125.61    6.08
   7  -4   0  116.47    6.02
   8  -4   0    1.01    0.31
   8   4   0    0.72    0.45
   9  -4   0    2.82    0.38
   9   4   0    2.56    0.51
  10  -4   0    6.49    0.53
  10   4   0    7.16    0.66
  11  -4   0   36.57    1.97
  11   4   0   38.46    2.06
  12  -4   0    0.50    0.29
  12  -4   0    0.48    0.34
  12   4   0    0.81    0.50
  12   4   0    0.40    0.39
  12   4   0    0.40    0.27
  13  -4   0   25.23    1.36
  13   4   0   26.36    1.35
  13  -4   0   26.27    1.37
 -13  -4   0   23.13    1.71
  13   4   0   27.04    1.54
  13  -4   0   25.70    1.35
  13  -4   0   25.78    1.43
  14   4   0    1.27    0.50
  14   4   0    1.48    0.30
  14  -4   0    1.95    0.28
  14  -4   0    1.31    0.32
  14   4   0    2.03    0.36
 -14  -4   0    1.66    1.00
  14  -4   0    1.67    0.33
  14  -4   0    1.84    0.38
  15   4   0   10.52    0.64
  15  -4   0    9.06    0.68
  15  -4   0    8.86    0.59
  15   4   0   10.21    0.60
  15  -4   0    8.91    0.61
  15   4   0   11.07    0.85
 -15  -4   0   11.05    1.15
  15  -4   0    9.02    0.63
 -15   4   0    9.87    0.59
  16  -4   0   30.22    1.66
  16   4   0   31.74    1.63
  16  -4   0   31.32    1.64
  16   4   0   34.11    1.85
 -16   4   0   30.81    1.62
  16  -4   0   33.06    1.65
  16   4   0   31.70    1.66
  16  -4   0   29.49    1.72
  17  -4   0   18.30    1.00
  17   4   0   18.36    1.21
  17   4   0   17.87    1.01
 -17  -4   0   13.98    1.52
 -17   4   0   17.64    0.97
  17   4   0   15.89    0.96
  17  -4   0   18.38    1.00
  17  -4   0   15.72    1.06
  17  -4   0   17.58    1.03
  17   4   0   17.83    0.97
  18  -4   0    0.38    0.48
  18   4   0    0.57    0.40
  18   4   0    0.35    0.32
 -18  -4   0    1.00    1.12
  18   4   0    0.32    0.55
  18  -4   0    0.49    0.38
  18   4   0    0.73    0.34
  18  -4   0    0.36    0.40
 -18   4   0    0.13    0.32
  19  -4   0    8.72    0.69
  19  -4   0    8.78    0.63
  19   4   0    8.89    0.65
  19  -4   0    8.55    0.65
  19   4   0    9.06    0.59
  19   4   0    7.50    0.58
 -19  -4   0    9.12    1.35
 -19   4   0    8.31    0.68
 -19   4   0    8.65    0.58
  19   4   0    7.05    0.82
  20   4   0    2.66    0.47
 -20   4   0    2.76    0.59
  20   4   0    2.04    0.40
 -20   4   0    2.31    0.37
  20   4   0    3.13    0.62
  20  -4   0    2.22    0.55
  20  -4   0    3.27    0.47
  20   4   0    3.12    0.40
  20  -4   0    2.83    0.50
 -20  -4   0    1.24    1.31
  21   4   0   15.79    0.98
 -21   4   0   16.41    1.10
  21  -4   0   17.30    1.07
  21  -4   0   18.12    1.04
  21   4   0   16.69    1.02
  21   4   0   17.11    0.98
 -21  -4   0   15.99    1.72
  21  -4   0   19.06    1.04
  22  -4   0   43.74    2.25
  22   4   0   40.43    2.21
  22  -4   0   43.28    2.27
 -22  -4   0   42.08    2.77
  22   4   0   39.11    2.24
  22  -4   0   46.67    2.26
  22   4   0   44.08    2.22
 -22   4   0   43.11    2.29
  23  -4   0   21.85    1.23
  23  -4   0   23.38    1.22
  23  -4   0   21.63    1.24
  23   4   0   19.37    1.16
  23   4   0   18.72    1.19
 -23  -4   0   22.80    1.89
  23   4   0   21.64    1.16
 -23   4   0   20.56    1.29
  24   4   0    0.48    0.38
 -24   4   0    0.06    0.61
  24  -4   0    0.93    0.49
  24  -4   0    0.97    0.52
  24   4   0    0.18    0.43
  24  -4   0    0.84    0.51
  25  -4   0    1.78    0.48
  25   4   0    0.43    0.38
  25  -4   0    0.13    0.52
 -25   4   0    0.89    0.58
  25  -4   0    0.73    0.48
  26  -4   0   -0.09    0.46
  26  -4   0    1.42    0.48
  26  -4   0    1.09    0.45
 -26   4   0    0.76    0.54
  27  -4   0    0.53    0.42
  27  -4   0    0.01    0.45
 -27   4   0    0.59    0.52
  27  -4   0    0.62    0.43
  28  -4   0    5.48    0.52
  28  -4   0    6.47    0.54
 -28   4   0    7.16    0.59
  28  -4   0    6.45    0.54
  29  -4   0    0.11    0.33
  29  -4   0    0.08    0.35
  29  -4   0    0.53    0.35
 -29   4   0    0.36    0.39
   0   5   0    0.17    0.30
   0   5   0   -0.12    0.89
  -1   5   0  360.22   17.68
   1   5   0  320.79   17.89
   1   5   0  358.29   17.69
  -1  -5   0  360.83   17.86
  -1   5   0  345.34   17.89
  -2   5   0   23.09    1.63
  -2  -5   0   25.60    1.65
  -2   5   0   25.58    1.32
   2   5   0   23.08    1.33
  -3   5   0   14.78    1.20
  -3   5   0   16.58    0.90
   3   5   0   13.68    0.88
   4  -5   0   37.95    1.96
   4   5   0   36.29    1.97
  -4   5   0   37.14    2.20
  -5   5   0   13.73    1.14
   5  -5   0   12.54    0.78
   5   5   0   12.85    0.82
   6  -5   0   56.81    2.92
  -6   5   0   57.41    3.16
   6   5   0   56.98    2.97
  -7   5   0    8.42    0.95
   7   5   0    8.84    0.70
   7  -5   0    8.65    0.58
   8   5   0   27.22    1.51
   8  -5   0   26.02    1.41
   9  -5   0   38.31    2.08
   9   5   0   43.80    2.19
  10   5   0  249.58   12.11
  10  -5   0  235.91   12.02
  11   5   0   68.61    3.49
  11   5   0   73.54    3.65
  11  -5   0   68.62    3.54
 -11  -5   0   75.59    3.74
  11  -5   0   68.55    3.49
  11  -5   0   68.37    3.50
  12   5   0   19.23    1.01
  12  -5   0   17.54    0.99
 -12  -5   0   14.66    1.38
  12  -5   0   17.48    1.02
  12   5   0   18.24    1.16
  12  -5   0   17.78    0.98
  13   5   0   21.58    1.32
  13  -5   0   20.35    1.13
 -13  -5   0   19.42    1.57
  13  -5   0   21.31    1.14
  13   5   0   21.80    1.18
  13  -5   0   20.70    1.18
  13  -5   0   20.41    1.12
  13   5   0   21.75    1.17
  14   5   0   33.52    1.75
  14  -5   0   33.47    1.73
  14  -5   0   32.00    1.72
  14   5   0   33.45    1.76
 -14  -5   0   28.50    2.10
  14   5   0   32.93    1.72
  14   5   0   33.62    1.92
  14  -5   0   34.39    1.74
  15   5   0    7.28    0.56
  15   5   0    7.33    0.52
  15  -5   0    7.68    0.53
 -15   5   0    7.18    0.49
  15   5   0    7.08    0.74
  15   5   0    7.71    0.63
  15  -5   0    6.32    0.52
 -15  -5   0    6.63    1.22
  15  -5   0    6.94    0.51
  16  -5   0   13.17    0.80
 -16  -5   0   13.07    1.40
  16   5   0   13.65    1.04
  16  -5   0   14.80    0.84
  16   5   0   13.92    0.80
  16  -5   0   13.42    0.80
  16   5   0   13.82    0.84
 -16   5   0   12.47    0.78
  17  -5   0    0.22    0.49
 -17  -5   0    0.28    1.14
  17   5   0    1.17    0.56
  17  -5   0    0.45    0.41
  17  -5   0    0.37    0.37
  17   5   0    0.68    0.42
 -17   5   0    1.09    0.34
  17   5   0    0.54    0.36
  18   5   0   32.71    1.75
  18  -5   0   32.18    1.72
  18   5   0   29.35    1.92
  18  -5   0   32.71    1.76
  18   5   0   32.86    1.71
  18  -5   0   33.97    1.74
 -18   5   0   32.55    1.71
 -18  -5   0   27.89    2.18
  19  -5   0    0.35    0.51
 -19   5   0   -0.07    0.37
  19  -5   0    0.69    0.45
  19   5   0    0.61    0.40
  19   5   0    0.32    0.57
  19  -5   0    0.56    0.42
  19   5   0    0.75    0.44
 -20   5   0   16.93    1.00
  20   5   0   19.18    1.01
 -20   5   0   16.56    1.08
  20   5   0   16.28    1.03
  20  -5   0   16.66    1.04
  20  -5   0   17.21    1.09
  20  -5   0   18.04    1.06
  21  -5   0   -0.50    0.54
  21   5   0    0.02    0.41
  21  -5   0    0.65    0.46
  21   5   0    0.13    0.42
 -21   5   0    1.05    0.59
 -21   5   0   -0.05    0.37
  21  -5   0    0.33    0.51
 -22   5   0    3.62    0.67
 -22   5   0    2.35    0.42
  22   5   0    3.09    0.45
  22   5   0    2.55    0.47
  22  -5   0    3.80    0.60
  22  -5   0    3.88    0.54
  22  -5   0    3.56    0.53
  23  -5   0   28.15    1.46
  23  -5   0   26.75    1.44
  23  -5   0   26.88    1.43
 -23   5   0   26.32    1.49
  24  -5   0    1.87    0.53
 -24   5   0    0.63    0.61
  24  -5   0    1.56    0.50
  24  -5   0    1.30    0.48
 -25   5   0   11.63    0.84
  25  -5   0   10.26    0.75
  25  -5   0   11.04    0.79
  25  -5   0   11.65    0.77
  26  -5   0    3.08    0.49
  26  -5   0    2.53    0.46
 -26   5   0    3.28    0.57
  26  -5   0    2.67    0.46
  27  -5   0    2.78    0.45
 -27   5   0    2.14    0.51
  27  -5   0    2.16    0.42
  27  -5   0    1.70    0.41
  28  -5   0    0.43    0.37
  28  -5   0    0.03    0.34
 -28   5   0    0.71    0.43
  28  -5   0    0.38    0.36
 -29   5   0    0.86    0.37
  29  -5   0    0.44    0.31
   0   6   0  380.85   18.80
   0   6   0  360.68   19.07
  -1   6   0    6.01    0.47
   1   6   0    6.02    0.50
  -1   6   0    6.03    1.06
   2   6   0   40.74    2.18
  -2   6   0   42.64    2.17
  -2   6   0   39.11    2.49
  -3   6   0    6.85    1.03
   3   6   0    7.93    0.60
  -4   6   0  137.53    7.25
   4   6   0  142.95    7.02
   4  -6   0  136.09    6.99
   5   6   0    7.40    0.62
  -5   6   0    8.56    0.99
   5  -6   0    8.00    0.55
   6   6   0    5.26    0.57
  -6   6   0    7.13    0.96
   6  -6   0    6.56    0.46
   7   6   0    8.21    0.69
  -7   6   0    8.46    1.01
   7  -6   0    8.80    0.55
   8   6   0    0.37    0.44
   8  -6   0    0.38    0.28
   9  -6   0   38.29    2.01
   9  -6   0   37.31    1.99
   9   6   0   39.17    1.97
   9   6   0   39.95    2.13
  10   6   0   31.71    1.66
  10  -6   0   31.00    1.65
  10  -6   0   32.16    1.68
  10   6   0   31.70    1.64
  10   6   0   31.72    1.81
  11  -6   0   58.07    3.00
  11   6   0   58.61    2.99
  11   6   0   61.00    3.01
  11   6   0   59.65    3.16
  11  -6   0   58.18    3.00
  12   6   0    1.33    0.37
  12   6   0    0.67    0.32
  12  -6   0    0.58    0.36
  12   6   0    0.07    0.49
  12  -6   0    1.23    0.28
  12  -6   0    1.03    0.31
  13   6   0   17.13    0.95
  13   6   0   16.27    1.11
  13  -6   0   16.88    0.94
  13  -6   0   15.19    0.89
  13   6   0   16.23    0.92
  13  -6   0   15.85    0.92
  14  -6   0    1.93    0.33
  14   6   0    1.44    0.43
  14  -6   0    1.69    0.37
  14   6   0    1.42    0.55
  14  -6   0    1.83    0.34
  15  -6   0    6.12    0.51
  15  -6   0    6.56    0.56
  15   6   0    5.22    0.70
  15   6   0    7.17    0.57
  15  -6   0    6.02    0.49
  16   6   0    5.55    0.57
  16  -6   0    5.47    0.48
 -16   6   0    5.90    0.48
  16  -6   0    5.68    0.51
  16   6   0    5.79    0.72
  16  -6   0    6.80    0.54
  17   6   0   80.08    3.92
  17  -6   0   82.59    3.94
  17   6   0   79.51    3.94
  17  -6   0   74.55    3.92
  17   6   0   71.32    4.11
  17  -6   0   76.23    3.91
 -17   6   0   73.35    3.91
  18   6   0   26.23    1.39
 -18   6   0   24.37    1.37
  18  -6   0   24.96    1.37
  18  -6   0   26.10    1.41
  18  -6   0   24.62    1.43
  18   6   0   22.80    1.59
  18   6   0   26.29    1.41
  19   6   0    4.01    0.50
  19  -6   0    2.85    0.46
  19   6   0    4.15    0.52
 -19   6   0    3.79    0.46
  19  -6   0    3.35    0.60
  19  -6   0    4.04    0.54
  20  -6   0    4.57    0.58
  20   6   0    4.11    0.51
  20  -6   0    4.37    0.50
 -20   6   0    3.70    0.47
  20   6   0    4.24    0.53
  20  -6   0    4.99    0.62
  21  -6   0    0.70    0.43
  21   6   0   -0.17    0.43
 -21   6   0   -0.11    0.41
  21  -6   0    0.12    0.51
  21  -6   0   -0.47    0.56
  22  -6   0    0.60    0.55
  22  -6   0    1.62    0.50
 -22   6   0    0.89    0.38
  22  -6   0    1.63    0.44
  23  -6   0    8.47    0.68
  23  -6   0    7.31    0.68
  23  -6   0    7.48    0.61
 -24   6   0    1.51    0.59
  24  -6   0    0.74    0.42
  24  -6   0    0.43    0.49
  24  -6   0    2.03    0.48
  25  -6   0   -0.05    0.39
 -25   6   0    0.31    0.55
  25  -6   0    0.49    0.46
  25  -6   0    1.10    0.43
  26  -6   0    3.85    0.47
 -26   6   0    4.11    0.54
  26  -6   0    4.06    0.48
  26  -6   0    3.00    0.42
 -27  -6   0    1.85    0.47
  27  -6   0    1.69    0.39
  27  -6   0    1.74    0.35
 -27   6   0    2.40    0.47
  27  -6   0    2.41    0.39
 -28   6   0    2.14    0.41
  28  -6   0    1.70    0.34
   3   7   0    5.04    0.50
   4   7   0   59.01    3.17
  -4  -7   0   61.19    3.14
   4  -7   0   61.45    3.09
   5   7   0    3.15    0.48
  -5  -7   0    3.76    0.49
   5  -7   0    3.22    0.41
   6  -7   0   35.18    1.80
  -6  -7   0   33.69    1.85
   6  -7   0   33.84    1.83
   6   7   0   34.63    1.91
   7   7   0   27.75    1.42
   7  -7   0   26.61    1.44
  -7  -7   0   27.00    1.51
   7   7   0   27.54    1.43
   7  -7   0   25.88    1.44
   7   7   0   29.42    1.57
   7  -7   0   25.67    1.47
   8   7   0   47.62    2.36
  -8  -7   0   41.88    2.43
   8   7   0   46.84    2.50
   8  -7   0   46.52    2.41
   8   7   0   45.57    2.37
   8  -7   0   46.51    2.37
   9   7   0    2.00    0.35
   9  -7   0    2.65    0.42
   9   7   0    1.91    0.38
   9   7   0    1.39    0.49
   9  -7   0    2.30    0.35
  -9  -7   0    2.05    0.52
  10   7   0    6.53    0.53
  10   7   0    6.87    0.51
  10   7   0    7.30    0.70
  10  -7   0    7.05    0.51
  10  -7   0    7.10    0.57
  11   7   0   86.43    4.44
  11  -7   0   95.67    4.47
  11   7   0   86.73    4.60
  11  -7   0   85.28    4.44
  11   7   0   86.50    4.43
  12   7   0    0.38    0.50
  12   7   0    0.35    0.40
  12  -7   0    0.58    0.35
  12   7   0    0.09    0.36
  13   7   0    5.14    0.49
  13  -7   0    4.84    0.49
  13   7   0    5.15    0.68
  13   7   0    5.64    0.53
  13  -7   0    4.73    0.48
  14   7   0    8.12    0.61
  14  -7   0    9.46    0.65
  14   7   0    7.67    0.79
  14  -7   0    8.01    0.62
  14   7   0    9.13    0.64
  14  -7   0    8.10    0.55
  15   7   0    2.55    0.60
  15  -7   0    1.39    0.45
  15  -7   0    1.79    0.40
  15   7   0    2.71    0.47
  15   7   0    2.60    0.44
  15  -7   0    1.55    0.34
  16   7   0    6.64    0.63
 -16   7   0    7.21    0.55
  16  -7   0    5.96    0.51
  16   7   0    7.28    0.48
  16  -7   0    6.88    0.63
  16  -7   0    6.87    0.58
  16   7   0    6.38    0.77
  17   7   0    0.51    0.27
  17   7   0    0.90    0.58
  17  -7   0    0.45    0.38
  17  -7   0    0.17    0.36
  17   7   0    0.46    0.47
 -17   7   0    1.34    0.42
  17  -7   0    0.79    0.48
  18  -7   0    0.11    0.57
 -18   7   0    1.04    0.43
  18  -7   0    0.47    0.37
  18  -7   0    1.04    0.52
  18   7   0    0.52    0.47
  19  -7   0    2.77    0.61
 -19   7   0    2.78    0.46
  19  -7   0    2.48    0.42
  19  -7   0    2.70    0.56
  19   7   0    2.68    0.50
 -20   7   0    1.28    0.44
  20  -7   0    2.12    0.54
  20  -7   0    1.90    0.40
  20  -7   0    1.26    0.58
 -20   7   0    2.61    0.58
  21  -7   0   -0.04    0.38
 -21   7   0    1.14    0.57
  21  -7   0    0.31    0.56
 -21   7   0   -0.26    0.39
  21  -7   0   -0.01    0.52
 -22   7   0   10.45    0.71
  22  -7   0   10.12    0.70
  22  -7   0   11.17    0.81
  22  -7   0   11.68    0.79
 -22   7   0   11.74    0.84
 -23   7   0    0.94    0.38
  23  -7   0    1.95    0.50
  23  -7   0    2.33    0.39
  23  -7   0    2.70    0.52
  24  -7   0    0.69    0.46
 -24  -7   0    1.04    0.60
  24  -7   0    0.92    0.36
  24  -7   0    0.93    0.46
  25  -7   0    0.78    0.41
  25  -7   0    0.76    0.43
  25  -7   0    0.35    0.32
 -25  -7   0    0.46    0.54
  26  -7   0    0.88    0.38
  26  -7   0    0.81    0.37
  26  -7   0    1.07    0.30
  26   7   0    0.76    0.30
 -26  -7   0    0.66    0.46
  27  -7   0    3.95    0.39
  27   7   0    2.38    0.30
   0  -8   0   48.64    2.49
   0   8   0   48.97    2.48
   0   8   0   47.03    2.47
   0   8   0   50.55    2.47
   0  -8   0   46.85    2.52
   1  -8   0   12.67    0.74
  -1   8   0   12.96    0.71
  -1  -8   0   11.98    0.74
   1   8   0   11.42    0.70
  -1  -8   0   11.38    0.80
  -1   8   0   12.33    0.71
   1   8   0   11.79    0.71
   1  -8   0   12.82    0.78
   2   8   0  184.99    9.02
  -2   8   0  181.09    9.02
  -2   8   0  180.73    9.01
   2  -8   0  176.11    9.04
  -2  -8   0  184.34    9.03
  -2  -8   0  168.73    9.04
   2  -8   0  181.98    9.03
   2   8   0  181.78    9.02
   3  -8   0   37.41    1.86
  -3   8   0   35.26    1.83
  -3  -8   0   35.27    1.84
  -3  -8   0   31.43    1.88
   3  -8   0   37.26    1.85
   3   8   0   35.04    1.83
   3   8   0   36.35    1.83
  -3  -8   0   35.64    1.90
  -3   8   0   33.84    1.81
  -4   8   0   52.33    2.67
  -4  -8   0   53.02    2.74
  -4  -8   0   46.43    2.71
   4   8   0   53.94    2.68
  -4   8   0   51.69    2.64
   4  -8   0   54.41    2.68
   4  -8   0   53.94    2.69
  -4  -8   0   51.65    2.68
   5   8   0    0.36    0.32
  -5  -8   0    0.50    0.30
  -5   8   0    0.54    0.29
  -5  -8   0    0.42    0.47
   5  -8   0   -0.01    0.40
   5  -8   0    0.69    0.35
  -5  -8   0   -0.09    0.46
   6  -8   0    0.99    0.43
  -6  -8   0    1.77    0.31
   6  -8   0    1.54    0.40
  -6   8   0    1.35    0.31
  -6  -8   0    1.70    0.50
   6   8   0    1.75    0.36
   7  -8   0   16.90    1.00
   7  -8   0   17.34    0.99
  -7  -8   0   18.13    1.11
   7  -8   0   17.16    1.03
   8  -8   0    2.30    0.37
   8   8   0    1.74    0.38
  -8  -8   0    1.34    0.54
   8   8   0    1.94    0.49
   8  -8   0    2.06    0.42
   8  -8   0    2.05    0.44
   9  -8   0   20.44    1.15
   9   8   0   19.35    1.30
   9  -8   0   20.05    1.16
   9  -8   0   20.52    1.19
  -9  -8   0   23.47    1.28
   9   8   0   20.76    1.16
  10   8   0    2.05    0.54
  10   8   0    2.20    0.40
  10  -8   0    2.46    0.41
  10  -8   0    2.29    0.48
 -10  -8   0    1.47    0.57
  11  -8   0   33.02    1.68
  11   8   0   29.32    1.81
  11  -8   0   29.60    1.64
 -11  -8   0   28.55    1.75
  11   8   0   30.91    1.64
  12   8   0    1.96    0.57
  12  -8   0    2.05    0.42
 -12  -8   0    2.78    0.68
  12   8   0    1.85    0.43
  13   8   0   42.85    2.19
 -13  -8   0   41.74    2.30
  13   8   0   38.03    2.36
  13  -8   0   41.64    2.18
 -14  -8   0   29.90    1.69
  14  -8   0   27.85    1.52
  14   8   0   27.80    1.48
  14   8   0   28.43    1.54
  14   8   0   24.93    1.71
  15   8   0   35.19    2.25
 -15  -8   0   39.93    2.21
  15   8   0   38.98    2.03
  15   8   0   40.18    2.08
  15  -8   0   39.98    2.08
  15  -8   0   38.52    2.06
  16   8   0   34.89    1.88
 -16  -8   0   35.55    2.09
  16  -8   0   36.71    1.94
  16   8   0   37.18    1.95
  16  -8   0   39.75    1.96
 -16   8   0   34.63    1.92
  17   8   0    4.75    0.57
  17  -8   0    4.82    0.55
 -17   8   0    5.70    0.53
 -17  -8   0    6.40    0.86
  17  -8   0    4.91    0.60
  17   8   0    5.34    0.43
  18  -8   0   12.54    0.88
 -18   8   0   13.42    0.82
 -18  -8   0   12.38    1.03
  18   8   0   12.26    0.73
 -19  -8   0    4.13    0.78
  19  -8   0    3.91    0.60
  19  -8   0    3.86    0.60
 -19   8   0    3.97    0.49
 -20  -8   0    8.36    0.91
 -20   8   0    8.71    0.73
 -20   8   0    8.54    0.67
  20  -8   0    8.80    0.75
  20  -8   0    9.89    0.73
 -21   8   0    0.77    0.54
 -21  -8   0    0.36    0.66
 -21   8   0   -0.32    0.39
  21  -8   0    0.91    0.51
  21  -8   0    0.26    0.54
 -22   8   0    3.95    0.58
  22  -8   0    4.54    0.54
 -22   8   0    4.13    0.45
 -22  -8   0    3.48    0.72
  22  -8   0    3.99    0.55
 -23   8   0    3.69    0.54
 -23  -8   0    3.33    0.65
 -23   8   0    3.06    0.42
  23  -8   0    3.76    0.51
  23  -8   0    4.09    0.50
  24  -8   0   24.77    1.29
  24  -8   0   25.10    1.29
 -24   8   0   25.91    1.32
  24   8   0   20.09    1.26
 -24  -8   0   22.01    1.37
  25  -8   0   13.22    0.76
  25  -8   0   13.87    0.75
 -25  -8   0   11.08    0.82
  25   8   0   10.13    0.72
 -25   8   0   13.31    0.79
  26  -8   0    0.88    0.33
  26   8   0    0.80    0.27
 -26   8   0    0.97    0.38
   0   9   0    0.07    0.25
   0  -9   0    0.47    0.47
   0   9   0    0.01    0.31
   0  -9   0    0.16    0.37
   0   9   0    0.17    0.31
  -1   9   0    7.19    0.49
  -1  -9   0    7.42    0.55
  -1  -9   0    6.80    0.63
   1   9   0    7.42    0.51
   1  -9   0    6.24    0.52
   1  -9   0    7.16    0.61
  -1   9   0    6.24    0.49
   1   9   0    6.58    0.51
   1   9   0    6.06    0.47
  -2  -9   0   21.87    1.24
   2  -9   0   22.02    1.18
   2   9   0   20.58    1.17
  -2   9   0   20.34    1.17
   2   9   0   21.66    1.16
   2  -9   0   21.36    1.22
   2   9   0   20.45    1.15
  -2  -9   0   21.85    1.18
  -2   9   0   21.79    1.15
  -3  -9   0    0.49    0.50
   3  -9   0    0.60    0.42
   3   9   0    0.88    0.34
  -3   9   0    0.77    0.32
   3   9   0    1.29    0.32
  -3   9   0    0.91    0.28
   3  -9   0    0.52    0.37
   3   9   0    0.67    0.36
  -3  -9   0    0.77    0.34
  -4   9   0    7.73    0.54
   4   9   0    7.07    0.51
  -4  -9   0    6.77    0.65
   4  -9   0    7.92    0.56
   4  -9   0    7.59    0.61
  -4  -9   0    7.59    0.69
  -4   9   0    7.00    0.47
   4   9   0    6.96    0.55
  -4  -9   0    6.51    0.53
   5   9   0   10.06    0.70
  -5   9   0   10.71    0.67
  -5  -9   0   11.56    0.82
   5  -9   0    9.09    0.76
   5   9   0   11.11    0.67
   5  -9   0   11.04    0.73
   5  -9   0   10.11    0.69
  -5  -9   0   10.23    0.80
  -5  -9   0   10.56    0.67
   6  -9   0   10.40    0.79
   6   9   0   10.98    0.72
  -6  -9   0   10.42    0.68
  -6   9   0   10.63    0.69
  -6  -9   0   11.31    0.86
   6  -9   0   11.81    0.74
  -6  -9   0    9.21    0.81
   7   9   0    2.35    0.43
   7  -9   0    1.92    0.50
  -7  -9   0    1.74    0.57
  -7  -9   0    2.48    0.61
   7  -9   0    1.87    0.47
  -8  -9   0    2.08    0.59
   8  -9   0    0.74    0.39
  -8  -9   0    0.92    0.55
   8  -9   0    1.75    0.42
   8   9   0    1.56    0.43
   8  -9   0    0.78    0.49
  -9  -9   0   27.86    1.59
   9   9   0   27.30    1.50
   9  -9   0   26.35    1.49
   9  -9   0   28.12    1.53
   9  -9   0   26.69    1.47
  10  -9   0   26.54    1.44
  10   9   0   27.51    1.46
  10  -9   0   25.11    1.45
 -10  -9   0   24.79    1.56
  10  -9   0   26.86    1.48
  11  -9   0   48.51    2.51
  11   9   0   51.98    2.49
  11  -9   0   45.17    2.47
  11  -9   0   46.41    2.48
 -11  -9   0   48.35    2.59
  11   9   0   45.69    2.44
  12  -9   0   31.75    1.75
  12   9   0   31.71    1.70
 -12  -9   0   34.03    1.88
 -13  -9   0   88.65    4.40
  13  -9   0   86.42    4.29
  13   9   0   80.94    4.26
 -14  -9   0   14.39    1.17
  14   9   0   15.82    0.94
  14   9   0   16.87    0.99
  14  -9   0   16.66    1.01
 -15   9   0    3.00    0.49
  15  -9   0    2.07    0.51
 -15  -9   0    2.22    0.78
  15   9   0    2.83    0.40
 -16   9   0    0.92    0.46
  16  -9   0    0.47    0.49
 -16  -9   0    0.86    0.73
  16   9   0    0.54    0.34
  17   9   0    1.28    0.32
  17  -9   0    1.00    0.46
  17  -9   0    0.77    0.54
 -17  -9   0   -0.13    0.73
 -17   9   0    0.91    0.46
 -18  -9   0   15.13    1.13
  18  -9   0   15.85    0.95
  18   9   0   13.37    0.81
 -18   9   0   14.72    0.90
 -19   9   0    7.61    0.65
 -19  -9   0    7.90    0.85
 -19   9   0    6.43    0.60
  19  -9   0    6.33    0.69
  19  -9   0    8.65    0.66
  20  -9   0    0.22    0.50
 -20  -9   0   -0.14    0.66
 -20   9   0    0.29    0.40
 -20   9   0    0.79    0.48
  20  -9   0   -0.39    0.49
  20   9   0    0.13    0.42
  21  -9   0    3.87    0.53
  21  -9   0    3.34    0.53
  21   9   0    3.93    0.48
 -21   9   0    3.43    0.46
 -21  -9   0    3.78    0.67
 -21   9   0    4.35    0.54
 -22  -9   0    1.05    0.57
 -22   9   0    1.23    0.46
  22   9   0    1.23    0.37
 -22   9   0    0.63    0.37
  22  -9   0    0.54    0.43
  22  -9   0    0.45    0.44
  23   9   0   13.35    0.89
 -23  -9   0   14.75    1.00
 -23   9   0   16.03    0.93
  23  -9   0   16.55    0.92
  23  -9   0   16.64    0.91
  24   9   0    2.98    0.36
  24  -9   0    2.89    0.41
 -24   9   0    3.91    0.44
  24   9   0    2.02    0.35
  24  -9   0    3.78    0.40
 -24  -9   0    3.08    0.48
 -25   9   0    1.50    0.36
  25  -9   0    0.70    0.31
  25   9   0    0.77    0.27
   0 -10   0   62.20    3.13
   0 -10   0   62.32    3.15
   0  10   0   60.49    3.11
   0  10   0   59.13    3.12
   1  10   0  118.77    5.92
  -1  10   0  116.25    5.90
   1  10   0  118.65    5.91
  -1 -10   0  119.46    5.94
  -1 -10   0  119.23    5.92
   1 -10   0  117.24    5.94
  -1  10   0  117.02    5.92
   1 -10   0  117.84    5.92
   1  10   0  112.95    5.90
   2  10   0    6.52    0.55
  -2  10   0    6.88    0.51
  -2 -10   0    7.94    0.66
  -2 -10   0    7.25    0.56
   2  10   0    6.56    0.51
   2  10   0    7.44    0.53
   2 -10   0    6.73    0.58
   2 -10   0    6.80    0.62
  -2  10   0    6.94    0.54
   3  10   0   66.54    3.50
  -3 -10   0   68.96    3.51
   3  10   0   68.45    3.52
   3 -10   0   71.19    3.51
  -3 -10   0   68.29    3.54
   3  10   0   71.31    3.50
  -3  10   0   65.04    3.48
   3 -10   0   70.89    3.53
  -3  10   0   69.16    3.51
   4 -10   0    2.41    0.47
  -4 -10   0    2.57    0.40
   4  10   0    2.84    0.44
  -4  10   0    2.20    0.34
  -4  10   0    2.89    0.40
  -4 -10   0    2.34    0.59
   4 -10   0    2.62    0.51
   4  10   0    2.55    0.39
   4 -10   0    2.37    0.59
   4  10   0    2.29    0.44
   5  10   0   44.14    2.26
   5 -10   0   42.97    2.33
   5  10   0   46.22    2.29
   5  10   0   42.12    2.26
  -5  10   0   44.20    2.26
   5 -10   0   43.11    2.28
  -5 -10   0   42.55    2.26
  -5 -10   0   41.03    2.32
   5 -10   0   43.43    2.27
  -6 -10   0   42.87    2.35
   6 -10   0   43.64    2.37
  -6 -10   0   45.09    2.43
  -6 -10   0   52.94    2.48
   6  10   0   46.74    2.37
   6  10   0   47.88    2.39
   6  10   0   45.46    2.35
   6 -10   0   43.52    2.42
   6 -10   0   43.80    2.37
   7  10   0   14.52    0.85
  -7 -10   0   11.68    0.97
   7  10   0   13.59    0.85
   7 -10   0   13.95    0.94
  -7 -10   0   12.56    1.01
   7 -10   0   13.90    0.88
   7  10   0   13.47    0.88
   8 -10   0    9.09    0.79
  -8 -10   0    9.35    0.82
   8 -10   0    9.46    0.72
  -8 -10   0   11.12    0.88
   8  10   0    9.46    0.73
   8  10   0   10.12    0.70
   9  10   0   17.90    1.00
  -9 -10   0   16.15    1.14
   9 -10   0   16.63    1.06
   9 -10   0   15.78    1.01
  -9 -10   0   13.62    1.10
   9 -10   0   15.93    1.00
   9  10   0   16.77    1.03
  10  10   0    7.15    0.58
  10 -10   0    7.35    0.69
  10 -10   0    6.74    0.62
  10  10   0    6.84    0.65
  10 -10   0    6.95    0.64
 -10 -10   0    5.47    0.75
 -10 -10   0    6.50    0.80
  11 -10   0   80.09    4.17
  11 -10   0   82.46    4.18
 -11 -10   0   92.64    4.29
 -11 -10   0   73.98    4.23
  11  10   0   87.06    4.20
  11 -10   0   85.17    4.22
  11  10   0   77.52    4.15
  12  10   0   10.79    0.73
  12 -10   0   10.48    0.79
 -12 -10   0   10.22    0.90
  12 -10   0   11.85    0.81
  12  10   0   11.65    0.85
 -12 -10   0   10.96    0.99
 -13 -10   0  148.74    6.92
  13  10   0  129.23    6.78
  13  10   0  147.22    6.84
  13 -10   0  134.35    6.81
 -13 -10   0  127.76    6.86
  13 -10   0  132.17    6.81
  14  10   0    4.04    0.45
  14 -10   0    3.83    0.54
  14  10   0    3.27    0.57
 -14  10   0    4.52    0.55
 -14 -10   0    3.81    0.79
 -14 -10   0    2.66    0.68
  15 -10   0    0.60    0.49
  15  10   0    1.32    0.36
 -15 -10   0    1.13    0.70
 -15 -10   0    0.71    0.61
 -15  10   0    1.88    0.48
  15  10   0   -0.14    0.52
  16  10   0    5.98    0.65
 -16 -10   0    5.60    0.72
  16 -10   0    6.62    0.62
 -16 -10   0    7.31    0.84
  16  10   0    6.37    0.50
 -16  10   0    7.38    0.62
  17  10   0   37.53    1.99
 -17 -10   0   41.79    2.17
  17 -10   0   40.83    2.06
  17  10   0   40.43    2.06
 -17 -10   0   32.91    2.09
 -17  10   0   38.34    2.04
  18 -10   0    0.42    0.52
 -18 -10   0    0.98    0.66
 -18  10   0    0.80    0.45
  18  10   0    0.65    0.28
  18  10   0    0.30    0.45
 -18  10   0    0.64    0.45
  19  10   0    0.33    0.25
  19 -10   0    0.43    0.48
 -19  10   0   -0.17    0.42
 -19  10   0    1.05    0.45
  19 -10   0    0.39    0.47
 -19 -10   0    1.14    0.61
 -20  10   0    0.44    0.43
 -20 -10   0    0.26    0.58
  20  10   0    0.73    0.37
  20 -10   0    0.22    0.46
  20 -10   0    0.41    0.43
 -20  10   0   -0.11    0.39
  21 -10   0    0.93    0.40
 -21  10   0    0.60    0.40
 -21  10   0   -0.19    0.36
  21 -10   0   -0.08    0.40
 -21 -10   0    0.27    0.51
  21  10   0    0.32    0.34
 -22  10   0    0.35    0.38
 -22  10   0    0.38    0.32
  22  10   0    0.79    0.32
  22 -10   0    0.86    0.36
 -22 -10   0    1.10    0.46
  22  10   0    0.61    0.32
  22 -10   0    0.83    0.36
  23 -10   0   16.08    0.84
 -23  10   0   16.34    0.83
   0 -11   0    0.90    0.42
   0  11   0    1.28    0.43
   0  11   0    1.43    0.41
   0 -11   0    0.75    0.54
  -1 -11   0  110.87    5.81
   1  11   0  115.70    5.80
   1 -11   0  117.63    5.83
   1  11   0  116.10    5.82
  -1  11   0  114.37    5.81
   1 -11   0  116.67    5.81
  -1 -11   0  115.37    5.84
  -1  11   0  113.89    5.79
   2 -11   0    2.71    0.54
  -2  11   0    2.31    0.43
   2  11   0    2.52    0.39
   2  11   0    2.61    0.47
   2 -11   0    2.85    0.45
  -2 -11   0    1.97    0.57
   2  11   0    2.07    0.44
  -2  11   0    2.21    0.40
  -2 -11   0    2.29    0.43
  -3  11   0   13.23    0.78
   3  11   0   13.58    0.82
   3 -11   0   12.98    0.89
   3  11   0   13.31    0.85
  -3  11   0   12.26    0.83
  -3 -11   0   14.34    0.92
   3 -11   0   12.52    0.83
   3 -11   0   11.49    0.97
   3  11   0   12.35    0.80
  -3 -11   0   13.09    0.81
  -4  11   0   85.96    4.33
   4 -11   0   86.56    4.34
  -4 -11   0   83.59    4.32
   4 -11   0   89.11    4.40
   4 -11   0   87.70    4.35
  -4 -11   0   84.10    4.37
   4  11   0   84.19    4.32
  -4  11   0   80.79    4.29
   4  11   0   84.34    4.34
   4  11   0   88.00    4.32
  -5 -11   0    0.13    0.35
   5 -11   0    0.18    0.45
  -5 -11   0    0.63    0.56
   5  11   0   -0.03    0.43
   5  11   0    0.45    0.32
   5 -11   0    1.00    0.49
   5  11   0    0.35    0.46
   5  11   0    0.75    0.38
   5 -11   0    0.01    0.58
  -6 -11   0   13.77    0.98
   6 -11   0   14.72    0.92
   6 -11   0   13.70    0.90
   6  11   0   13.47    0.90
   6 -11   0   13.96    1.00
   6  11   0   13.56    0.87
   6  11   0   13.43    0.86
  -7 -11   0    2.50    0.63
   7 -11   0    1.47    0.58
   7 -11   0    2.14    0.51
   7  11   0    2.30    0.52
   7 -11   0    2.00    0.51
   7  11   0    1.98    0.47
   7  11   0    2.23    0.45
   8  11   0    0.43    0.45
   8 -11   0   -0.16    0.51
   8 -11   0    1.31    0.56
   8  11   0    0.17    0.43
   8  11   0    0.49    0.51
  -8 -11   0    1.37    0.59
   9  11   0   37.95    2.01
   9 -11   0   37.31    1.98
  -9 -11   0   33.28    2.03
   9 -11   0   38.57    2.03
   9  11   0   37.45    1.99
 -10 -11   0    3.03    0.72
  10  11   0    3.26    0.57
  10 -11   0    2.59    0.54
 -10 -11   0    3.25    0.63
  10  11   0    3.62    0.48
  10 -11   0    3.28    0.58
  10 -11   0    2.70    0.53
  10  11   0    2.71    0.52
  11  11   0   13.75    0.87
  11  11   0   14.69    0.96
 -11 -11   0   16.66    1.11
  11 -11   0   13.37    0.92
  11 -11   0   14.42    0.94
  11  11   0   13.68    0.91
 -11 -11   0   13.00    1.00
  12 -11   0    0.98    0.49
  12  11   0    1.28    0.49
 -12 -11   0    2.08    0.71
  12  11   0    1.04    0.52
  12 -11   0    0.70    0.51
 -12 -11   0    1.28    0.60
  12  11   0    1.34    0.41
  13 -11   0    4.72    0.61
 -13 -11   0    5.93    0.79
  13 -11   0    5.28    0.58
  13  11   0    4.86    0.57
  13  11   0    4.90    0.61
 -13 -11   0    4.12    0.65
  13  11   0    4.73    0.48
  14  11   0    0.21    0.36
  14 -11   0    0.44    0.48
 -14 -11   0   -0.10    0.65
  14  11   0   -0.30    0.45
  14  11   0   -0.22    0.51
 -14  11   0    0.96    0.45
 -14 -11   0   -0.28    0.56
  14 -11   0    0.52    0.47
 -15  11   0    1.12    0.46
  15  11   0    0.62    0.44
  15  11   0    0.52    0.35
 -15 -11   0    0.02    0.53
  15 -11   0   -0.07    0.45
 -15 -11   0   -0.10    0.66
  15 -11   0    0.87    0.47
  15  11   0    1.33    0.49
  16  11   0   13.51    0.85
  16  11   0   13.55    0.78
  16 -11   0   12.83    0.86
 -16  11   0   13.84    0.86
  16  11   0   12.52    0.87
 -16 -11   0   14.40    1.02
 -16  11   0   12.77    0.81
 -17 -11   0   -0.05    0.59
 -17  11   0    0.55    0.42
  17  11   0    0.38    0.38
  17  11   0    0.67    0.29
  17  11   0    0.16    0.42
 -17  11   0    0.83    0.39
  18  11   0    0.14    0.26
  18  11   0    0.18    0.38
  18  11   0    0.19    0.37
 -18  11   0    0.14    0.40
 -18  11   0    0.19    0.37
  18 -11   0    0.14    0.44
 -18 -11   0    0.91    0.57
  19 -11   0   -0.12    0.41
  19  11   0    0.27    0.22
 -19  11   0   -0.33    0.37
 -19  11   0    0.70    0.37
  19  11   0    0.26    0.34
  19  11   0    0.43    0.37
 -19 -11   0    0.58    0.52
 -20  11   0   -0.31    0.35
  20  11   0    0.25    0.32
 -20 -11   0    1.20    0.47
 -20  11   0    0.21    0.34
  20 -11   0   -0.05    0.36
 -21  11   0   14.29    0.79
  21  11   0   12.78    0.77
   0 -12   0    2.15    0.56
   0  12   0    2.46    0.47
   0  12   0    3.11    0.44
   0 -12   0    2.36    0.45
   1 -12   0  102.34    5.20
  -1  12   0  104.56    5.18
  -1 -12   0  105.70    5.22
  -1  12   0  100.13    5.20
   1  12   0  100.56    5.21
   1  12   0  102.91    5.19
  -1 -12   0  101.45    5.20
   1 -12   0  103.21    5.22
  -2 -12   0   22.77    1.32
  -2 -12   0   22.58    1.25
  -2  12   0   22.17    1.23
   2 -12   0   21.97    1.30
  -2  12   0   21.15    1.27
   2  12   0   23.29    1.26
   2  12   0   22.74    1.29
   2 -12   0   22.45    1.28
   2 -12   0   23.06    1.40
  -3 -12   0    8.78    0.63
  -3  12   0    8.55    0.66
   3 -12   0   10.11    0.72
  -3 -12   0    7.51    0.76
   3  12   0    8.56    0.71
   3  12   0    9.77    0.68
   3 -12   0    8.92    0.67
   3 -12   0    8.97    0.83
  -3  12   0    8.63    0.61
   4  12   0    6.05    0.61
  -4 -12   0    6.67    0.54
   4 -12   0    7.15    0.65
   4 -12   0    8.02    0.62
   4  12   0    6.56    0.63
  -4 -12   0    6.01    0.68
   4  12   0    6.67    0.55
   4 -12   0    7.47    0.79
   5  12   0    0.67    0.38
  -5 -12   0    0.49    0.56
   5  12   0    1.07    0.48
   5 -12   0    0.76    0.51
   5 -12   0    0.16    0.43
   5 -12   0    1.04    0.61
   5  12   0    1.00    0.48
   6  12   0    2.67    0.43
   6 -12   0    3.58    0.54
  -6 -12   0    2.89    0.58
   6 -12   0    3.11    0.52
   6  12   0    3.08    0.48
   6 -12   0    3.11    0.63
   6  12   0    2.64    0.52
   7 -12   0   48.88    2.57
   7 -12   0   52.12    2.63
   7  12   0   46.98    2.53
   7  12   0   48.17    2.56
   7 -12   0   50.38    2.57
   7  12   0   48.40    2.56
  -7 -12   0   50.39    2.61
   7  12   0   50.68    2.60
   8  12   0    0.84    0.49
   8  12   0    0.52    0.36
   8 -12   0    0.54    0.54
   8  12   0    0.45    0.44
   8 -12   0    0.24    0.49
   8 -12   0    0.24    0.48
   8  12   0    0.41    0.41
  -8 -12   0    1.34    0.56
   9  12   0    8.97    0.75
   9  12   0    8.70    0.68
  -9 -12   0    9.55    0.79
   9 -12   0   10.18    0.77
   9  12   0    8.55    0.64
   9 -12   0   10.41    0.73
  10  12   0    3.53    0.49
  10 -12   0    4.23    0.54
  10  12   0    4.06    0.58
 -10 -12   0    3.98    0.59
  10  12   0    3.93    0.45
  11  12   0    0.35    0.42
  11  12   0    0.77    0.41
  11 -12   0    0.26    0.47
  11  12   0    0.32    0.47
 -11 -12   0    0.72    0.52
  11 -12   0    0.48    0.46
 -11  12   0    1.53    0.43
  12  12   0    9.32    0.71
  12  12   0    8.73    0.63
  12 -12   0    8.97    0.69
  12 -12   0    9.82    0.69
 -12 -12   0    7.19    0.72
  12  12   0    8.40    0.66
 -12  12   0    9.14    0.65
  13 -12   0    4.81    0.51
  13  12   0    3.80    0.53
 -13  12   0    4.48    0.49
  13  12   0    3.61    0.43
  13 -12   0    4.10    0.53
  13  12   0    3.02    0.47
  14  12   0    2.64    0.44
  14  12   0    3.08    0.49
  14  12   0    3.05    0.38
  14 -12   0    4.03    0.50
  14 -12   0    2.64    0.48
  15 -12   0    0.34    0.41
  15 -12   0    0.68    0.43
  15  12   0    0.17    0.37
  15  12   0   -0.03    0.40
  15  12   0    0.71    0.32
 -16  12   0    4.67    0.47
  16  12   0    4.00    0.44
  16  12   0    4.24    0.47
  16 -12   0    4.53    0.49
  16  12   0    4.15    0.38
  17  12   0   -0.09    0.29
  17  12   0    0.75    0.36
  17 -12   0   -0.23    0.40
  17 -12   0   -0.09    0.37
 -17  12   0   -0.12    0.36
  17  12   0   -0.41    0.25
  17  12   0    0.28    0.33
 -18  12   0    1.76    0.36
  18 -12   0    2.22    0.39
  18  12   0    1.47    0.33
  18 -12   0    2.15    0.38
  18  12   0    1.75    0.30
  18  12   0    2.00    0.35
  18  12   0    1.52    0.25
  19  12   0    3.89    0.38
 -19  12   0    3.75    0.38
  19  12   0    3.28    0.35
  19 -12   0    4.30    0.39
  19  12   0    4.02    0.34
   0 -13   0    0.87    0.48
   0 -13   0   -0.33    0.65
   0  13   0    0.50    0.41
   0  13   0    0.30    0.39
   0 -13   0    0.66    0.39
  -1  13   0    3.11    0.42
   1 -13   0    3.55    0.50
   1  13   0    2.87    0.45
   1 -13   0    3.45    0.68
  -1 -13   0    2.94    0.52
   1 -13   0    2.88    0.44
  -1 -13   0    2.58    0.41
   1  13   0    3.00    0.47
  -1  13   0    3.16    0.46
  -2 -13   0   10.12    0.72
   2  13   0    8.34    0.68
  -2  13   0    8.46    0.62
   2  13   0    9.66    0.67
  -2 -13   0    7.92    0.62
   2 -13   0   10.90    0.85
   2 -13   0    9.80    0.66
   2 -13   0   10.13    0.71
   3  13   0   -0.01    0.42
  -3 -13   0    0.15    0.47
   3  13   0   -0.06    0.44
   3 -13   0    0.36    0.41
   3 -13   0    0.19    0.60
  -3 -13   0   -0.23    0.32
   3 -13   0    0.98    0.47
   4  13   0    1.23    0.43
   4 -13   0    1.13    0.45
   4 -13   0    1.15    0.44
  -4 -13   0    0.88    0.48
   4  13   0    0.81    0.46
   4 -13   0    1.45    0.59
   5  13   0    2.11    0.44
   5  13   0    2.10    0.47
   5 -13   0    1.46    0.48
   5 -13   0    2.17    0.47
   5 -13   0    2.85    0.59
  -5 -13   0    3.22    0.51
   6 -13   0    0.53    0.45
   6  13   0    0.70    0.43
   6 -13   0    0.80    0.45
  -6 -13   0    0.57    0.48
   6  13   0    0.66    0.46
   6  13   0    0.89    0.35
   6 -13   0    0.98    0.55
   7  13   0   21.19    1.27
   7  13   0   20.31    1.22
  -7 -13   0   21.57    1.27
   7  13   0   22.99    1.24
   7 -13   0   24.57    1.26
   7 -13   0   24.54    1.33
   7 -13   0   20.74    1.25
   8 -13   0    0.49    0.44
   8 -13   0    1.36    0.51
   8  13   0    0.93    0.44
   8 -13   0    0.81    0.44
   8  13   0    0.96    0.36
  -8 -13   0    0.70    0.46
   8  13   0    1.69    0.42
   9 -13   0    4.00    0.49
   9  13   0    3.33    0.42
   9  13   0    3.14    0.50
   9 -13   0    2.65    0.47
  -9  13   0    3.92    0.44
   9  13   0    2.85    0.43
  -9 -13   0    3.05    0.49
 -10  13   0    0.79    0.38
  10  13   0    0.90    0.36
  10  13   0    0.24    0.43
  10 -13   0    0.96    0.43
  10  13   0    0.47    0.31
  11  13   0    8.65    0.65
  11  13   0    7.77    0.60
  11 -13   0    9.04    0.63
  11  13   0    8.46    0.56
 -11  13   0    8.62    0.61
  12 -13   0    9.93    0.65
  12  13   0    8.96    0.66
  12  13   0    8.43    0.62
  12  13   0    8.38    0.60
  12  13   0    9.27    0.59
 -12  13   0   10.14    0.63
  13  13   0   -0.05    0.38
  13 -13   0    0.48    0.39
  13 -13   0   -0.07    0.37
  13  13   0   -0.18    0.31
  13  13   0   -0.05    0.32
 -13  13   0    0.31    0.37
  13  13   0    0.21    0.28
  14  13   0    1.67    0.34
  14  13   0    1.75    0.31
  14 -13   0    1.96    0.38
  14 -13   0    1.90    0.40
  14  13   0    1.43    0.31
  14  13   0    1.64    0.38
 -14  13   0    2.29    0.37
  15  13   0   -0.01    0.27
  15  13   0    0.72    0.29
  15  13   0    0.65    0.26
  15  13   0    0.13    0.33
  15 -13   0    0.14    0.34
  16  13   0    0.83    0.25
  16  13   0    0.00    0.23
  16 -13   0    0.76    0.32
  16  13   0    0.56    0.26
  16  13   0    0.49    0.30
  17  13   0    1.10    0.28
   0  14   0    8.36    0.59
   0 -14   0    9.18    0.77
   0 -14   0    8.31    0.59
   0 -14   0    9.31    0.63
  -1 -14   0    9.68    0.63
   1 -14   0    9.03    0.63
   1  14   0    8.95    0.61
  -1  14   0    7.97    0.58
   1 -14   0    7.88    0.60
  -1 -14   0    8.30    0.58
  -1 -14   0    9.41    0.77
   1 -14   0    8.59    0.75
  -2 -14   0    2.55    0.60
   2 -14   0    2.51    0.41
   2 -14   0    2.41    0.55
   2 -14   0    2.05    0.38
   2  14   0    2.13    0.41
  -2 -14   0    2.49    0.42
   2  14   0    2.27    0.41
   3  14   0    0.14    0.36
   3 -14   0    0.18    0.36
   3  14   0   -0.30    0.39
   3 -14   0   -0.25    0.38
   3 -14   0    0.04    0.50
  -3 -14   0    0.35    0.38
  -3 -14   0   -0.24    0.57
  -4 -14   0    2.08    0.41
   4  14   0    1.82    0.40
   4  14   0    2.01    0.41
   4 -14   0    2.36    0.41
  -4  14   0    2.40    0.31
   4 -14   0    3.40    0.53
   4 -14   0    2.27    0.40
   5 -14   0    2.43    0.41
   5  14   0    1.89    0.41
   5 -14   0    2.03    0.41
   5  14   0    1.77    0.41
  -5 -14   0    2.48    0.40
  -5  14   0    3.08    0.33
   5 -14   0    2.88    0.50
   6  14   0    0.04    0.38
  -6  14   0    0.61    0.30
  -6 -14   0    0.22    0.35
   6 -14   0    0.12    0.37
   6  14   0   -0.23    0.36
   6 -14   0   -0.02    0.37
   6 -14   0    0.67    0.45
   7 -14   0    0.27    0.37
   7  14   0   -0.21    0.35
   7 -14   0    0.63    0.38
  -7  14   0    0.11    0.29
   7  14   0   -0.30    0.38
   8 -14   0    6.71    0.51
   8  14   0    5.06    0.52
   8 -14   0    6.23    0.53
   8  14   0    6.27    0.50
  -8  14   0    6.57    0.47
   9  14   0    0.40    0.33
   9 -14   0    0.55    0.35
   9  14   0    0.57    0.36
  -9  14   0    1.24    0.33
   9 -14   0    0.49    0.37
 -10  14   0    0.06    0.31
  10  14   0    0.05    0.30
  10 -14   0    0.28    0.35
  10 -14   0    0.54    0.34
  10  14   0    0.27    0.35
  11 -14   0   13.85    0.73
  11 -14   0   12.19    0.75
 -11  14   0   12.87    0.72
  11  14   0   11.03    0.69
  11  14   0   10.50    0.73
  12 -14   0    5.76    0.44
  12  14   0    4.66    0.40
 -12  14   0    6.09    0.43
  12  14   0    5.05    0.45
  13  14   0    2.83    0.30
  13  14   0    2.35    0.34
   0 -15   0    0.22    0.27
   0 -15   0    0.62    0.41
   1 -15   0    1.57    0.30
   1 -15   0    1.40    0.27
   1 -15   0    1.89    0.43
  -1 -15   0    1.34    0.43
   2 -15   0   12.17    0.70
   2 -15   0   13.20    0.78
  -2 -15   0   11.84    0.80
   2 -15   0   11.24    0.70
   3  15   0    0.04    0.30
   3 -15   0    0.85    0.29
   3 -15   0    0.65    0.28
  -3 -15   0    0.83    0.44
   4 -15   0   24.38    1.34
  -4 -15   0   25.82    1.41
   4 -15   0   25.94    1.34
   4  15   0   22.50    1.34
  -5 -15   0    7.91    0.66
   5 -15   0    9.61    0.55
   5 -15   0    8.48    0.56
   5  15   0    8.30    0.56
   6 -15   0    0.68    0.30
   6  15   0    0.44    0.30
  -6 -15   0    0.69    0.41
  -7 -15   0   14.39    0.85
   7 -15   0   13.89    0.77
   7  15   0   12.02    0.75
   8  15   0   -0.28    0.27
  31   0  -1   -0.01    0.30
  30   0  -1    0.40    0.36
  30   0  -1    0.44    0.33
  30   0  -1    0.58    0.35
  29   0  -1    0.49    0.41
  29   0  -1    0.29    0.38
  29   0  -1    0.79    0.41
 -28   0   1   -0.11    0.43
  28   0  -1    0.42    0.45
  28   0  -1   -0.30    0.45
  28   0  -1    0.30    0.42
  27   0  -1   -0.35    0.49
 -27   0   1    0.61    0.47
  27   0  -1   -0.49    0.46
  27   0  -1    0.21    0.49
  26   0  -1    0.29    0.48
 -26   0   1    0.53    0.51
  26   0  -1    0.67    0.52
  26   0  -1    0.33    0.51
  25   0  -1   -0.24    0.50
  25   0  -1    0.24    0.56
 -25   0   1    0.91    0.53
  25   0  -1    1.04    0.54
  24   0  -1    0.49    0.53
  24   0  -1    0.56    0.56
  24   0  -1    0.97    0.53
 -24   0   1   -0.07    0.52
 -23   0   1    0.63    0.53
  23   0  -1    0.36    0.53
  23   0  -1    0.08    0.48
  23   0  -1   -0.14    0.53
 -22   0   1    0.89    0.53
  22   0  -1    0.29    0.48
  22   0  -1    0.75    0.51
  22   0  -1    0.16    0.54
  22   0  -1    0.74    0.51
  21   0  -1    1.37    0.54
  21   0  -1    1.38    0.51
  21   0  -1    0.56    0.48
  21   0  -1    1.09    0.42
 -21   0   1    0.81    0.51
  20   0  -1    1.20    0.44
  20   0  -1    0.49    0.42
  20   0  -1    0.98    0.45
 -20   0   1    0.88    0.48
  20   0  -1    1.21    0.51
  19   0  -1    1.49    0.40
 -19   0   1    0.62    0.43
  19   0  -1    1.02    0.39
  19   0  -1    0.81    0.41
  19   0  -1    0.46    0.41
  18   0  -1    0.34    0.36
  18   0  -1    0.59    0.39
  18   0  -1    0.44    0.38
  18   0  -1    0.58    0.36
 -18   0   1    0.66    0.40
  17   0  -1    0.44    0.32
 -17   0   1    0.83    0.38
  17   0  -1    0.25    0.36
  17   0  -1    0.47    0.38
  17   0  -1    0.86    0.33
  16   0  -1    0.02    0.48
  16   0  -1    0.07    0.33
 -16   0   1    0.29    0.32
  16   0  -1    0.06    0.29
  16   0  -1    0.54    0.33
  16   0  -1    0.19    0.36
  15   0  -1    0.16    0.31
  15   0  -1   -0.36    0.47
  15   0  -1    0.04    0.29
  15   0  -1   -0.29    0.32
  14   0  -1   -0.15    0.46
  13   0  -1    1.29    0.78
  13   0  -1    0.18    0.47
  12   0  -1    0.25    0.47
  12   0  -1    1.35    0.78
  11   0  -1    0.36    0.44
  11   0  -1    0.15    0.74
  10   0  -1   -0.48    0.76
  10   0  -1   -0.02    0.41
   9   0  -1    1.10    0.81
   9   0  -1   -0.17    0.40
   8   0  -1    1.23    0.80
   8   0  -1    0.49    0.41
   7   0  -1    0.71    0.76
   7   0  -1    0.16    0.36
   6   0  -1    0.76    0.79
   6   0  -1    0.32    0.34
   5   0  -1   -0.53    0.70
   4   0  -1    0.59    0.58
  -4   0   1    0.01    0.64
  -3   0   1    0.36    0.46
   3   0  -1    0.19    0.43
  -2   0   1    0.01    0.29
   2   0  -1    0.08    0.28
   2   0   1    0.03    0.19
   3   0   1    0.22    0.22
   4   0   1    0.14    0.31
   4   0   1    0.15    0.63
   5   0   1   -0.45    0.63
   5   0   1    0.10    0.35
   6   0   1    0.18    0.72
   7   0   1    0.08    0.69
   8   0   1    0.20    0.73
   9   0   1    0.39    0.71
  10   0   1    0.51    0.71
  11   0   1    1.07    0.73
  11   0   1    0.96    0.48
  12   0   1    0.19    0.49
  12   0   1    0.78    0.74
  13   0   1    0.29    0.70
  13   0   1    0.35    0.50
  14   0   1    0.62    0.49
  14   0   1    0.60    0.30
  15   0   1    0.07    0.30
  15   0   1    0.71    0.51
  15   0   1    0.07    0.25
 -15   0  -1    0.03    0.35
  16   0   1    0.26    0.28
  16   0   1    0.14    0.49
  16   0   1    0.08    0.33
 -16   0  -1   -0.15    0.40
 -17   0  -1    0.37    0.40
  17   0   1   -0.09    0.48
  17   0   1    0.69    0.32
  17   0   1    0.35    0.35
  18   0   1    0.60    0.25
 -18   0  -1    0.44    0.45
  18   0   1    0.14    0.52
  18   0   1    0.34    0.38
  18   0   1    0.17    0.31
  19   0   1    0.40    0.49
 -19   0  -1    0.27    0.49
  19   0   1    0.55    0.41
  19   0   1   -0.11    0.36
  19   0   1    0.58    0.25
 -20   0  -1    0.23    0.51
  20   0   1    0.15    0.43
  20   0   1   -0.35    0.36
  20   0   1    0.78    0.51
 -21   0  -1   -0.02    0.52
  21   0   1    0.46    0.39
  21   0   1    0.60    0.46
  22   0   1    0.08    0.48
 -22   0  -1    0.37    0.56
  22   0   1    0.28    0.41
 -23   0  -1   -0.21    0.55
  23   0   1    0.78    0.43
  23   0   1    0.89    0.59
  23   0   1   -0.12    0.50
 -23   0  -1    0.87    1.41
  24   0   1    0.49    0.43
 -24   0  -1   -0.05    0.55
 -24   0  -1    1.36    1.46
  24   0   1    0.20    0.58
  24   0   1    0.87    0.51
 -25   0  -1    0.49    0.54
 -25   0  -1    1.19    1.44
  25   0   1    0.38    0.42
  25   0   1   -0.02    0.49
  25   0   1    0.20    0.58
 -26   0  -1   -0.44    0.53
  26   0   1   -0.16    0.55
  26   0   1    0.21    0.39
  26   0   1    0.10    0.47
  27   0   1    0.22    0.50
  27   0   1    0.01    0.44
 -27   0  -1   -0.25    0.48
  27   0   1    0.38    0.36
  28   0   1    0.34    0.47
  28   0   1   -0.29    0.41
  29   0   1   -0.27    0.37
  29   0   1    0.72    0.41
  30   0   1    0.95    0.35
  30   0   1    0.33    0.32
  31  -1  -1    3.87    0.39
  30   1  -1    1.51    0.35
  30  -1  -1    1.70    0.39
  30  -1  -1    1.58    0.36
  30  -1  -1    1.39    0.35
  30   1  -1    0.99    0.33
  29   1  -1    0.10    0.37
 -29   1   1    0.63    0.41
  29   1  -1    0.55    0.39
  29   1  -1    1.14    0.42
  29  -1  -1    0.67    0.40
  29  -1  -1    0.87    0.42
  29  -1  -1    0.86    0.39
 -28   1   1    4.00    0.53
  28   1  -1    4.79    0.50
  28  -1  -1    4.46    0.50
  28  -1  -1    3.87    0.54
  28   1  -1    3.32    0.50
  28  -1  -1    4.77    0.51
  28   1  -1    4.74    0.53
  27  -1  -1    8.34    0.67
  27  -1  -1    8.66    0.68
  27   1  -1    7.43    0.67
  27  -1  -1    8.15    0.66
  27   1  -1    7.36    0.64
 -27   1   1    8.81    0.69
  27   1  -1    8.03    0.69
  26   1  -1    4.61    0.57
  26  -1  -1    5.14    0.59
 -26   1   1    5.06    0.61
  26   1  -1    4.53    0.58
  26   1  -1    5.43    0.62
  26  -1  -1    4.76    0.57
  26  -1  -1    5.34    0.62
  25  -1  -1   29.33    1.63
  25   1  -1   28.37    1.62
 -25  -1   1   30.22    1.62
 -25   1   1   30.11    1.64
  25  -1  -1   30.56    1.64
  25   1  -1   29.70    1.64
  25   1  -1   28.36    1.62
  25  -1  -1   29.36    1.64
 -24   1   1  220.11   10.83
  24  -1  -1  215.76   10.82
  24   1  -1  209.05   10.83
  24  -1  -1  216.96   10.82
  24  -1  -1  216.02   10.83
  24   1  -1  213.38   10.82
 -24  -1   1  218.84   10.82
  24   1  -1  218.14   10.82
  23   1  -1   13.84    0.97
  23   1  -1   14.58    0.98
 -23  -1   1   16.46    1.00
  23  -1  -1   16.03    0.98
 -23   1   1   16.48    1.02
  23   1  -1   15.67    1.00
  23  -1  -1   16.73    1.01
  23  -1  -1   15.05    0.99
 -22  -1   1   79.99    3.90
  22  -1  -1   63.39    4.02
  22   1  -1   74.52    3.89
  22   1  -1   74.44    3.89
  22  -1  -1   79.22    3.89
 -22  -1   1   68.25    4.22
  22   1  -1   64.94    4.05
  22  -1  -1   79.10    3.90
  22  -1  -1   78.64    3.90
  22   1  -1   77.58    3.89
 -22   1   1   79.47    3.91
 -21   1   1    0.60    0.50
  21   1  -1    0.12    0.46
  21  -1  -1    0.53    0.47
  21  -1  -1    0.84    0.48
  21   1  -1   -0.26    0.48
 -21  -1   1    0.30    0.46
 -21  -1   1    1.23    1.20
  21   1  -1   -0.44    0.44
  21   1  -1    0.15    0.54
  21  -1  -1    0.27    0.48
  21  -1  -1    0.91    0.43
  20  -1  -1    6.74    0.57
 -20  -1   1    7.28    1.24
  20   1  -1    5.38    0.71
  20   1  -1    6.22    0.57
  20  -1  -1    6.79    0.54
  20   1  -1    5.71    0.61
  20  -1  -1    6.48    0.58
 -20  -1   1    6.56    0.59
 -20   1   1    6.19    0.59
  20   1  -1    6.02    0.53
  20  -1  -1    5.98    0.60
  19   1  -1    0.32    0.40
  19  -1  -1    0.63    0.44
  19  -1  -1    0.45    0.42
 -19  -1   1    0.99    0.40
 -19   1   1    0.64    0.44
  19   1  -1    0.25    0.24
  19  -1  -1    0.21    0.38
  19   1  -1    0.64    0.52
  19   1  -1    0.10    0.42
 -19  -1   1    1.64    1.05
  19   1  -1    0.28    0.40
  19  -1  -1    0.86    0.40
 -18  -1   1    0.81    0.40
  18   1  -1    1.02    0.35
  18  -1  -1    1.30    0.36
 -18   1   1    1.20    0.41
  18   1  -1    0.83    0.38
  18  -1  -1    0.93    0.37
  18   1  -1    1.26    0.41
  18  -1  -1    0.63    0.39
  18  -1  -1    0.94    0.41
  18   1  -1    0.57    0.24
  17  -1  -1   16.10    0.91
  17   1  -1   16.16    0.86
  17  -1  -1   16.26    0.94
  17  -1  -1   15.51    0.89
 -17   1   1   14.40    0.92
  17   1  -1   16.39    0.92
  17   1  -1   15.98    0.90
 -17  -1   1   16.58    0.92
  17  -1  -1   17.09    1.05
  17  -1  -1   16.61    0.92
  17   1  -1   15.48    0.91
  17   1  -1   15.36    0.92
  16   1  -1   72.43    3.62
  16  -1  -1   74.24    3.63
  16  -1  -1   75.15    3.75
  16   1  -1   68.56    3.62
  16  -1  -1   74.14    3.63
  16   1  -1   72.76    3.62
  16  -1  -1   70.68    3.62
  16   1  -1   66.39    3.61
 -16  -1   1   73.16    3.62
  16  -1  -1   72.25    3.61
  15   1  -1    0.31    0.32
  15  -1  -1    0.66    0.29
  15   1  -1    0.27    0.30
  15   1  -1    0.16    0.29
  15   1  -1    0.34    0.35
  15  -1  -1   -0.02    0.44
  15  -1  -1    0.15    0.32
  15  -1  -1    0.10    0.35
  14   1  -1   51.59    2.80
  14  -1  -1   53.21    2.77
  13   1  -1  149.17    8.67
  13   1  -1  170.18    8.46
  13  -1  -1  171.49    8.44
  12   1  -1   71.37    4.27
  12   1  -1   80.86    4.05
  12  -1  -1   78.80    4.03
  11   1  -1    8.59    1.08
  11  -1  -1    9.39    0.69
  10   1  -1    5.65    1.01
  10  -1  -1    7.26    0.57
   9   1  -1  253.01   13.66
  -9   1   1  254.38   13.69
   9  -1  -1  278.04   13.46
   8  -1  -1    3.06    0.41
   8   1  -1    1.43    0.90
   7  -1  -1  580.55   28.27
   7   1  -1  524.34   28.42
   6  -1  -1    7.38    0.53
   6   1  -1    8.99    0.60
  -5   1   1   64.18    3.53
   5  -1  -1   69.68    3.37
   5   1  -1   63.66    3.38
  -4   1   1  146.29    7.68
   4  -1  -1  153.49    7.59
   3   1  -1   83.69    4.41
   3  -1  -1   90.13    4.39
   2   1  -1  127.95    6.39
   1   1  -1 1301.83   64.69
   0   1   1  505.88   24.83
   0  -1   1  483.27   24.85
   0   1  -1  498.92   24.84
   0   1   1  501.10   24.87
   0  -1  -1  490.97   24.87
  -1   1  -1    2.02    0.21
   1   1   1    1.74    0.44
   1   1   1    1.93    0.16
   2   1   1    1.29    0.19
   3   1   1  126.95    6.51
  -3   1  -1  137.27    6.55
   4   1   1  162.55    8.29
  -4   1  -1  173.59    8.36
   5   1   1  472.60   23.83
  -5   1  -1  493.14   23.91
   6  -1   1   74.85    3.80
   6   1   1   73.68    3.80
  -6   1  -1   77.81    3.95
   7  -1   1   27.37    1.52
   7   1   1   29.06    1.53
   8   1   1    2.37    0.45
   8   1   1    1.90    0.87
   8  -1   1    2.10    0.43
   9   1   1   26.42    1.49
   9  -1   1   27.65    1.47
   9   1   1   24.36    1.75
  10   1   1  184.90   10.22
  10  -1   1  203.75   10.03
  10   1   1  200.90   10.03
  11  -1   1  146.58    7.26
  11   1   1  135.81    7.48
  12  -1   1   16.03    1.01
  12   1   1   14.26    1.32
  13  -1   1    6.12    0.62
  13   1   1    5.38    0.96
  14  -1   1    5.98    0.61
  14  -1   1    6.03    0.44
 -14   1  -1    5.06    0.46
 -15   1  -1    0.25    0.34
  15  -1   1    0.54    0.28
 -15  -1  -1    0.20    0.35
  15  -1   1    0.65    0.31
  15   1   1    0.17    0.26
  15  -1   1    0.02    0.46
 -15   1  -1    0.15    0.60
  15   1   1    0.30    0.30
  16  -1   1    1.06    0.29
 -16   1  -1    1.49    0.39
  16   1   1    1.74    0.30
  16  -1   1    0.58    0.50
  16   1   1    0.86    0.53
  16  -1   1    1.01    0.35
 -16  -1  -1    1.54    0.39
  16   1   1    0.95    0.33
  17   1   1   38.80    2.29
  17  -1   1   43.65    2.30
  17   1   1   41.08    2.11
  17  -1   1   41.56    2.13
  17   1   1   40.55    2.13
  17   1   1   42.63    2.13
  17  -1   1   41.63    2.14
 -17   1  -1   41.22    2.15
 -17  -1  -1   40.95    2.16
  18  -1   1   60.89    3.09
  18  -1   1   60.90    3.09
 -18  -1  -1   62.37    3.11
  18  -1   1   58.62    3.24
  18   1   1   59.15    3.09
  18   1   1   54.68    3.25
  18   1   1   60.14    3.06
  18   1   1   62.49    3.09
 -18   1  -1   61.40    3.11
  19  -1   1    1.39    0.36
 -19  -1  -1    1.68    0.49
  19   1   1    1.28    0.36
  19  -1   1    1.22    0.43
  19   1   1    1.58    0.55
  19   1   1    0.95    0.41
  19   1   1    1.68    0.29
 -19   1  -1    1.27    0.51
  19  -1   1    1.04    0.51
 -20  -1  -1   30.70    1.68
  20   1   1   30.82    1.65
  20  -1   1   28.91    1.80
  20  -1   1   32.83    1.69
 -20   1  -1   33.02    1.70
  20   1   1   29.38    1.61
  20   1   1   30.79    1.65
  20  -1   1   30.91    1.67
  20  -1   1   32.52    1.66
  21  -1   1   -0.12    0.50
 -21  -1  -1    2.43    1.39
  21   1   1    0.50    0.30
 -21  -1  -1    0.31    0.50
  21  -1   1    0.46    0.53
  21  -1   1    0.24    0.50
 -21   1  -1    0.70    0.58
  21   1   1    0.32    0.41
  21   1   1    0.10    0.45
  21  -1   1   -0.03    0.42
  22  -1   1    1.36    0.52
 -22  -1  -1    1.67    1.40
  22   1   1    0.81    0.47
 -22   1  -1    1.59    0.57
  22   1   1    1.16    0.31
 -22  -1  -1    1.31    0.55
  22   1   1    1.26    0.42
  22  -1   1    0.96    0.44
  22  -1   1    1.07    0.57
  23  -1   1    2.99    0.50
 -23  -1  -1    2.45    1.48
  23  -1   1    4.53    0.59
  23  -1   1    3.13    0.61
  23   1   1    2.94    0.52
  23   1   1    3.36    0.48
 -23  -1  -1    3.55    0.59
 -23   1  -1    3.37    0.63
  24  -1   1    9.68    0.80
 -24  -1  -1    8.72    0.76
  24  -1   1    9.49    0.68
  24   1   1    7.71    0.66
  24   1   1    8.51    0.70
 -24  -1  -1   10.36    1.64
  24  -1   1    9.27    0.75
 -24   1  -1    9.68    0.78
  25  -1   1   25.22    1.45
  25   1   1   26.17    1.40
 -25   1  -1   25.19    1.44
  25  -1   1   26.39    1.42
 -25   1  -1   26.59    2.09
 -25  -1  -1   21.96    2.09
  25   1   1   23.29    1.37
 -25  -1  -1   25.58    1.42
  25  -1   1   22.99    1.38
  25   1   1   27.38    1.45
  26   1   1    5.71    0.54
  26   1   1    6.16    0.60
 -26   1  -1    6.20    0.66
 -26   1  -1    8.48    1.48
  26  -1   1    7.20    0.64
  26  -1   1    6.85    0.57
  26   1   1    6.92    0.68
 -26  -1  -1    6.93    0.63
 -26  -1  -1    5.59    1.46
  26  -1   1    7.30    0.68
  27   1   1    2.40    0.52
  27  -1   1    1.49    0.40
  27   1   1    1.11    0.43
 -27   1  -1    1.74    0.52
  27  -1   1    1.92    0.49
  27  -1   1    1.64    0.53
 -27  -1  -1    2.68    1.30
 -28   1  -1    0.49    0.44
  28   1   1    0.27    0.39
  28  -1   1    0.22    0.34
  28   1   1    0.75    0.47
  28  -1   1    0.39    0.43
  28  -1   1    0.63    0.46
 -29   1  -1   -0.14    0.39
  29  -1   1   -0.15    0.41
  29  -1   1    0.66    0.39
  29   1   1    0.56    0.34
  29   1   1    0.32    0.41
  30  -1   1    0.72    0.36
  30   1   1    0.55    0.29
  30  -1   1   -0.08    0.33
  30  -2  -1    2.53    0.36
  30  -2  -1    2.15    0.39
  30  -2  -1    1.58    0.36
 -30   2   1    2.09    0.38
  30   2  -1    1.98    0.34
  29  -2  -1    2.45    0.41
  29  -2  -1    3.01    0.46
  29   2  -1    2.66    0.38
  29  -2  -1    2.64    0.42
 -29   2   1    2.27    0.46
  29   2  -1    2.54    0.39
  28  -2  -1    0.06    0.42
  28   2  -1    0.22    0.40
  28  -2  -1    0.25    0.43
  28   2  -1    0.14    0.39
 -28   2   1    0.75    0.47
  28  -2  -1    0.38    0.46
  27  -2  -1    0.27    0.47
  27   2  -1    0.25    0.42
  27   2  -1    0.18    0.51
  27  -2  -1    0.39    0.50
 -27   2   1    0.27    0.52
  27  -2  -1    0.40    0.46
  27   2  -1    0.63    0.43
 -26   2   1    4.19    0.60
  26   2  -1    4.67    0.58
  26  -2  -1    3.69    0.53
  26  -2  -1    3.79    0.54
  26   2  -1    3.32    0.51
  26   2  -1    3.82    0.52
  25   2  -1    2.60    0.53
 -25   2   1    3.11    0.60
  25  -2  -1    3.07    0.55
  25   2  -1    3.41    0.52
  25  -2  -1    3.93    0.56
  25   2  -1    3.40    0.59
  24  -2  -1    7.42    0.66
 -24   2   1    6.58    0.70
  24   2  -1    6.09    0.67
  24  -2  -1    7.15    0.65
  24   2  -1    5.59    0.62
  24   2  -1    6.35    0.63
  23   2  -1    3.34    0.55
 -23  -2   1    1.64    1.31
  23  -2  -1    6.13    0.57
 -23   2   1    5.63    0.70
  23  -2  -1    5.14    0.62
  23   2  -1    3.37    0.55
  23   2  -1    2.61    0.61
  22  -2  -1   16.61    1.02
  22   2  -1   17.56    1.01
  22   2  -1   16.30    1.01
  22   2  -1   15.79    0.92
  22  -2  -1   17.22    1.03
 -22   2   1   17.17    1.05
 -22  -2   1   17.22    1.65
  22   2  -1   16.02    1.04
  21   2  -1   23.75    1.58
  21   2  -1   24.08    1.40
  21   2  -1   25.65    1.37
  21   2  -1   24.77    1.38
 -21   2   1   24.48    1.40
  21  -2  -1   20.92    1.47
  21  -2  -1   25.96    1.39
  21  -2  -1   26.70    1.38
 -21  -2   1   22.65    1.89
  21   2  -1   24.16    1.30
  20  -2  -1    8.92    0.69
  20   2  -1    9.03    0.86
  20  -2  -1    9.46    0.71
  20   2  -1    9.09    0.67
  20   2  -1    9.46    0.67
 -20   2   1   10.07    0.72
 -20  -2   1    6.50    1.26
  20   2  -1    9.40    0.58
  20   2  -1    9.45    0.72
  19   2  -1    9.06    0.69
  19  -2  -1    9.36    0.66
  19   2  -1    9.14    0.57
 -19   2   1    9.09    0.68
  19  -2  -1    9.70    0.69
  19   2  -1    9.00    0.64
  19   2  -1    8.15    0.83
  19   2  -1    9.28    0.65
 -19  -2   1    8.70    1.22
  18   2  -1    0.44    0.51
  18  -2  -1    0.47    0.38
  18  -2  -1    0.62    0.41
  18  -2  -1    0.96    0.45
  18  -2  -1    0.80    0.36
  18   2  -1    0.56    0.27
 -18  -2   1    1.00    0.98
  18   2  -1    0.53    0.37
  18   2  -1    0.26    0.40
  18   2  -1    0.94    0.37
 -17  -2   1    3.26    0.92
  17  -2  -1    2.92    0.39
  17   2  -1    2.66    0.30
  17  -2  -1    2.18    0.35
  17   2  -1    2.18    0.44
  17  -2  -1    2.39    0.43
  17   2  -1    3.21    0.60
  17  -2  -1    2.57    0.47
  17   2  -1    2.49    0.37
  17   2  -1    2.55    0.37
  16   2  -1   26.68    1.41
  16   2  -1   27.46    1.38
  16  -2  -1   29.76    1.53
  16  -2  -1   24.76    1.42
 -16  -2   1   25.96    1.71
  16  -2  -1   27.89    1.41
  16  -2  -1   25.70    1.39
  16  -2  -1   26.86    1.41
  16   2  -1   25.36    1.42
  16   2  -1   25.89    1.40
  15   2  -1    6.36    0.45
  15  -2  -1    5.81    0.57
  15  -2  -1    5.94    0.47
  15   2  -1    5.79    0.49
  15   2  -1    5.70    0.45
  15  -2  -1    6.20    0.48
  15  -2  -1    6.60    0.46
  14  -2  -1    0.13    0.39
  14  -2  -1    0.58    0.30
  13  -2  -1  114.07    5.56
  13   2  -1   94.31    5.85
  12  -2  -1   31.87    1.66
  12   2  -1   24.76    2.01
  11  -2  -1   61.43    3.07
  11   2  -1   52.51    3.38
  10  -2  -1   70.71    3.46
 -10   2   1   72.62    3.80
  -9   2   1    4.49    0.92
   9  -2  -1    3.79    0.41
  -8   2   1  308.86   15.09
   8  -2  -1  295.85   14.88
   7  -2  -1   19.99    1.08
   6  -2  -1    9.73    0.58
   6   2  -1    9.55    0.68
   5  -2  -1  311.37   15.53
   5   2  -1  313.41   15.57
   4   2  -1   30.64    1.64
   4  -2  -1   31.32    1.58
   3   2  -1 1197.16   60.28
   3  -2  -1 1217.59   60.25
  -2  -2   1    1.84    0.69
   2   2  -1    1.35    0.26
   1   2  -1   63.87    3.25
  -1   2   1   64.38    3.22
  -1  -2   1   66.33    3.35
  -1   2   1   65.74    3.34
   0  -2   1    2.62    0.51
   0   2   1    3.76    0.23
   0   2   1    4.39    0.67
   0  -2  -1    3.48    0.60
   0   2  -1    2.39    0.63
   0   2  -1    3.50    0.32
  -1   2  -1   33.99    1.89
  -1  -2  -1   35.91    1.96
  -1   2  -1   35.07    1.81
   1   2   1   35.89    2.01
   1   2   1   35.52    1.79
  -2   2  -1  137.11    6.78
   2   2   1  134.94    6.76
  -2  -2  -1  131.83    6.88
   3  -2   1  106.34    5.81
   3   2   1  122.80    5.79
   4   2   1  281.89   13.75
   4  -2   1  268.04   13.76
  -5   2  -1  758.62   36.61
   5  -2   1  718.32   36.54
   5   2   1  737.66   36.53
   6   2   1  293.40   14.84
   6  -2   1  295.53   14.84
  -6   2  -1  309.76   14.94
  -7   2  -1   54.97    2.90
   7  -2   1   51.72    2.72
   7   2   1   52.70    2.72
   8   2   1   10.99    0.76
  -8   2  -1   11.95    1.06
   8  -2   1   10.46    0.73
   9   2   1   37.46    1.98
  -9   2  -1   34.09    2.22
   9  -2   1   37.25    1.96
  10  -2   1    4.06    0.48
  10   2   1    2.97    0.55
  11   2   1    9.71    1.21
  11   2   1   11.48    0.86
  11  -2   1   12.75    0.82
  12   2   1   11.61    0.87
  12   2   1    9.83    1.26
  12  -2   1   12.01    0.82
  13  -2   1   15.47    0.97
  13   2   1   14.20    1.02
  14  -2   1    4.51    0.40
  14   2   1    4.88    0.64
  14  -2   1    5.01    0.56
  14   2   1    4.75    0.44
  15   2   1    2.05    0.32
 -15   2  -1    2.16    0.29
  15   2   1    2.12    0.29
  15  -2   1    2.31    0.34
  15  -2   1    1.54    0.48
  15   2   1    1.88    0.38
 -15   2  -1    1.81    0.63
  15   2   1    2.07    0.54
  15   2   1    2.16    0.32
 -15  -2  -1    2.08    0.38
 -15   2  -1    2.02    0.39
  16  -2   1   25.85    1.32
 -16   2  -1   21.59    1.34
  16  -2   1   24.38    1.45
  16   2   1   25.18    1.29
  16  -2   1   24.56    1.35
 -16   2  -1   21.44    1.54
 -16   2  -1   24.81    1.30
 -16  -2  -1   25.35    1.33
  16   2   1   26.53    1.31
  16   2   1   23.63    1.31
  17  -2   1    0.86    0.46
 -17   2  -1    0.37    0.27
  17   2   1    0.66    0.28
 -17   2  -1    0.93    0.42
  17   2   1    0.49    0.33
  17  -2   1    0.97    0.46
  17   2   1    0.51    0.33
 -17  -2  -1    1.76    1.09
  17  -2   1    1.25    0.33
 -17  -2  -1    0.78    0.42
 -18  -2  -1   65.80    3.50
 -18   2  -1   56.36    3.15
  18   2   1   62.39    3.11
  18  -2   1   64.85    3.14
 -18  -2  -1   61.85    3.14
  18  -2   1   62.38    3.15
  18   2   1   60.16    3.12
  18  -2   1   59.11    3.27
  18  -2   1   61.73    3.13
  18   2   1   60.25    3.13
  19  -2   1    0.09    0.52
  19   2   1    0.52    0.31
  19   2   1    0.60    0.37
 -19  -2  -1    0.10    0.46
  19   2   1    0.32    0.38
  19  -2   1    0.07    0.44
  19  -2   1    0.31    0.38
 -19  -2  -1    2.04    1.24
  19  -2   1   -0.04    0.44
 -19   2  -1    0.38    0.48
 -20   2  -1   35.04    1.99
  20   2   1   36.00    1.91
  20   2   1   35.62    1.94
  20  -2   1   40.54    1.99
  20  -2   1   36.88    1.96
  20  -2   1   38.45    1.95
 -20  -2  -1   39.70    1.98
  20   2   1   37.43    1.94
 -20  -2  -1   39.51    2.48
  20  -2   1   30.65    2.07
  21   2   1   10.28    0.73
  21   2   1   10.45    0.68
  21  -2   1   11.95    0.77
  21  -2   1   12.55    0.80
 -21  -2  -1   11.23    1.59
  21   2   1   10.17    0.95
  21  -2   1   12.26    0.82
 -21  -2  -1   11.66    0.80
 -21   2  -1   11.91    0.88
  21  -2   1    9.55    0.86
  21   2   1   12.00    0.75
 -22  -2  -1   20.27    1.88
  22  -2   1   22.38    1.22
  22  -2   1   21.01    1.25
  22   2   1   19.72    1.11
 -22   2  -1   20.94    1.26
  22   2   1   20.38    1.17
 -22  -2  -1   21.86    1.21
  22  -2   1   20.64    1.18
  22   2   1   19.00    1.16
 -23  -2  -1   10.70    1.66
  23   2   1   10.33    0.68
  23  -2   1   10.70    0.76
 -23  -2  -1   12.05    0.82
  23  -2   1   12.22    0.85
  23  -2   1   12.05    0.83
  23   2   1   10.49    0.74
  23   2   1   11.41    0.76
 -23   2  -1   12.65    0.90
 -24  -2  -1    1.74    1.47
  24  -2   1    0.89    0.59
  24  -2   1    0.88    0.45
  24   2   1    0.56    0.40
 -24  -2  -1    0.47    0.51
  24   2   1    0.27    0.30
 -24   2  -1    0.68    0.61
  24  -2   1    0.88    0.55
  24   2   1    0.78    0.46
 -25   2  -1   30.69    1.63
 -25  -2  -1   25.30    2.21
  25   2   1   25.86    1.56
  25  -2   1   32.21    1.63
  25  -2   1   31.02    1.61
  25   2   1   28.99    1.57
  25  -2   1   28.52    1.58
  26  -2   1    1.40    0.56
 -26   2  -1    0.94    0.57
 -26  -2  -1   -0.48    1.36
  26   2   1    0.61    0.43
  26  -2   1    1.25    0.42
  26  -2   1    1.28    0.51
 -27   2  -1    0.76    0.52
 -27  -2  -1    2.26    1.29
  27   2   1    1.14    0.50
  27  -2   1    0.69    0.39
  27  -2   1    0.74    0.46
  27   2   1    0.92    0.39
  27  -2   1    0.84    0.49
  28   2   1    4.70    0.44
  28  -2   1    4.65    0.51
  28  -2   1    4.60    0.53
  28   2   1    4.75    0.53
 -28   2  -1    4.13    0.53
  28  -2   1    3.62    0.44
  29  -2   1    0.90    0.40
  29  -2   1    0.59    0.30
 -29   2  -1    0.56    0.40
  29  -2   1    0.04    0.38
  29   2   1    0.50    0.31
  30  -2   1    3.89    0.41
  30  -2   1    4.75    0.42
  30  -3  -1    0.04    0.32
  30  -3  -1    0.48    0.34
 -30   3   1    0.20    0.36
  29  -3  -1    0.36    0.36
  29   3  -1    0.81    0.32
 -29   3   1   -0.04    0.43
  29  -3  -1    0.77    0.41
  29  -3  -1    0.24    0.37
  28   3  -1    0.78    0.37
  28   3  -1    0.11    0.35
 -28   3   1    0.53    0.47
  28  -3  -1    0.12    0.44
  28  -3  -1    0.94    0.42
  28  -3  -1   -0.06    0.42
 -27   3   1   48.37    2.33
  27  -3  -1   45.33    2.30
  27  -3  -1   48.26    2.32
  27   3  -1   42.44    2.29
  27  -3  -1   45.83    2.32
  26  -3  -1    0.61    0.47
  26  -3  -1    0.61    0.49
 -26   3   1    1.04    0.56
  26   3  -1    0.69    0.42
  26   3  -1    0.18    0.44
  26  -3  -1    1.44    0.52
  25   3  -1   11.25    0.77
  25   3  -1   10.89    0.79
  25  -3  -1   11.79    0.84
 -25   3   1   11.42    0.89
  25  -3  -1   12.23    0.82
  25   3  -1   11.99    0.85
  25  -3  -1   11.90    0.82
  24  -3  -1    0.76    0.52
 -24   3   1    0.83    0.60
  24  -3  -1   -0.01    0.51
  24   3  -1    0.72    0.46
 -24  -3   1    1.65    1.31
  24   3  -1    0.94    0.56
  24   3  -1    0.87    0.46
  24  -3  -1    1.02    0.53
  23   3  -1   14.33    0.93
 -23   3   1   16.09    1.02
 -23  -3   1   15.35    1.62
  23  -3  -1   15.79    0.98
  23   3  -1   14.80    0.87
  23   3  -1   15.90    0.99
  23  -3  -1   15.80    0.98
  23  -3  -1   14.33    0.97
  23   3  -1   14.90    0.96
  22  -3  -1   56.24    2.77
  22  -3  -1   56.01    2.77
  22  -3  -1   55.20    2.77
 -22  -3   1   44.48    3.13
  22   3  -1   50.96    2.76
  22   3  -1   50.20    2.74
  22   3  -1   53.56    2.72
 -22   3   1   52.22    2.78
  22   3  -1   54.40    2.77
 -21  -3   1   24.43    2.09
  21   3  -1   29.93    1.65
  21   3  -1   30.94    1.60
  21   3  -1   32.18    1.67
  21  -3  -1   31.99    1.66
  21  -3  -1   30.57    1.66
 -21   3   1   29.31    1.68
  21   3  -1   27.44    1.84
  21   3  -1   28.49    1.63
  21  -3  -1   32.72    1.66
  20  -3  -1    5.65    0.55
  20   3  -1    4.99    0.50
 -20  -3   1    4.07    1.20
  20   3  -1    5.19    0.51
 -20   3   1    5.04    0.58
  20  -3  -1    5.32    0.56
  20   3  -1    4.84    0.43
  20  -3  -1    4.71    0.52
  20   3  -1    4.83    0.59
  19   3  -1    2.00    0.35
  19  -3  -1    3.45    0.46
  19   3  -1    2.22    0.41
 -19  -3   1    1.33    1.04
  19  -3  -1    1.97    0.46
  19  -3  -1    2.18    0.48
  19   3  -1    2.35    0.50
  19   3  -1    2.52    0.45
  18  -3  -1   39.82    2.11
  18  -3  -1   40.55    2.10
  18   3  -1   40.82    2.11
 -18  -3   1   36.62    2.43
  18   3  -1   39.33    2.08
  18  -3  -1   41.68    2.10
  18   3  -1   42.21    2.07
  18   3  -1   40.24    2.11
  18  -3  -1   35.50    2.17
  17   3  -1    2.07    0.36
  17  -3  -1    1.59    0.39
  17  -3  -1    2.09    0.42
  17   3  -1    2.01    0.40
  17   3  -1    1.99    0.45
  17  -3  -1    1.96    0.44
  17  -3  -1    2.13    0.40
 -17  -3   1    2.52    0.97
  17   3  -1    1.89    0.31
  16   3  -1   12.48    0.76
  16   3  -1   11.99    0.73
  16  -3  -1   12.23    0.78
  16   3  -1   14.26    0.98
  16   3  -1   12.20    0.78
 -16   3   1   12.24    0.70
  16  -3  -1   12.65    0.83
  16  -3  -1   12.43    0.74
  16   3  -1   13.25    0.72
  16  -3  -1   12.11    0.75
 -15   3   1    2.16    0.26
  15   3  -1    1.74    0.36
  15  -3  -1    2.19    0.39
  15  -3  -1    2.08    0.34
  15   3  -1    2.37    0.29
  15  -3  -1    1.83    0.35
  15  -3  -1    1.70    0.39
 -15  -3   1    1.43    0.86
  15   3  -1    2.81    0.55
  15   3  -1    1.62    0.42
  15   3  -1    1.94    0.31
  14  -3  -1   59.62    3.05
  14   3  -1   60.19    3.05
  14   3  -1   61.35    3.03
  14  -3  -1   61.04    3.12
  14   3  -1   59.79    3.05
  14   3  -1   63.12    3.21
  14  -3  -1   57.58    3.03
  13   3  -1   57.10    2.96
  13  -3  -1   54.31    2.87
  12   3  -1   53.50    2.82
  12  -3  -1   53.92    2.73
  12   3  -1   45.14    3.11
  11  -3  -1   33.88    1.85
  11   3  -1   37.15    1.95
  10   3  -1   28.45    1.62
  10  -3  -1   28.45    1.52
   9  -3  -1    5.99    0.46
  -9   3   1    4.99    0.89
   9   3  -1    5.81    0.62
   8   3  -1   30.16    1.63
  -8   3   1   28.67    1.82
   8  -3  -1   28.97    1.53
   7   3  -1  109.62    5.48
   7  -3  -1  107.33    5.42
   6   3  -1  161.41    7.83
   6  -3  -1  153.22    7.77
   5   3  -1   17.40    0.97
   5  -3  -1   15.92    0.86
   4  -3  -1  402.23   20.22
  -4  -3   1  411.14   20.42
   4   3  -1  417.02   20.27
  -3  -3   1    1.54    0.84
   3  -3  -1    1.35    0.22
   3   3  -1    1.39    0.34
   2   3  -1   59.12    3.19
  -2   3   1   65.63    3.15
  -2  -3   1   66.03    3.37
  -1   3   1    7.48    0.91
   1   3  -1    9.19    0.57
   1   3  -1   10.50    1.01
  -1  -3   1   10.89    0.89
  -1   3   1    8.66    0.50
   0   3  -1  139.60    6.88
   0  -3   1  142.77    6.97
   0   3  -1  139.45    7.01
   0   3   1  135.54    6.85
   0  -3  -1  137.64    6.98
   0   3   1  130.74    7.01
   1   3   1 1303.20   64.06
  -1   3  -1 1225.49   64.15
  -1  -3  -1 1287.39   64.17
   1   3   1 1282.88   64.20
  -1   3  -1 1297.95   64.08
  -2  -3  -1  206.71   10.48
  -2   3  -1  205.42   10.35
  -2   3  -1  196.05   10.42
   2   3   1  212.49   10.33
  -3  -3  -1   11.11    1.09
  -3   3  -1    9.79    0.87
  -3   3  -1   11.08    0.70
   4   3   1   22.58    1.21
   4  -3   1   21.53    1.24
   5  -3   1   48.26    2.51
   5   3   1   48.55    2.50
   6  -3   1  176.98    9.09
  -6   3  -1  193.63    9.20
   6   3   1  180.16    9.09
   7  -3   1   11.44    0.74
   7   3   1   10.44    0.76
  -7   3  -1   13.07    0.94
   8  -3   1   14.08    0.87
  -8   3  -1   15.18    1.15
   8   3   1   13.93    0.91
   9   3   1  282.90   14.24
   9  -3   1  290.54   14.23
  -9   3  -1  271.52   14.40
  10   3   1   35.61    1.99
  10  -3   1   37.52    1.96
  11  -3   1  108.06    5.40
  11   3   1  103.91    5.42
  12  -3   1  114.68    5.70
  12   3   1  108.66    5.72
  13  -3   1   41.83    2.18
  13   3   1   41.31    2.31
  13   3   1   41.05    2.19
  13   3   1   44.56    2.17
  13  -3   1   42.72    2.18
 -13  -3  -1   39.33    2.44
  13  -3   1   44.07    2.28
 -14  -3  -1   14.59    1.33
  14  -3   1   16.75    0.88
  14   3   1   15.71    0.90
 -14   3  -1   15.23    0.87
  14   3   1   15.50    0.87
  14   3   1   16.01    1.05
  14  -3   1   16.50    1.01
  14  -3   1   15.66    0.88
  15   3   1    3.40    0.35
 -15  -3  -1    2.89    1.05
  15  -3   1    3.98    0.40
 -15  -3  -1    3.04    0.42
  15   3   1    3.59    0.38
  15  -3   1    3.39    0.38
 -15   3  -1    3.32    0.35
  15   3   1    2.99    0.44
  15  -3   1    3.54    0.45
  15  -3   1    3.56    0.50
  15   3   1    3.12    0.34
 -15   3  -1    2.96    0.71
  16   3   1    0.70    0.34
 -16  -3  -1    1.02    1.09
 -16  -3  -1   -0.21    0.36
  16  -3   1    0.75    0.36
  16   3   1    0.27    0.28
  16  -3   1    0.35    0.32
  16  -3   1    0.35    0.42
 -16   3  -1    0.39    0.29
  16  -3   1    0.30    0.42
  16   3   1    0.35    0.42
  16   3   1    0.59    0.29
 -16   3  -1    0.81    0.71
  17   3   1   59.71    3.16
 -17   3  -1   57.70    3.19
 -17   3  -1   62.76    3.17
 -17  -3  -1   63.62    3.19
  17  -3   1   64.30    3.18
  17   3   1   60.92    3.19
  17   3   1   63.88    3.16
 -17   3  -1   55.49    3.35
 -17  -3  -1   60.36    3.51
  17   3   1   65.35    3.18
  17  -3   1   64.51    3.18
  17  -3   1   64.02    3.19
  17  -3   1   61.86    3.30
 -18   3  -1    0.59    0.49
  18  -3   1   -0.09    0.43
  18  -3   1    0.07    0.46
  18   3   1    0.52    0.37
  18  -3   1    0.56    0.41
  18   3   1    0.35    0.32
  18   3   1   -0.06    0.47
 -18  -3  -1    0.45    1.16
  18   3   1    0.35    0.33
  18  -3   1    0.46    0.37
 -18   3  -1   -0.09    0.32
 -18   3  -1   -0.45    0.83
 -18  -3  -1   -0.05    0.42
 -19   3  -1    1.72    0.56
  19  -3   1    1.89    0.46
  19  -3   1    1.88    0.40
  19   3   1    1.92    0.59
  19   3   1    1.91    0.39
  19   3   1    1.94    0.38
  19   3   1    1.59    0.35
 -19  -3  -1    1.65    0.47
  19  -3   1    2.26    0.50
  19  -3   1    1.71    0.53
 -19   3  -1    1.27    0.33
 -19  -3  -1    2.42    1.30
 -20  -3  -1    8.22    0.66
  20  -3   1    8.95    0.63
  20   3   1    7.73    0.60
  20  -3   1    8.00    0.73
 -20   3  -1    7.80    0.71
  20   3   1    7.04    0.83
  20  -3   1    7.34    0.72
  20   3   1    7.97    0.60
  20   3   1    8.41    0.57
 -20  -3  -1    7.95    1.46
  21   3   1    0.44    0.39
  21   3   1   -0.03    0.40
 -21  -3  -1    0.43    1.35
  21  -3   1    0.28    0.57
  21   3   1   -0.61    0.35
  21  -3   1    0.50    0.43
 -21  -3  -1   -0.47    0.48
 -21   3  -1    0.69    0.59
  22   3   1    0.66    0.40
 -22  -3  -1   -0.07    1.43
 -22   3  -1    0.39    0.62
  22   3   1   -0.55    0.35
  22  -3   1    0.04    0.44
  22   3   1    0.25    0.41
  22  -3   1    0.56    0.57
  23   3   1   18.56    1.15
  23   3   1   19.92    1.15
 -23  -3  -1   20.03    1.97
  23  -3   1   20.90    1.17
  23   3   1   19.89    1.12
 -23   3  -1   21.97    1.26
  23  -3   1   22.09    1.23
  24   3   1    8.87    0.61
  24   3   1    8.52    0.66
 -24  -3  -1   10.59    1.61
  24  -3   1    9.35    0.71
 -24   3  -1   10.42    0.83
  24  -3   1   11.01    0.79
 -25   3  -1    7.69    0.72
  25  -3   1    5.95    0.59
  25  -3   1    8.85    0.68
  25   3   1    5.85    0.49
 -25  -3  -1    6.96    1.52
  25   3   1    7.29    0.56
  26   3   1    3.42    0.45
 -26  -3  -1    4.49    1.40
 -26   3  -1    4.79    0.60
  26  -3   1    3.85    0.49
  26  -3   1    4.80    0.59
  27  -3   1    0.59    0.48
 -27   3  -1    0.17    0.51
  27   3   1    0.95    0.35
  27  -3   1    0.60    0.38
  28  -3   1    4.57    0.47
 -28   3  -1    5.92    0.56
  28  -3   1    5.81    0.53
  29  -3   1    0.10    0.31
  29  -3   1    0.34    0.38
 -29   3  -1    0.74    0.40
  30  -4  -1    1.69    0.32
  29  -4  -1    1.01    0.37
  29  -4  -1    1.21    0.38
  29  -4  -1    2.24    0.36
 -29   4   1    2.07    0.42
  28  -4  -1    1.98    0.43
 -28   4   1    3.05    0.50
  28  -4  -1    2.78    0.42
  28  -4  -1    1.84    0.43
  27   4  -1    4.31    0.48
  27  -4  -1    5.89    0.54
  27  -4  -1    5.20    0.55
 -27   4   1    5.88    0.61
  27  -4  -1    5.29    0.55
  26   4  -1    0.55    0.41
 -26   4   1    0.62    0.54
  26  -4  -1    0.75    0.46
  26  -4  -1   -0.32    0.46
  26   4  -1    1.18    0.38
  26  -4  -1    0.76    0.48
  25  -4  -1   25.51    1.40
  25   4  -1   23.26    1.33
  25  -4  -1   27.03    1.39
  25  -4  -1   26.41    1.38
 -25   4   1   25.08    1.43
  25   4  -1   21.42    1.36
  24   4  -1   14.97    0.91
  24  -4  -1   16.67    0.98
  24  -4  -1   15.41    0.99
  24   4  -1   13.47    0.95
 -24   4   1   16.84    1.04
  24  -4  -1   16.02    0.98
  23  -4  -1    2.55    0.54
  23   4  -1    2.49    0.51
  23  -4  -1    2.59    0.56
  23   4  -1    2.51    0.44
 -23   4   1    2.51    0.62
  23  -4  -1    2.96    0.54
  22   4  -1    6.76    0.68
  22  -4  -1    6.42    0.64
  22   4  -1    5.93    0.55
 -22  -4   1    6.71    1.36
  22   4  -1    5.76    0.60
  22  -4  -1    6.63    0.64
  22  -4  -1    6.68    0.63
 -22   4   1    6.55    0.70
  22   4  -1    6.03    0.52
  21   4  -1    0.38    0.39
  21  -4  -1   -0.23    0.48
  21   4  -1    0.26    0.46
  21   4  -1    0.34    0.38
 -21  -4   1    1.20    1.21
  21  -4  -1   -0.02    0.50
 -21   4   1    0.55    0.56
  21   4  -1    0.16    0.52
  21  -4  -1    0.59    0.48
  20  -4  -1    1.18    0.51
  20   4  -1    2.87    0.64
  20   4  -1    2.13    0.47
  20  -4  -1    1.86    0.46
  20   4  -1    1.78    0.40
  20  -4  -1    2.02    0.47
 -20  -4   1    1.29    1.17
  20   4  -1    1.45    0.52
  20   4  -1    1.37    0.38
  19   4  -1    6.21    0.58
  19   4  -1    7.00    0.52
  19  -4  -1    6.58    0.57
  19   4  -1    6.00    0.77
 -19  -4   1    6.28    1.24
 -19   4   1    6.08    0.48
  19  -4  -1    6.95    0.58
  19   4  -1    6.92    0.62
  19   4  -1    5.88    0.51
  19  -4  -1    7.07    0.61
  18  -4  -1    1.18    0.43
  18   4  -1    0.94    0.35
  18  -4  -1    1.18    0.40
 -18   4   1    1.31    0.31
  18   4  -1    1.38    0.35
  18  -4  -1    0.91    0.45
 -18  -4   1    0.60    1.04
  18   4  -1    1.24    0.43
  18   4  -1    0.80    0.48
  18   4  -1    0.87    0.57
  17   4  -1   15.60    1.10
 -17  -4   1   12.68    1.38
 -17   4   1   14.15    0.83
  17   4  -1   15.71    0.92
  17  -4  -1   14.29    0.90
  17   4  -1   15.14    0.84
  17  -4  -1   15.29    0.88
  17  -4  -1   14.51    0.86
  17   4  -1   13.52    0.83
  17   4  -1   15.16    0.90
  16  -4  -1   29.09    1.59
 -16  -4   1   27.70    1.93
  16   4  -1   32.60    1.60
  16  -4  -1   26.78    1.63
 -16   4   1   28.43    1.55
  16  -4  -1   29.05    1.57
  16   4  -1   32.60    1.57
  16   4  -1   30.85    1.60
  16   4  -1   31.28    1.79
  16   4  -1   28.28    1.56
  16  -4  -1   31.43    1.59
  15  -4  -1    0.66    0.28
  15  -4  -1    0.36    0.33
  15   4  -1    0.53    0.31
  15  -4  -1    0.59    0.32
  15  -4  -1    0.42    0.31
  15   4  -1    1.01    0.52
  15   4  -1    0.77    0.37
 -15  -4   1    1.55    0.91
  15   4  -1    0.32    0.29
  14  -4  -1  154.75    8.07
  14  -4  -1  162.84    8.07
  14  -4  -1  154.70    8.12
  14   4  -1  172.02    8.09
  14   4  -1  170.44    8.24
  14   4  -1  166.81    8.06
  14  -4  -1  158.17    8.06
 -14  -4   1  142.73    8.22
  13   4  -1    2.66    0.33
  13  -4  -1    2.93    0.33
 -13  -4   1    2.18    0.85
  13  -4  -1    2.06    0.35
  13  -4  -1    2.35    0.30
  13   4  -1    2.95    0.36
  13   4  -1    3.19    0.57
  12   4  -1    8.45    0.73
  12  -4  -1    6.85    0.53
  11  -4  -1   47.44    2.53
  11   4  -1   53.10    2.65
  10  -4  -1   41.85    2.18
  10   4  -1   43.03    2.30
   9   4  -1    1.70    0.54
   9  -4  -1    1.84    0.30
   8   4  -1   18.66    1.14
   8  -4  -1   18.49    1.00
   7   4  -1    2.48    0.49
   7  -4  -1    1.65    0.26
   6  -4  -1  157.41    7.89
  -6  -4   1  153.63    8.22
   6   4  -1  160.98    7.96
   5  -4  -1    1.57    0.22
   5   4  -1    1.24    0.40
  -5  -4   1    1.22    1.01
  -4  -4   1   96.25    4.76
   4  -4  -1   88.53    4.46
   4   4  -1   88.16    4.52
   3  -4  -1    2.84    0.31
  -3  -4   1    3.91    0.91
   3   4  -1    3.74    0.42
  -2   4   1  490.33   23.79
  -2  -4   1  458.00   23.94
   2   4  -1  462.63   23.82
   1   4  -1    4.23    0.42
  -1  -4   1    3.84    0.79
   1   4  -1    3.58    0.96
  -1   4   1    4.53    0.33
   0   4  -1  345.27   17.19
   0  -4   1  354.94   17.30
   0   4  -1  342.87   17.34
   0   4   1  330.75   17.34
   0   4   1  344.77   17.16
  -1   4  -1  815.40   39.94
  -1   4  -1  815.79   39.81
   1   4   1  790.55   39.79
  -1  -4  -1  806.58   39.94
   1   4   1  767.45   39.98
  -2  -4  -1   22.68    1.49
  -2   4  -1   20.55    1.45
  -2   4  -1   22.13    1.22
   2   4   1   22.68    1.19
   3   4   1  105.79    5.30
  -3  -4  -1  102.92    5.51
  -3   4  -1  107.32    5.32
  -3   4  -1   99.74    5.43
  -4  -4  -1    3.87    0.90
   4  -4   1    3.57    0.51
   4   4   1    3.60    0.41
  -4   4  -1    3.74    0.73
  -5  -4  -1  101.14    5.33
   5  -4   1   97.68    5.09
   5   4   1  102.36    5.08
   6   4   1   36.78    1.92
   6  -4   1   34.88    1.91
   7  -4   1   10.60    0.72
   8  -4   1  141.76    7.25
  -8   4  -1  149.27    7.42
   9  -4   1    2.66    0.42
  10  -4   1  252.87   12.67
  11  -4   1   12.37    0.81
  12   4   1   52.33    2.66
 -12  -4  -1   44.16    2.90
  12  -4   1   53.59    2.73
  12  -4   1   52.46    2.64
  13  -4   1   15.71    0.91
 -13  -4  -1   16.93    1.41
  13  -4   1   17.64    1.04
  13   4   1   17.90    0.92
  13  -4   1   16.44    0.94
  13   4   1   17.49    0.96
 -13   4  -1   16.82    0.92
  13  -4   1   16.93    0.93
  14  -4   1    6.58    0.47
  14   4   1    7.53    0.54
  14  -4   1    7.18    0.61
 -14   4  -1    7.91    0.50
  14   4   1    7.39    0.57
 -14   4  -1    8.69    0.81
  14  -4   1    7.42    0.51
 -14   4  -1    7.93    0.70
  14   4   1    7.11    0.49
  14  -4   1    7.28    0.53
  15  -4   1   17.02    0.94
  15   4   1   17.51    0.92
  15  -4   1   16.42    0.93
  15  -4   1   16.80    1.05
  15   4   1   17.25    0.96
  15   4   1   16.31    0.98
 -15   4  -1   16.38    0.92
  15  -4   1   15.08    0.91
  15   4   1   16.47    1.13
 -15  -4  -1   16.04    1.47
 -15   4  -1   18.32    1.13
  16  -4   1    0.79    0.37
 -16   4  -1    0.07    0.64
  16   4   1    1.05    0.33
  16  -4   1    0.53    0.40
  16  -4   1    0.50    0.47
  16  -4   1    0.73    0.28
  16  -4   1    0.55    0.37
  16   4   1    0.88    0.52
 -16  -4  -1    1.04    1.10
  16   4   1    0.77    0.44
 -16   4  -1    0.78    0.32
  16   4   1    1.12    0.37
  17  -4   1    9.13    0.68
  17  -4   1    9.37    0.63
  17  -4   1    8.38    0.71
  17   4   1    8.06    0.81
  17   4   1    9.55    0.60
  17   4   1    8.92    0.63
  17   4   1    8.33    0.69
 -17   4  -1    8.40    0.59
 -17  -4  -1    8.08    1.32
  17  -4   1    9.22    0.62
  18   4   1    0.27    0.35
  18  -4   1    0.08    0.41
 -18  -4  -1    0.35    1.19
  18  -4   1    0.33    0.41
  18   4   1    0.26    0.48
 -18   4  -1    0.74    0.50
  18   4   1    0.36    0.38
  18   4   1    0.67    0.56
  18  -4   1    0.42    0.40
 -18   4  -1    0.26    0.33
  18  -4   1   -0.18    0.51
 -19   4  -1    2.75    0.57
  19  -4   1    2.86    0.48
  19   4   1    2.94    0.41
  19  -4   1    2.81    0.49
  19  -4   1    2.48    0.58
  19   4   1    2.94    0.56
  19   4   1    3.16    0.64
 -19  -4  -1    2.64    1.33
 -19   4  -1    2.80    0.41
  19   4   1    3.12    0.44
  20   4   1   27.70    1.58
  20   4   1   31.14    1.56
  20  -4   1   29.78    1.59
  20   4   1   29.50    1.61
  20  -4   1   28.88    1.63
 -20   4  -1   30.30    1.63
 -20  -4  -1   25.68    2.14
  20  -4   1   30.11    1.59
 -20   4  -1   27.37    1.56
  21   4   1    6.68    0.53
  21  -4   1    6.89    0.59
  21  -4   1    5.81    0.62
  21   4   1    5.44    0.55
 -21   4  -1    6.81    0.72
  21  -4   1    6.55    0.69
  21   4   1    5.63    0.69
 -21  -4  -1    6.41    1.48
  22  -4   1   32.22    1.75
  22  -4   1   30.93    1.73
 -22  -4  -1   29.00    2.30
  22   4   1   32.21    1.68
  22  -4   1   31.94    1.72
 -22   4  -1   31.61    1.78
  23  -4   1   20.47    1.21
 -23   4  -1   21.07    1.30
  23  -4   1   22.41    1.23
  23  -4   1   21.63    1.25
  23   4   1   20.12    1.15
  24   4   1    2.85    0.42
  24  -4   1    4.55    0.56
  24  -4   1    4.35    0.61
 -24   4  -1    4.17    0.66
  24  -4   1    3.30    0.50
 -24  -4  -1    3.70    1.45
  25  -4   1   34.60    1.96
  25  -4   1   37.85    1.99
 -25   4  -1   37.82    2.01
  25  -4   1   38.76    1.98
 -26   4  -1   11.27    0.83
  26  -4   1   11.94    0.78
  26  -4   1    9.56    0.73
  26  -4   1   12.48    0.79
  27  -4   1   -0.02    0.37
  27  -4   1    0.31    0.45
 -27   4  -1    0.05    0.49
  27  -4   1   -0.11    0.42
  28  -4   1    1.91    0.36
  28  -4   1    2.00    0.43
 -28   4  -1    1.90    0.46
  28  -4   1    1.72    0.40
 -29   4  -1    5.65    0.49
  29  -4   1    5.67    0.47
  29  -4   1    5.21    0.46
  29  -5  -1    0.07    0.30
  29  -5  -1   -0.01    0.33
 -29   5   1    0.50    0.38
  28  -5  -1    4.55    0.47
  28  -5  -1    3.54    0.43
 -28   5   1    4.69    0.52
  28  -5  -1    4.53    0.44
  27  -5  -1    0.55    0.42
 -27   5   1    0.59    0.49
  27  -5  -1    0.21    0.40
  27  -5  -1   -0.04    0.39
  26   5  -1    3.44    0.45
 -26   5   1    4.58    0.60
  26  -5  -1    4.66    0.52
  26  -5  -1    3.09    0.49
  26  -5  -1    5.24    0.51
  25  -5  -1    2.43    0.48
  25  -5  -1    1.68    0.48
 -25   5   1    2.26    0.61
  25  -5  -1    2.31    0.48
  25   5  -1    1.05    0.43
 -24   5   1   16.13    1.05
  24   5  -1   14.77    0.96
  24  -5  -1   16.44    0.97
  24  -5  -1   16.90    1.00
  24  -5  -1   14.80    0.97
 -23   5   1   37.95    2.04
  23  -5  -1   38.67    2.01
  23   5  -1   32.59    1.98
  23  -5  -1   39.93    1.99
  23  -5  -1   38.13    2.00
  22  -5  -1    1.51    0.48
 -22   5   1    2.73    0.62
  22   5  -1    1.27    0.48
  22  -5  -1    1.40    0.55
  22  -5  -1    1.33    0.51
  21  -5  -1    0.17    0.51
 -21   5   1    1.49    0.56
  21   5  -1   -0.01    0.46
  21  -5  -1    1.29    0.51
 -21   5   1    0.22    0.34
  21  -5  -1    0.92    0.46
  20  -5  -1    0.21    0.43
  20   5  -1   -0.37    0.41
 -20   5   1    0.36    0.36
  20  -5  -1    0.44    0.49
  20   5  -1    0.16    0.46
  20  -5  -1    0.21    0.51
  19   5  -1    1.83    0.43
  19   5  -1    2.27    0.64
  19  -5  -1    2.58    0.50
  19   5  -1    2.56    0.49
 -19   5   1    2.65    0.39
  19  -5  -1    2.82    0.45
  19  -5  -1    3.15    0.52
  18   5  -1    1.34    0.43
  18   5  -1    0.96    0.39
  18  -5  -1    1.51    0.46
  18   5  -1    0.73    0.58
  18  -5  -1    0.97    0.41
  18  -5  -1    1.19    0.49
 -18   5   1    1.64    0.35
 -17   5   1    3.48    0.37
  17  -5  -1    2.65    0.48
  17  -5  -1    2.06    0.41
  17   5  -1    3.62    0.47
  17  -5  -1    2.43    0.45
  17   5  -1    3.08    0.41
  17   5  -1    2.84    0.63
  16   5  -1   27.51    1.38
  16  -5  -1   23.98    1.37
  16   5  -1   27.28    1.41
  16   5  -1   25.71    1.59
  16  -5  -1   23.67    1.37
  16  -5  -1   26.73    1.40
  15  -5  -1    1.76    0.34
  15   5  -1    2.82    0.59
  15  -5  -1    2.40    0.39
  15  -5  -1    2.17    0.36
  15   5  -1    2.19    0.42
  15   5  -1    1.83    0.36
  14  -5  -1   14.17    0.83
  14  -5  -1   13.81    0.82
  14   5  -1   15.02    0.83
  14   5  -1   15.59    0.89
  14   5  -1   15.15    1.06
  14  -5  -1   14.06    0.84
  13   5  -1   12.94    0.95
  13  -5  -1   11.52    0.70
  13   5  -1   12.82    0.78
  13  -5  -1   12.25    0.72
  13   5  -1   12.97    0.73
  12   5  -1   24.43    1.25
  12   5  -1   23.52    1.41
  12  -5  -1   21.53    1.22
  11   5  -1    7.81    0.74
  11  -5  -1    7.69    0.51
  10   5  -1  154.50    7.19
  10  -5  -1  136.47    7.06
   9   5  -1    2.44    0.54
   9  -5  -1    2.01    0.25
   8   5  -1   14.84    0.94
   8  -5  -1   13.36    0.75
   7   5  -1   36.52    1.86
   7  -5  -1   32.88    1.72
   6   5  -1  118.85    5.99
   6  -5  -1  117.45    5.89
  -6   5   1  118.01    6.15
  -5   5   1    3.93    0.84
   5   5  -1    3.64    0.50
   5  -5  -1    4.83    0.32
   4  -5  -1    8.00    0.48
  -4   5   1    7.27    0.98
   4   5  -1    7.32    0.62
  -3   5   1  403.45   20.72
   3   5  -1  417.44   20.56
  -3  -5   1  405.31   20.73
  -2  -5   1    0.89    0.74
   2   5  -1    0.46    0.37
  -2   5   1    0.51    0.26
   1   5  -1   36.82    1.88
  -1   5   1   34.53    1.83
  -1  -5   1   37.34    2.09
   0   5  -1   50.85    2.58
   0   5   1   49.70    2.54
   0   5  -1   46.01    2.85
  -1   5  -1    0.16    0.87
  -1  -5  -1    0.95    0.70
  -1   5  -1    0.77    0.35
   1   5   1    0.74    0.27
   2   5   1    4.65    0.41
  -2   5  -1    4.63    0.46
  -3   5  -1   31.39    2.07
  -3   5  -1   35.91    1.85
   3   5   1   34.48    1.82
   4  -5   1    2.40    0.49
  -4   5  -1    2.75    0.78
   4   5   1    3.04    0.38
   5  -5   1   33.34    1.77
  -5   5  -1   30.02    1.95
   5   5   1   32.53    1.74
   6   5   1   20.13    1.15
   6  -5   1   20.67    1.16
  -6   5  -1   17.17    1.36
  -7   5  -1   36.62    2.38
   7  -5   1   43.29    2.20
   7   5   1   41.74    2.22
   8   5   1   69.88    3.57
   8  -5   1   67.63    3.52
   9  -5   1   40.30    2.15
   9   5   1   41.33    2.21
  10   5   1   56.71    2.89
  10  -5   1   53.04    2.75
 -10  -5  -1   59.01    3.03
  10   5   1   53.92    2.74
  10  -5   1   53.72    2.82
  11   5   1    3.25    0.44
 -11  -5  -1    4.34    1.01
  11   5   1    3.79    0.56
  11   5   1    3.51    0.32
  11  -5   1    3.09    0.35
  11  -5   1    2.80    0.40
  11  -5   1    2.60    0.33
  12  -5   1    6.38    0.45
  12   5   1    6.57    0.45
 -12   5  -1    8.23    0.57
 -12  -5  -1    5.26    1.14
  12  -5   1    5.93    0.44
  12   5   1    6.71    0.55
  12  -5   1    5.86    0.54
  12   5   1    6.44    0.66
  12  -5   1    6.56    0.49
  12   5   1    6.46    0.50
  13   5   1   12.46    0.92
  13  -5   1   11.49    0.72
  13   5   1   12.76    0.79
  13  -5   1   12.41    0.72
  13  -5   1   12.65    0.81
  13  -5   1   12.26    0.74
 -13   5  -1   12.77    0.83
  13   5   1   12.30    0.74
 -13   5  -1   13.99    0.95
  14   5   1    9.53    0.80
  14  -5   1    8.54    0.58
 -14   5  -1    8.27    0.57
 -14  -5  -1    7.56    1.27
 -14   5  -1    9.19    0.75
  14  -5   1    8.80    0.56
  14  -5   1    8.42    0.66
  14   5   1    9.24    0.65
  14   5   1    9.68    0.61
  14  -5   1    9.53    0.60
  15  -5   1   14.58    0.95
  15  -5   1   15.45    0.90
  15  -5   1   14.27    0.86
 -15   5  -1   15.29    0.86
  15   5   1   16.50    0.91
  15  -5   1   15.60    0.87
 -15  -5  -1   12.68    1.43
  15   5   1   15.76    0.87
  15   5   1   14.49    0.91
  15   5   1   14.11    1.06
  16   5   1    0.65    0.48
 -16   5  -1    0.56    0.34
  16  -5   1    0.61    0.36
  16   5   1    0.56    0.51
  16  -5   1    0.05    0.39
 -16  -5  -1    0.68    1.20
  16   5   1    0.26    0.38
  16   5   1    0.32    0.35
  16  -5   1    0.26    0.28
  17  -5   1   -0.15    0.40
  17   5   1    0.16    0.37
  17   5   1   -0.26    0.48
  17  -5   1   -0.19    0.53
  17   5   1    0.14    0.41
 -17  -5  -1    0.33    1.23
  17   5   1    0.06    0.50
 -17   5  -1   -0.03    0.36
  17  -5   1    0.09    0.39
  17  -5   1    0.25    0.32
 -18   5  -1    1.55    0.39
  18  -5   1    1.49    0.46
  18   5   1    1.30    0.43
  18  -5   1    1.33    0.43
  18   5   1    1.97    0.54
  18   5   1    1.48    0.60
  18  -5   1    0.91    0.53
  18   5   1    2.03    0.40
 -18  -5  -1    1.42    1.32
 -19   5  -1    1.01    0.38
  19  -5   1    1.58    0.45
  19   5   1    0.99    0.55
  19   5   1    0.88    0.41
 -19  -5  -1    1.00    1.32
  19  -5   1    2.01    0.47
  19   5   1    1.98    0.57
  19  -5   1    1.01    0.57
 -20   5  -1    1.67    0.43
 -20  -5  -1    1.99    1.44
  20   5   1    2.62    0.44
  20  -5   1    2.56    0.49
  20  -5   1    2.72    0.59
  20  -5   1    2.25    0.48
  21   5   1    4.86    0.49
  21  -5   1    3.97    0.56
  21  -5   1    4.04    0.65
 -21   5  -1    3.85    0.46
  21  -5   1    4.80    0.55
 -22   5  -1    4.95    0.69
  22  -5   1    5.39    0.57
  22  -5   1    5.14    0.65
  22  -5   1    4.65    0.56
  22   5   1    5.50    0.51
  23  -5   1   35.44    1.85
  23  -5   1   33.28    1.82
  23  -5   1   34.70    1.82
 -23   5  -1   33.35    1.88
  23   5   1   33.27    1.79
  24  -5   1    6.74    0.62
  24  -5   1    6.92    0.62
  24  -5   1    7.90    0.68
 -24   5  -1    6.83    0.72
  25  -5   1   16.11    0.96
  25  -5   1   14.98    0.93
  25  -5   1   14.29    0.92
 -25   5  -1   15.06    0.98
 -26   5  -1    1.41    0.52
  26  -5   1    2.18    0.48
  26  -5   1    1.39    0.43
  26  -5   1    1.68    0.42
  27  -5   1    2.72    0.43
  27  -5   1    1.11    0.38
  27  -5   1    1.62    0.40
 -27   5  -1    2.08    0.49
  28  -5   1    6.91    0.52
 -28   5  -1    7.67    0.59
  28  -5   1    8.37    0.56
  28  -5   1    7.08    0.53
 -28   6   1    3.27    0.45
  28  -6  -1    2.80    0.33
  28  -6  -1    2.17    0.39
 -28  -6   1    2.23    0.48
 -27   6   1    0.93    0.47
  27  -6  -1    0.18    0.33
  27  -6  -1    1.33    0.37
  27  -6  -1    0.92    0.40
  26  -6  -1    1.79    0.41
  26  -6  -1    2.68    0.45
 -26   6   1    2.26    0.53
  26  -6  -1    1.39    0.38
 -25   6   1    0.05    0.53
  25  -6  -1    0.48    0.44
  25  -6  -1    0.31    0.45
  25  -6  -1    0.29    0.39
  24   6  -1    0.92    0.41
  24  -6  -1    0.80    0.50
  24  -6  -1    0.60    0.47
  24  -6  -1    0.30    0.41
 -24   6   1    0.62    0.56
  23  -6  -1    4.33    0.51
  23   6  -1    4.16    0.53
  23  -6  -1    4.84    0.58
 -23   6   1    5.43    0.66
  23  -6  -1    5.22    0.57
 -22   6   1    6.13    0.68
  22  -6  -1    6.06    0.62
  22  -6  -1    6.18    0.55
  22  -6  -1    6.04    0.62
  22   6  -1    5.20    0.56
 -22   6   1    5.56    0.50
 -21   6   1    3.25    0.44
  21   6  -1    3.44    0.54
  21  -6  -1    3.43    0.48
  21  -6  -1    2.89    0.54
  21  -6  -1    3.49    0.57
  20  -6  -1   14.38    0.88
  20   6  -1   12.34    0.85
  20  -6  -1   12.17    0.79
  20  -6  -1   11.91    0.86
 -20   6   1   12.14    0.78
  19  -6  -1   44.80    2.35
  19  -6  -1   46.87    2.39
  19  -6  -1   45.08    2.39
 -19   6   1   44.81    2.35
  19   6  -1   45.66    2.39
 -18   6   1    2.96    0.41
  18  -6  -1    2.54    0.41
  18   6  -1    1.74    0.50
  18  -6  -1    1.69    0.53
  18   6  -1    2.52    0.46
  18   6  -1    1.89    0.62
  18  -6  -1    2.23    0.51
  17   6  -1    3.04    0.45
  17  -6  -1    2.93    0.49
  17  -6  -1    2.90    0.41
 -17   6   1    3.38    0.38
  17   6  -1    2.45    0.60
  17   6  -1    2.66    0.50
  16   6  -1   39.22    1.99
  16   6  -1   39.79    2.03
  16   6  -1   37.02    1.95
  16   6  -1   34.38    2.18
  16  -6  -1   40.58    2.00
  16  -6  -1   36.77    1.97
  16  -6  -1   38.05    2.00
  15   6  -1  200.29    9.50
  15  -6  -1  192.32    9.49
  15  -6  -1  180.45    9.46
  15   6  -1  184.21    9.66
  15  -6  -1  190.62    9.48
  15   6  -1  190.30    9.46
  14   6  -1   10.87    0.70
  14  -6  -1   10.34    0.65
  14   6  -1   10.10    0.86
  14  -6  -1    8.74    0.60
  13  -6  -1    0.23    0.27
  13  -6  -1    0.36    0.33
  13   6  -1    0.01    0.40
  13   6  -1    0.60    0.52
  12   6  -1    6.82    0.54
  12   6  -1    6.36    0.70
  12   6  -1    6.34    0.48
  12  -6  -1    6.23    0.43
  12  -6  -1    6.41    0.49
  11   6  -1    4.75    0.62
  11   6  -1    4.06    0.41
  11  -6  -1    4.59    0.42
  11   6  -1    4.60    0.46
  10   6  -1   23.22    1.23
  10  -6  -1   24.09    1.26
  10  -6  -1   22.37    1.24
  10   6  -1   22.48    1.25
  10   6  -1   22.75    1.41
  10  -6  -1   23.54    1.24
   9  -6  -1   51.25    2.61
   9  -6  -1   49.79    2.61
   9   6  -1   51.94    2.76
   9   6  -1   52.18    2.61
   8   6  -1   29.71    1.69
  -7   6   1    0.45    0.74
   7   6  -1    0.21    0.45
   6   6  -1    0.06    0.43
  -6   6   1   -0.04    0.75
   5   6  -1   34.32    1.90
  -5   6   1   35.93    2.20
   4   6  -1    0.63    0.43
  -4   6   1   -0.40    0.85
  -3   6   1    0.81    0.86
   3  -6  -1    0.93    0.27
   3   6  -1    1.28    0.42
  -2   6   1  528.10   26.98
   2   6  -1  539.01   26.75
   1   6  -1   55.78    2.91
  -1   6   1   57.38    3.27
   0   6  -1   10.81    1.23
   0   6  -1   12.08    0.76
  -1   6  -1    0.39    0.89
   1   6   1    0.56    0.29
  -1   6  -1    0.21    0.34
   2   6   1   34.49    1.83
  -2   6  -1   33.00    2.16
  -2   6  -1   35.11    1.85
  -3   6  -1   34.67    2.18
   3   6   1   33.04    1.82
  -3   6  -1   35.84    1.86
   4   6   1   92.63    4.55
   4  -6   1   84.81    4.57
  -4   6  -1   90.90    4.81
  -5   6  -1    1.06    0.80
   5   6   1    0.58    0.36
   5  -6   1    0.54    0.41
   6   6   1    2.44    0.46
  -6   6  -1    2.93    0.81
   6  -6   1    2.80    0.45
  -7   6  -1    1.29    0.73
   7  -6   1    1.25    0.37
   7   6   1    1.57    0.44
   8  -6   1  366.71   18.21
  -8   6  -1  358.74   18.49
   8  -6   1  358.19   18.21
   8   6   1  383.46   18.32
   8  -6   1  362.63   18.26
   8   6   1  366.75   18.20
   8  -6   1  367.32   18.23
   9  -6   1  444.70   21.74
   9  -6   1  430.89   21.73
   9  -6   1  445.89   21.76
   9   6   1  458.28   21.86
   9  -6   1  419.89   21.78
   9   6   1  431.42   21.72
  10  -6   1  124.50    5.90
  10   6   1  112.44    5.86
  10   6   1  120.72    6.01
  10  -6   1  116.13    5.87
 -10   6  -1  122.71    5.89
  10  -6   1  111.41    5.92
  10  -6   1  115.50    5.87
  11   6   1    4.83    0.59
 -11   6  -1    5.10    0.48
  11   6   1    5.09    0.44
  11  -6   1    5.41    0.43
  11  -6   1    5.24    0.45
  11  -6   1    5.18    0.39
  11   6   1    4.38    0.42
  12   6   1    5.05    0.43
  12   6   1    4.19    0.60
  12  -6   1    5.08    0.44
  12   6   1    5.37    0.45
  12  -6   1    5.26    0.47
 -12   6  -1    5.29    0.53
  12  -6   1    4.86    0.40
  13   6   1   28.70    1.66
  13   6   1   27.52    1.46
  13  -6   1   26.39    1.45
  13  -6   1   27.59    1.48
  13   6   1   29.74    1.48
  13  -6   1   27.32    1.47
  14  -6   1   36.31    1.91
 -14   6  -1   35.10    1.90
  14   6   1   36.92    2.10
  14  -6   1   38.94    1.93
  14   6   1   37.34    1.91
  14  -6   1   36.05    1.90
  15  -6   1    1.82    0.36
  15  -6   1    0.93    0.35
 -15   6  -1    1.73    0.36
  15  -6   1    2.33    0.43
  15   6   1    0.79    0.54
  16   6   1   15.45    1.16
  16  -6   1   16.10    0.95
 -16   6  -1   15.62    0.96
  16  -6   1   16.26    0.95
  16  -6   1   19.23    0.99
  17  -6   1    2.85    0.43
  17  -6   1    2.81    0.50
  17   6   1    2.73    0.61
 -17   6  -1    3.33    0.45
  17  -6   1    2.54    0.39
  18  -6   1    5.91    0.55
  18   6   1    4.78    0.51
  18   6   1    4.43    0.67
  18  -6   1    3.84    0.48
 -18   6  -1    4.03    0.50
  18  -6   1    4.05    0.65
 -19   6  -1    0.61    0.55
  19  -6   1    0.07    0.42
  19   6   1   -0.03    0.44
  19  -6   1    0.35    0.49
 -19   6  -1    0.44    0.42
  19  -6   1   -0.55    0.59
  20   6   1    9.25    0.69
  20  -6   1   10.05    0.73
 -20   6  -1    9.24    0.78
 -20   6  -1    9.25    0.68
  20  -6   1    9.21    0.69
  20  -6   1   10.30    0.80
  21  -6   1    2.03    0.44
  21  -6   1    1.73    0.61
  21   6   1    1.54    0.45
 -21   6  -1    0.95    0.42
  21  -6   1    1.78    0.52
  22  -6   1   22.66    1.25
  22  -6   1   22.35    1.29
  22  -6   1   20.71    1.22
  22   6   1   21.36    1.22
  23  -6   1    3.94    0.50
  23  -6   1    3.79    0.60
  23  -6   1    4.20    0.53
  24  -6   1    5.00    0.52
  24  -6   1    6.37    0.56
  24  -6   1    5.98    0.63
  25  -6   1    9.48    0.68
  25  -6   1   10.77    0.75
  25  -6   1   10.95    0.71
 -26  -6  -1    0.33    0.44
  26  -6   1    0.15    0.35
  26  -6   1    0.47    0.38
  26  -6   1    0.65    0.42
  27  -6   1    8.04    0.57
  27  -6   1    7.70    0.55
  27  -6   1    8.44    0.59
 -27   6  -1    8.29    0.62
 -28   6  -1   26.11    1.40
  27   7  -1    0.47    0.24
 -27  -7   1    0.28    0.45
  27  -7  -1    0.85    0.35
 -27   7   1    1.47    0.41
  26  -7  -1    0.80    0.30
  26  -7  -1    1.00    0.40
 -26   7   1    1.75    0.47
  26  -7  -1    1.40    0.37
 -26  -7   1    1.34    0.56
  26   7  -1    0.97    0.30
  25  -7  -1    3.29    0.40
  25  -7  -1    4.55    0.51
  25  -7  -1    5.36    0.48
 -25  -7   1    4.38    0.68
  24  -7  -1    3.21    0.41
  24  -7  -1    3.47    0.49
  24  -7  -1    3.47    0.51
  23  -7  -1    3.36    0.44
  23   7  -1    3.77    0.48
  23  -7  -1    4.66    0.55
 -23   7   1    3.95    0.43
  23  -7  -1    4.90    0.54
  22  -7  -1    4.14    0.57
  22   7  -1    3.18    0.49
  22  -7  -1    3.74    0.44
  22  -7  -1    3.71    0.55
 -22   7   1    3.29    0.43
  21  -7  -1   18.55    1.08
  21  -7  -1   18.59    1.10
 -21   7   1   17.84    1.03
  21  -7  -1   16.86    1.00
  21   7  -1   16.55    1.06
  20  -7  -1    0.10    0.53
 -20   7   1    0.19    0.40
  20  -7  -1   -0.26    0.53
  20  -7  -1   -0.17    0.37
  20   7  -1   -0.39    0.49
  19   7  -1    1.06    0.50
  19  -7  -1    0.83    0.37
  19  -7  -1    0.99    0.54
 -19   7   1    1.26    0.40
  19  -7  -1    1.31    0.52
  18  -7  -1    9.31    0.63
  18   7  -1    9.31    0.76
  18  -7  -1   10.67    0.74
  18  -7  -1    8.97    0.75
 -18   7   1    9.14    0.67
  17  -7  -1   17.75    1.06
 -17   7   1   18.09    1.02
  17   7  -1   17.10    0.98
  17   7  -1   20.10    1.10
  17  -7  -1   19.43    1.10
  17   7  -1   16.77    1.26
  17  -7  -1   17.91    1.01
  16   7  -1   24.14    1.65
  16  -7  -1   25.99    1.45
  16   7  -1   28.36    1.48
  16  -7  -1   25.06    1.39
  16   7  -1   27.00    1.39
  15  -7  -1  111.39    5.62
  15   7  -1  109.27    5.58
  15   7  -1  105.10    5.81
  15   7  -1  116.64    5.63
  14   7  -1   22.37    1.23
  14  -7  -1   20.17    1.18
  14   7  -1   22.48    1.42
  14   7  -1   21.08    1.14
  13  -7  -1   16.11    0.97
  13   7  -1   17.83    1.00
  13   7  -1   15.11    1.16
  13   7  -1   16.91    0.93
  12   7  -1   29.43    1.56
  12  -7  -1   28.64    1.54
  12  -7  -1   28.41    1.55
  12   7  -1   28.92    1.74
  11  -7  -1  105.11    5.41
  11   7  -1  108.55    5.59
  11  -7  -1  113.56    5.44
  11  -7  -1  103.98    5.42
  11   7  -1  108.38    5.43
  10  -7  -1    8.97    0.63
  10  -7  -1    9.73    0.62
  10   7  -1    9.37    0.83
  10  -7  -1   10.12    0.67
  10   7  -1    9.63    0.67
   9   7  -1   74.50    3.83
   9  -7  -1   71.06    3.68
   9  -7  -1   75.69    3.70
   9  -7  -1   72.21    3.67
   9   7  -1   70.74    3.68
   8   7  -1   23.25    1.31
   8  -7  -1   25.39    1.30
   8   7  -1   23.13    1.45
   8  -7  -1   24.08    1.33
   8  -7  -1   24.43    1.31
   7   7  -1    0.64    0.48
   7  -7  -1    0.82    0.35
   7   7  -1    0.58    0.34
   7  -7  -1    0.29    0.37
   6  -7  -1   56.65    3.10
   6   7  -1   62.26    3.21
   6  -7  -1   61.93    3.08
   6   7  -1   61.94    3.09
   5   7  -1   84.60    4.49
   5  -7  -1   85.89    4.39
   5   7  -1   89.38    4.40
   4   7  -1   15.40    0.83
   4   7  -1   13.00    0.93
   3   7  -1  252.50   12.69
   2   7  -1    9.45    0.69
   1   7  -1  108.95    5.55
   0   7  -1    0.98    0.35
  -1   7  -1  134.17    7.11
  -2   7  -1   23.17    1.73
  -3   7  -1    0.62    0.87
   4  -7   1    2.76    0.44
  -4  -7  -1    2.59    0.44
   5  -7   1    5.08    0.50
   5  -7   1    5.34    0.43
   5   7   1    4.76    0.51
  -5  -7  -1    4.54    0.51
   6  -7   1   89.99    4.51
  -6  -7  -1   89.42    4.55
   6  -7   1   83.54    4.53
   6   7   1   90.90    4.60
   6   7   1   91.42    4.49
   7   7   1    7.84    0.65
  -7  -7  -1    8.01    0.63
   7  -7   1    7.12    0.53
   7   7   1    7.39    0.50
  -7   7  -1    8.44    0.53
   7  -7   1    6.57    0.61
   8  -7   1    0.50    0.42
   8   7   1    0.85    0.30
  -8   7  -1    0.65    0.31
   8   7   1    1.14    0.32
   8  -7   1    1.24    0.35
  -8  -7  -1    0.48    0.47
   8   7   1    1.09    0.42
   8  -7   1    1.02    0.38
   9  -7   1   11.51    0.77
   9   7   1   12.06    0.70
   9  -7   1   11.47    0.72
   9  -7   1   11.84    0.72
  -9  -7  -1    9.79    0.81
  -9   7  -1   12.37    0.73
   9   7   1   11.54    0.86
   9   7   1   11.61    0.70
  10   7   1    2.07    0.37
  10   7   1    2.37    0.36
 -10  -7  -1    1.53    0.52
 -10   7  -1    2.47    0.39
  10   7   1    3.29    0.53
  10  -7   1    2.74    0.46
  10  -7   1    2.62    0.41
  10  -7   1    2.41    0.35
  11   7   1    5.83    0.50
  11   7   1    6.26    0.66
 -11   7  -1    5.99    0.52
  11   7   1    5.82    0.49
  11  -7   1    5.96    0.53
  11  -7   1    5.89    0.50
  11  -7   1    7.80    0.59
  12   7   1   51.52    2.83
  12   7   1   53.25    2.65
  12  -7   1   53.52    2.68
  12  -7   1   52.51    2.66
  12  -7   1   49.56    2.63
  13  -7   1    1.77    0.39
  13  -7   1    1.65    0.44
  13   7   1    1.65    0.53
  13   7   1    1.52    0.40
  13  -7   1    1.50    0.31
  14  -7   1   12.16    0.73
  14   7   1   12.55    0.78
  14   7   1   12.30    0.97
  14  -7   1   13.35    0.80
 -14   7  -1   12.65    0.75
  14  -7   1   11.64    0.77
  15   7   1   13.65    0.82
 -15   7  -1   13.07    0.80
  15  -7   1   14.15    0.85
  15   7   1   11.86    0.99
  15  -7   1   12.52    0.77
  15  -7   1   12.68    0.80
 -16   7  -1    3.06    0.47
  16   7   1    2.83    0.48
  16  -7   1    3.12    0.44
  16  -7   1    3.29    0.52
  16   7   1    3.43    0.60
  16  -7   1    2.99    0.41
  17  -7   1    3.75    0.43
  17  -7   1    3.34    0.46
 -17   7  -1    4.26    0.49
  17  -7   1    4.13    0.55
  18  -7   1   16.24    0.95
  18  -7   1   16.36    1.08
  18  -7   1   17.85    1.04
 -18   7  -1   15.46    1.03
 -18   7  -1   16.60    0.98
 -19   7  -1   24.39    1.42
  19  -7   1   26.75    1.45
 -19   7  -1   24.86    1.37
  19  -7   1   26.95    1.41
  19  -7   1   22.83    1.34
  20  -7   1    6.31    0.64
  20  -7   1    5.87    0.54
  20  -7   1    6.78    0.71
 -20   7  -1    6.34    0.57
 -20   7  -1    7.00    0.69
  21  -7   1    0.78    0.52
 -21   7  -1    0.92    0.43
  21  -7   1    1.11    0.39
 -21   7  -1    0.70    0.55
  21  -7   1    0.75    0.57
 -22  -7  -1    8.42    0.82
  22  -7   1    8.13    0.60
  22  -7   1    9.34    0.68
 -22   7  -1    7.72    0.62
  22  -7   1    8.14    0.73
 -22   7  -1    8.06    0.73
 -23  -7  -1    6.83    0.75
  23  -7   1    8.67    0.62
 -23   7  -1    7.59    0.68
  23  -7   1    6.34    0.55
  23  -7   1    7.90    0.68
  24  -7   1   25.87    1.33
 -24   7  -1   24.74    1.35
  24  -7   1   22.32    1.27
  24  -7   1   25.40    1.32
  25  -7   1    0.87    0.32
 -25   7  -1    1.16    0.46
  25  -7   1    0.39    0.39
  25  -7   1    1.13    0.45
 -25  -7  -1    0.47    0.45
  26  -7   1   11.12    0.68
  26  -7   1   11.23    0.69
  26  -7   1    9.64    0.63
 -26   7  -1   11.18    0.72
  27  -7   1    7.27    0.51
 -26  -8   1   14.58    0.90
  26   8  -1   12.43    0.77
  26   8  -1   13.12    0.78
 -25  -8   1   14.24    1.00
  25  -8  -1   17.23    0.87
 -25   8   1   15.39    0.92
  25  -8  -1   16.93    0.90
  24  -8  -1    5.33    0.49
 -24  -8   1    5.58    0.69
  24   8  -1    3.83    0.44
  24  -8  -1    4.77    0.52
 -24   8   1    6.08    0.57
  23   8  -1    6.85    0.56
  23  -8  -1    7.72    0.60
 -23   8   1    6.70    0.54
  23  -8  -1    7.68    0.63
 -23  -8   1    8.29    0.83
 -23   8   1    7.07    0.65
  22  -8  -1    0.53    0.46
 -22  -8   1   -0.42    0.71
 -22   8   1   -0.32    0.37
  22  -8  -1    0.33    0.46
 -22   8   1    0.10    0.51
  21   8  -1    3.69    0.50
  21  -8  -1    3.99    0.55
 -21   8   1    4.05    0.48
 -21  -8   1    4.71    0.83
 -21   8   1    4.71    0.59
  21  -8  -1    4.36    0.57
 -20  -8   1    2.22    0.80
  20  -8  -1    2.61    0.56
  20   8  -1    1.58    0.49
 -20   8   1    3.86    0.45
  20  -8  -1    2.74    0.55
  19  -8  -1    0.22    0.52
 -19  -8   1    1.25    0.77
 -19   8   1    1.74    0.44
  19   8  -1    0.77    0.50
 -18  -8   1    3.80    0.84
 -18   8   1    4.01    0.47
  18   8  -1    3.04    0.54
  18   8  -1    3.56    0.35
  17  -8  -1    4.27    0.57
  17   8  -1    5.49    0.62
 -17   8   1    5.59    0.50
  17   8  -1    4.90    0.42
  16   8  -1   21.11    1.18
  16  -8  -1   22.51    1.27
  16   8  -1   22.60    1.29
 -15  -8   1   19.65    1.42
  15  -8  -1   22.90    1.25
  15   8  -1   22.53    1.27
  15   8  -1   19.08    1.43
  15   8  -1   21.62    1.17
  14   8  -1   38.63    1.94
  14   8  -1   35.36    1.88
 -14  -8   1   34.55    2.06
  14  -8  -1   36.43    1.92
  14   8  -1   32.86    2.12
  13   8  -1    0.64    0.49
 -13  -8   1    1.47    0.71
  13  -8  -1    0.07    0.42
  13  -8  -1    0.56    0.44
  13   8  -1    1.11    0.61
  13   8  -1    0.68    0.34
 -12  -8   1    3.41    0.71
  12   8  -1    4.03    0.40
  12   8  -1    3.01    0.64
  12  -8  -1    3.59    0.45
  12   8  -1    3.03    0.51
  12  -8  -1    3.32    0.49
  11   8  -1    8.57    0.67
  11   8  -1    9.28    0.60
  11  -8  -1    8.09    0.64
  11   8  -1    8.57    0.84
  11  -8  -1    8.78    0.66
 -11  -8   1    8.42    0.83
  11  -8  -1    8.89    0.65
  10   8  -1   18.32    1.25
 -10  -8   1   18.69    1.21
  10   8  -1   17.91    1.09
  10  -8  -1   19.08    1.07
  10   8  -1   19.31    1.04
  10  -8  -1   17.76    1.07
  10  -8  -1   20.17    1.11
  -9  -8   1   14.34    1.06
   9  -8  -1   16.16    0.97
   9  -8  -1   14.84    0.92
   9  -8  -1   16.35    0.93
   9   8  -1   15.01    1.09
   9   8  -1   16.69    0.94
   8  -8  -1   26.28    1.39
  -8  -8   1   24.35    1.38
   8   8  -1   25.43    1.54
   8   8  -1   26.60    1.40
   8   8  -1   25.09    1.39
   8  -8  -1   25.29    1.41
   7   8  -1   19.34    1.07
   7  -8  -1   18.00    1.09
   7  -8  -1   19.43    1.06
  -7  -8   1   18.52    1.07
   7   8  -1   18.34    1.20
  -6  -8   1   61.71    3.24
   6  -8  -1   64.14    3.23
   6   8  -1   65.92    3.24
   6  -8  -1   65.07    3.24
   6   8  -1   60.51    3.35
   6  -8  -1   61.03    3.26
   5  -8  -1    9.64    0.64
  -5  -8   1    8.71    0.63
   5  -8  -1    9.92    0.62
  -5  -8   1    7.15    0.73
   5   8  -1    9.29    0.59
   5   8  -1    9.58    0.62
   5   8  -1    9.91    0.61
  -4  -8   1   48.06    2.43
   4   8  -1   47.65    2.42
  -4  -8   1   43.46    2.47
   4   8  -1   47.91    2.41
   4  -8  -1   46.78    2.42
   4  -8  -1   47.57    2.43
   4   8  -1   47.31    2.41
  -4   8   1   46.27    2.38
  -3  -8   1    8.88    0.72
   3   8  -1    9.76    0.59
   3   8  -1    8.88    0.57
  -3   8   1    8.61    0.57
   3  -8  -1    9.70    0.63
  -3  -8   1    8.96    0.62
  -3   8   1    9.36    0.55
   3   8  -1    8.82    0.60
   3  -8  -1    9.48    0.60
  -3  -8   1    8.79    0.70
  -2  -8   1    2.40    0.48
  -2   8   1    2.26    0.31
  -2  -8   1    2.47    0.36
   2   8  -1    3.00    0.34
  -2  -8   1    2.59    0.51
   2  -8  -1    2.52    0.41
   2  -8  -1    2.31    0.35
   2   8  -1    2.40    0.34
   2   8  -1    2.46    0.32
  -1   8   1    0.28    0.26
   1   8  -1    0.48    0.26
   1   8  -1    0.99    0.30
   1  -8  -1    0.70    0.39
   1  -8  -1    0.63    0.32
  -1  -8   1    0.44    0.46
   1   8  -1    0.70    0.32
  -1  -8   1    0.42    0.32
   0  -8  -1    0.60    0.41
   0   8  -1    0.63    0.31
   0   8  -1    0.29    0.25
   0   8  -1    0.31    0.25
   0  -8  -1    0.52    0.37
   0  -8   1    0.40    0.33
   0  -8   1    0.53    0.46
   0   8   1    0.25    0.27
   0  -8  -1    0.72    0.29
   1  -8   1   26.53    1.50
  -1  -8  -1   25.87    1.48
  -1   8  -1   27.94    1.43
   1  -8   1   28.17    1.47
   1   8   1   28.06    1.45
   1   8   1   28.19    1.43
  -1  -8  -1   27.44    1.45
  -1   8  -1   27.08    1.43
  -1   8  -1   28.62    1.45
  -1  -8  -1   24.62    1.47
  -2  -8  -1    0.42    0.34
  -2   8  -1    0.70    0.27
   2  -8   1    1.01    0.45
   2   8   1    0.42    0.25
   2   8   1    0.72    0.29
  -2  -8  -1    0.84    0.41
  -2   8  -1    0.68    0.28
   2  -8   1    0.14    0.33
  -2  -8  -1    0.36    0.30
  -2   8  -1    0.27    0.25
   3  -8   1    5.28    0.46
   3   8   1    4.66    0.42
   3  -8   1    5.49    0.55
  -3  -8  -1    5.45    0.43
  -3   8  -1    5.77    0.44
  -3   8  -1    5.65    0.38
  -3  -8  -1    5.92    0.56
  -3  -8  -1    4.59    0.51
  -4  -8  -1    0.78    0.40
  -4  -8  -1    0.21    0.42
   4  -8   1    0.69    0.42
  -4   8  -1    0.51    0.22
  -4   8  -1    0.93    0.31
   4   8   1    0.59    0.32
  -4  -8  -1    0.66    0.29
  -5   8  -1    1.92    0.34
  -5  -8  -1    1.65    0.46
   5  -8   1    1.37    0.48
  -5  -8  -1    1.40    0.48
   5   8   1    1.72    0.35
   5  -8   1    1.60    0.43
   6  -8   1   21.82    1.25
  -6  -8  -1   18.01    1.21
   6  -8   1   21.74    1.19
  -6  -8  -1   22.14    1.25
  -6   8  -1   22.79    1.17
  -7   8  -1   28.68    1.54
  -7  -8  -1   29.30    1.63
   7  -8   1   28.57    1.59
   7  -8   1   29.49    1.55
  -8   8  -1   53.34    2.74
   8  -8   1   53.39    2.74
  -8  -8  -1   51.59    2.81
   8  -8   1   54.22    2.78
   9   8   1    9.54    0.64
  -9  -8  -1   10.02    0.78
   9  -8   1   10.26    0.75
   9  -8   1    9.93    0.67
  -9   8  -1    9.31    0.66
   9   8   1    9.94    0.64
 -10  -8  -1   12.52    0.92
  10  -8   1   13.59    0.84
  10  -8   1   12.93    0.78
  10   8   1   12.01    0.77
  10  -8   1   11.97    0.80
 -10   8  -1   12.36    0.79
  11  -8   1   11.43    0.77
  11  -8   1   10.16    0.72
  11  -8   1    9.40    0.68
 -11  -8  -1   10.24    0.84
  11   8   1    9.86    0.68
  12   8   1   41.19    2.13
 -12  -8  -1   41.54    2.25
  12  -8   1   39.96    2.15
  12  -8   1   41.03    2.15
  13   8   1   12.89    1.06
 -13  -8  -1   15.50    1.06
  13  -8   1   14.02    0.90
  13   8   1   14.87    0.90
  13  -8   1   15.60    0.92
 -14   8  -1    5.42    0.51
  14   8   1    4.85    0.54
  14  -8   1    4.87    0.54
  14   8   1    4.18    0.66
  14  -8   1    5.66    0.59
 -14  -8  -1    5.04    0.70
 -15  -8  -1    0.99    0.67
  15   8   1    1.34    0.48
 -15   8  -1    1.82    0.43
  15  -8   1    1.19    0.49
  15   8   1    1.47    0.53
  15  -8   1    1.29    0.42
  16   8   1    6.74    0.50
 -16   8  -1    7.13    0.59
  16  -8   1    6.41    0.59
 -16  -8  -1    6.15    0.80
  16  -8   1    6.36    0.66
  17   8   1    5.15    0.42
 -17   8  -1    5.32    0.56
 -17  -8  -1    3.59    0.78
  17  -8   1    4.01    0.53
  17  -8   1    5.59    0.60
 -18   8  -1    2.17    0.47
  18   8   1    2.26    0.32
 -18   8  -1    2.43    0.54
  18  -8   1    2.16    0.57
  18  -8   1    2.17    0.36
  18  -8   1    1.74    0.45
 -18  -8  -1    1.21    0.66
 -19  -8  -1    3.11    0.70
  19  -8   1    3.33    0.39
  19  -8   1    3.06    0.63
  19  -8   1    3.70    0.56
 -19   8  -1    3.23    0.58
 -19   8  -1    3.27    0.49
 -20  -8  -1   24.22    1.43
 -20   8  -1   22.09    1.30
 -20   8  -1   22.91    1.27
  20  -8   1   23.70    1.33
  20  -8   1   20.39    1.22
  20  -8   1   25.48    1.31
 -21   8  -1   22.42    1.28
 -21  -8  -1   20.85    1.36
  21  -8   1   24.08    1.29
  21  -8   1   24.99    1.28
 -21   8  -1   21.05    1.23
  21  -8   1   20.37    1.19
  22  -8   1   18.54    1.01
 -22   8  -1   16.73    0.96
  22  -8   1   14.44    0.91
  22  -8   1   17.99    1.02
 -22  -8  -1   16.73    1.10
 -22   8  -1   16.11    1.01
  23  -8   1   26.31    1.40
 -23  -8  -1   22.17    1.44
  23  -8   1   25.70    1.39
 -23   8  -1   25.87    1.41
  24  -8   1    6.36    0.53
  24  -8   1    7.90    0.57
 -24   8  -1    7.78    0.59
 -25   8  -1    3.92    0.46
  25   8   1    3.28    0.37
  25  -8   1    3.77    0.41
  25  -8   1    3.79    0.43
  26  -8   1    7.36    0.52
 -26   8  -1    8.01    0.55
  25   9  -1    6.09    0.47
  25   9  -1    6.02    0.46
  24  -9  -1    0.96    0.37
  24   9  -1    0.11    0.30
 -24   9   1   -0.10    0.40
 -24  -9   1    0.82    0.51
  24  -9  -1    0.78    0.33
  24   9  -1    0.68    0.30
  23   9  -1    4.12    0.43
 -23   9   1    4.08    0.42
  23  -9  -1    4.48    0.46
 -23   9   1    4.45    0.51
  23  -9  -1    4.61    0.48
  23   9  -1    3.47    0.41
 -23  -9   1    3.79    0.65
 -22   9   1    2.17    0.39
 -22  -9   1    2.18    0.65
  22  -9  -1    3.08    0.45
  22  -9  -1    2.10    0.45
 -22   9   1    2.30    0.49
  22   9  -1    2.19    0.39
  21   9  -1    0.61    0.41
 -21   9   1    0.30    0.39
 -21  -9   1    0.46    0.69
 -21   9   1    0.56    0.48
  21  -9  -1    0.73    0.45
  20  -9  -1    0.60    0.48
  20   9  -1    0.01    0.43
 -20   9   1    0.94    0.41
 -20   9   1    1.39    0.49
 -20  -9   1   -0.15    0.72
 -19  -9   1    7.64    0.92
  19   9  -1    7.03    0.63
  19   9  -1    7.10    0.61
 -19   9   1    7.16    0.61
  19  -9  -1    7.23    0.66
  18   9  -1    7.98    0.53
 -18  -9   1    8.23    0.95
  18   9  -1    7.58    0.67
  18   9  -1    8.09    0.68
 -18   9   1    8.03    0.64
  18  -9  -1    7.94    0.69
 -17   9   1   11.21    0.73
  17   9  -1    9.79    0.76
  17   9  -1    9.62    0.64
  17  -9  -1    9.33    0.76
 -17  -9   1   11.95    1.04
 -16  -9   1    5.08    0.87
  16  -9  -1    5.59    0.60
  16   9  -1    4.44    0.45
  16   9  -1    5.87    0.62
  15   9  -1    0.40    0.49
 -15  -9   1    0.44    0.75
  15  -9  -1    1.26    0.50
  15   9  -1    0.74    0.35
  15  -9  -1    0.95    0.49
  14  -9  -1   14.24    0.95
 -14  -9   1   14.88    1.18
  14   9  -1   15.47    0.97
  14   9  -1   14.85    0.88
  14   9  -1   16.06    0.99
  14  -9  -1   14.89    0.98
  13  -9  -1   92.58    4.64
  13   9  -1   86.98    4.60
  13   9  -1   92.15    4.64
 -13  -9   1   88.71    4.73
  13  -9  -1   88.69    4.63
  13   9  -1   99.60    4.66
 -12  -9   1    5.31    0.83
  12   9  -1    8.00    0.64
  12   9  -1    6.87    0.55
  12   9  -1    6.88    0.67
  12  -9  -1    6.56    0.61
  12  -9  -1    6.83    0.62
 -11  -9   1   10.61    0.96
  11  -9  -1   11.24    0.79
  11  -9  -1   10.50    0.75
  11  -9  -1   10.01    0.75
  11   9  -1   11.59    0.72
  11   9  -1   11.45    0.80
 -10  -9   1   19.73    1.32
  10   9  -1   20.96    1.21
  10  -9  -1   20.06    1.19
  10   9  -1   20.67    1.15
  10  -9  -1   21.02    1.19
  10  -9  -1   21.35    1.22
  -9  -9   1    3.81    0.66
   9  -9  -1    2.70    0.50
   9   9  -1    2.62    0.48
   9  -9  -1    2.67    0.47
   9   9  -1    2.63    0.42
   8  -9  -1   31.24    1.62
   8   9  -1   31.06    1.64
   8  -9  -1   29.63    1.66
  -8  -9   1   28.42    1.60
   7  -9  -1   28.99    1.52
   7  -9  -1   27.39    1.53
   7   9  -1   29.55    1.54
   7  -9  -1   28.17    1.57
   7   9  -1   30.20    1.53
  -7  -9   1   27.04    1.51
  -7  -9   1   24.86    1.61
   6  -9  -1    1.50    0.42
  -6  -9   1    1.77    0.56
   6  -9  -1    1.65    0.49
   6   9  -1    2.05    0.37
  -6  -9   1    1.78    0.38
   6   9  -1    2.44    0.37
   6   9  -1    1.68    0.39
   6  -9  -1    1.66    0.40
   5  -9  -1   53.90    2.74
  -5  -9   1   50.46    2.80
   5  -9  -1   48.38    2.77
   5   9  -1   55.90    2.73
   5   9  -1   53.61    2.74
  -5  -9   1   52.16    2.74
   5  -9  -1   54.75    2.75
   5   9  -1   53.50    2.74
   4   9  -1   26.03    1.39
  -4  -9   1   23.80    1.48
  -4   9   1   24.40    1.34
   4   9  -1   25.31    1.38
   4  -9  -1   26.33    1.39
   4   9  -1   26.89    1.38
  -4  -9   1   25.90    1.40
   4  -9  -1   26.15    1.40
  -3   9   1    1.88    0.34
  -3   9   1    2.08    0.30
   3   9  -1    2.70    0.37
   3  -9  -1    1.45    0.43
   3   9  -1    2.20    0.33
  -3  -9   1    2.11    0.56
   3   9  -1    1.88    0.37
   3  -9  -1    2.05    0.39
  -3  -9   1    2.72    0.40
  -2  -9   1   14.38    0.82
   2   9  -1   12.06    0.74
   2   9  -1   13.95    0.78
   2   9  -1   13.00    0.81
   2  -9  -1   13.40    0.84
  -2   9   1   13.28    0.78
   2   9  -1   12.80    0.77
  -2   9   1   13.32    0.76
   2  -9  -1   13.24    0.79
  -2  -9   1   13.93    0.89
  -1   9   1   15.89    0.91
   1   9  -1   16.08    0.94
   1   9  -1   16.09    0.92
  -1  -9   1   15.59    0.95
   1  -9  -1   17.11    0.98
  -1   9   1   16.12    0.92
   1   9  -1   16.58    0.92
   1  -9  -1   16.97    0.94
  -1  -9   1   15.36    1.01
   0   9  -1   94.19    4.80
   0  -9   1   98.32    4.81
   0   9   1   94.67    4.79
   0  -9  -1   92.60    4.80
   0  -9  -1   93.25    4.81
   0   9  -1   93.13    4.79
   0   9  -1   96.31    4.78
   0  -9   1   98.61    4.84
  -1  -9  -1    0.16    0.32
   1   9   1    0.55    0.33
  -1   9  -1    0.12    0.28
   1  -9   1    0.37    0.47
   1  -9   1   -0.11    0.36
  -1   9  -1    0.20    0.31
  -1  -9  -1    0.10    0.42
  -1   9  -1    0.24    0.30
   2   9   1    3.36    0.38
  -2  -9  -1    3.75    0.38
  -2   9  -1    3.54    0.41
  -2   9  -1    3.23    0.35
  -2   9  -1    3.07    0.35
   2   9   1    3.48    0.34
  -2  -9  -1    3.38    0.48
   2  -9   1    2.87    0.42
   2  -9   1    2.86    0.51
   3   9   1   13.41    0.77
   3   9   1   13.68    0.80
  -3   9  -1   13.27    0.80
  -3   9  -1   13.03    0.76
  -3  -9  -1   13.50    0.78
   3  -9   1   12.80    0.88
   3  -9   1   12.74    0.81
  -3  -9  -1   12.79    0.86
  -4   9  -1   78.78    3.96
  -4  -9  -1   78.71    3.95
   4  -9   1   80.75    3.98
  -4  -9  -1   74.22    3.98
   4   9   1   80.05    3.95
   4  -9   1   78.00    3.97
  -4   9  -1   74.79    3.93
   4   9   1   78.06    3.96
  -4  -9  -1   80.29    4.02
   5  -9   1    0.54    0.51
  -5   9  -1    0.91    0.37
   5  -9   1    0.89    0.46
  -5  -9  -1    1.19    0.53
   5   9   1    1.42    0.38
  -5  -9  -1    0.99    0.49
  -6   9  -1    6.92    0.53
  -6  -9  -1    5.80    0.61
   6  -9   1    6.04    0.57
   6   9   1    6.09    0.53
  -6  -9  -1    6.59    0.66
   6  -9   1    5.70    0.66
  -7   9  -1    0.47    0.36
  -7  -9  -1    0.42    0.54
   7  -9   1    0.20    0.38
   7  -9   1    0.07    0.52
  -7  -9  -1    0.20    0.47
   7   9   1    0.13    0.40
  -8  -9  -1   34.01    2.15
   8   9   1   44.31    2.13
  -8   9  -1   39.44    2.12
   8  -9   1   41.77    2.12
   8  -9   1   41.61    2.17
  -8  -9  -1   40.41    2.19
   9  -9   1   18.39    1.06
  -9   9  -1   17.76    1.04
   9   9   1   18.83    1.08
  -9  -9  -1   14.63    1.10
  -9  -9  -1   19.91    1.15
   9  -9   1   18.05    1.10
 -10  -9  -1    0.03    0.58
 -10  -9  -1    0.51    0.52
  10  -9   1    0.80    0.45
  10  -9   1    0.12    0.49
  11  -9   1    7.13    0.68
  11  -9   1    7.22    0.61
 -11  -9  -1    6.78    0.74
  12  -9   1    9.44    0.74
 -12  -9  -1    8.97    0.84
  12  -9   1    9.72    0.70
  13  -9   1    0.75    0.51
  13  -9   1    0.93    0.46
 -13  -9  -1    0.62    0.66
 -14  -9  -1    1.12    0.68
 -14   9  -1    1.34    0.46
  14   9   1    0.77    0.38
  14  -9   1    0.04    0.52
  14  -9   1    0.73    0.46
  15   9   1   27.62    1.53
  15  -9   1   31.21    1.62
  15  -9   1   28.16    1.59
 -15  -9  -1   30.08    1.71
 -15   9  -1   29.04    1.57
  16  -9   1    3.68    0.51
  16   9   1    3.77    0.40
 -16  -9  -1    3.34    0.72
 -16   9  -1    4.19    0.53
  16  -9   1    3.36    0.57
 -17   9  -1   11.29    0.79
 -17  -9  -1   11.13    0.95
  17   9   1   11.20    0.68
  17  -9   1   12.46    0.83
 -17   9  -1   10.42    0.77
  17  -9   1   10.21    0.77
 -18   9  -1    6.23    0.58
  18  -9   1    6.80    0.65
  18   9   1    6.26    0.47
 -18   9  -1    6.67    0.63
 -18  -9  -1    7.32    0.78
  19  -9   1    1.13    0.58
 -19   9  -1    1.50    0.47
  19  -9   1    1.30    0.51
 -19   9  -1    1.53    0.49
 -19  -9  -1    0.80    0.62
 -20   9  -1   -0.17    0.48
 -20   9  -1   -0.24    0.42
  20  -9   1    0.24    0.48
  20  -9   1   -0.02    0.52
 -20  -9  -1    0.87    0.58
  21  -9   1    1.50    0.50
 -21   9  -1    1.32    0.48
 -21   9  -1    0.27    0.39
 -21  -9  -1    1.41    0.54
  21  -9   1    2.02    0.47
 -22   9  -1    1.48    0.46
  22   9   1    1.62    0.37
  22  -9   1    0.92    0.45
 -22  -9  -1    1.62    0.49
  22  -9   1    1.10    0.42
 -23   9  -1    0.82    0.41
  23  -9   1    0.52    0.40
  23  -9   1   -0.22    0.37
 -23  -9  -1    0.44    0.41
  23   9   1    0.34    0.33
  24  -9   1    2.96    0.38
  24   9   1    1.98    0.33
 -24   9  -1    2.86    0.41
  24  -9   1    3.32    0.39
  23  10  -1   15.92    0.99
 -23 -10   1   18.79    1.10
 -23  10   1   20.35    1.02
  23  10  -1   17.16    0.99
 -23  10   1   19.11    0.99
 -22 -10   1    0.50    0.52
 -22  10   1   -0.35    0.32
  22  10  -1    0.57    0.33
 -22  10   1    0.75    0.39
  22 -10  -1    0.18    0.34
  21  10  -1    0.91    0.37
  21 -10  -1    1.73    0.41
 -21 -10   1    1.29    0.58
 -21  10   1    2.40    0.44
 -21  10   1    1.12    0.37
  20  10  -1    2.59    0.44
 -20 -10   1    2.01    0.57
  20  10  -1    2.90    0.43
  20 -10  -1    3.25    0.46
 -20  10   1    2.56    0.43
 -20  10   1    2.93    0.47
 -20 -10   1    2.82    0.65
 -19  10   1    1.81    0.42
 -19  10   1    3.21    0.47
  19 -10  -1    1.83    0.48
 -19 -10   1    1.50    0.71
  19  10  -1    2.07    0.43
  19  10  -1    1.64    0.28
 -19 -10   1    1.82    0.62
  18 -10  -1   25.87    1.42
  18 -10  -1   24.81    1.41
 -18 -10   1   27.91    1.60
  18  10  -1   26.61    1.41
 -18 -10   1   25.35    1.51
  18  10  -1   23.31    1.33
 -18  10   1   26.19    1.39
  17 -10  -1   37.06    1.88
  17  10  -1   36.10    1.87
 -17 -10   1   30.46    1.96
  17  10  -1   32.61    1.81
 -17 -10   1   37.75    2.03
 -17  10   1   36.09    1.85
  16  10  -1   19.05    1.12
 -16  10   1   18.63    1.10
  16  10  -1   17.87    1.04
  16 -10  -1   17.73    1.14
 -16 -10   1   21.37    1.31
  16 -10  -1   19.08    1.13
  16  10  -1   18.60    1.13
  15  10  -1   12.98    0.86
  15 -10  -1   14.94    0.95
  15 -10  -1   16.33    0.96
 -15 -10   1   16.07    1.17
  15  10  -1   14.89    0.98
  14  10  -1   10.77    0.73
 -14 -10   1    9.03    0.95
 -14 -10   1   10.98    0.99
  14  10  -1   11.97    0.87
  14 -10  -1   11.52    0.81
  14 -10  -1   11.14    0.82
  14  10  -1   12.70    0.82
  13  10  -1    3.29    0.59
  13  10  -1    3.86    0.44
  13  10  -1    3.46    0.56
 -13 -10   1    4.04    0.78
  13 -10  -1    2.97    0.57
  13 -10  -1    3.14    0.56
 -13 -10   1    3.19    0.71
  12  10  -1    2.31    0.57
  12  10  -1    1.82    0.41
 -12 -10   1    2.67    0.78
  12 -10  -1    1.52    0.51
  12 -10  -1    0.91    0.52
 -12 -10   1    1.71    0.72
  12  10  -1    1.65    0.50
  11  10  -1    4.41    0.62
  11 -10  -1    4.44    0.56
  11 -10  -1    4.77    0.59
 -11 -10   1    2.92    0.72
  11 -10  -1    4.37    0.56
  11  10  -1    4.60    0.49
  11  10  -1    5.12    0.59
 -11 -10   1    4.37    0.81
  10 -10  -1    1.80    0.48
  10 -10  -1    2.45    0.53
 -10 -10   1    2.06    0.73
  10  10  -1    2.19    0.43
  10  10  -1    1.96    0.49
 -10 -10   1    1.52    0.70
  10  10  -1    1.71    0.54
   9 -10  -1   11.18    0.75
   9  10  -1   11.23    0.77
   9  10  -1   11.49    0.77
   9 -10  -1   10.84    0.79
  -9 -10   1    9.24    0.94
  -8 -10   1   15.62    1.14
   8 -10  -1   17.42    1.03
   8 -10  -1   17.34    1.07
  -8 -10   1   15.07    0.98
  -8 -10   1   16.95    1.19
   8  10  -1   16.35    1.05
   8 -10  -1   18.46    1.03
   8  10  -1   19.32    1.04
   7 -10  -1    8.36    0.76
   7  10  -1    9.63    0.67
   7 -10  -1    9.83    0.71
  -7 -10   1   10.04    0.86
   7  10  -1    9.44    0.70
  -7 -10   1    9.80    0.65
   7 -10  -1    9.21    0.71
   7  10  -1    9.89    0.72
  -6 -10   1    4.96    0.48
   6 -10  -1    5.52    0.55
   6  10  -1    4.54    0.50
   6  10  -1    5.10    0.56
   6 -10  -1    5.12    0.61
   6  10  -1    4.65    0.50
  -6 -10   1    5.06    0.69
   6 -10  -1    4.77    0.53
   5 -10  -1    6.91    0.70
   5  10  -1    7.97    0.65
  -5 -10   1    8.44    0.61
   5 -10  -1    7.83    0.63
   5  10  -1    8.06    0.60
   5 -10  -1    8.05    0.60
  -5 -10   1    8.74    0.76
   5  10  -1    7.26    0.59
   4 -10  -1    3.15    0.46
   4  10  -1    2.60    0.45
   4  10  -1    3.06    0.36
   4 -10  -1    2.58    0.46
  -4  10   1    2.95    0.34
   4  10  -1    2.66    0.39
  -4 -10   1    2.79    0.63
  -4 -10   1    3.08    0.43
   4  10  -1    3.24    0.42
   3  10  -1    3.64    0.41
  -3 -10   1    3.78    0.46
   3  10  -1    4.38    0.46
  -3 -10   1    3.21    0.61
   3  10  -1    3.32    0.49
  -3  10   1    3.44    0.42
   3 -10  -1    4.12    0.52
  -3  10   1    3.68    0.37
   3  10  -1    2.98    0.36
   3 -10  -1    4.04    0.45
   2  10  -1    8.09    0.59
   2  10  -1    7.98    0.64
   2 -10  -1    9.96    0.63
  -2  10   1    8.13    0.60
   2 -10  -1    9.28    0.66
  -2 -10   1    8.28    0.74
  -2 -10   1    8.95    0.65
   2  10  -1   10.03    0.63
  -2  10   1    8.36    0.58
   1  10  -1    7.06    0.51
   1 -10  -1    6.28    0.54
   1  10  -1    6.32    0.57
   1 -10  -1    6.37    0.61
  -1 -10   1    7.27    0.58
   1  10  -1    6.68    0.54
  -1  10   1    6.35    0.53
  -1 -10   1    7.25    0.68
  -1  10   1    7.06    0.51
   0  10   1    8.94    0.61
   0  10   1    9.16    0.61
   0 -10   1    8.53    0.66
   0 -10  -1    8.64    0.68
   0  10  -1    9.14    0.62
   0 -10  -1    8.92    0.62
   0 -10   1    9.61    0.76
   0  10  -1    8.78    0.60
   0  10  -1    8.47    0.65
   1 -10   1   41.07    2.18
  -1 -10  -1   40.56    2.13
   1  10   1   40.11    2.13
   1 -10   1   41.24    2.15
  -1  10  -1   40.96    2.11
  -1 -10  -1   41.39    2.15
  -1  10  -1   39.65    2.11
   1  10   1   41.51    2.11
  -1  10  -1   39.99    2.14
   2 -10   1    6.03    0.54
   2  10   1    6.11    0.52
  -2  10  -1    5.67    0.47
  -2 -10  -1    6.17    0.51
   2 -10   1    6.27    0.64
  -2  10  -1    5.95    0.53
  -2 -10  -1    6.51    0.59
   2  10   1    5.79    0.51
   3  10   1    7.07    0.53
  -3 -10  -1    6.90    0.63
  -3 -10  -1    6.62    0.51
   3  10   1    6.42    0.50
   3 -10   1    6.86    0.58
  -3  10  -1    6.79    0.55
  -3  10  -1    6.35    0.50
   3 -10   1    6.58    0.63
   3  10   1    6.59    0.56
  -4 -10  -1   22.46    1.23
   4 -10   1   21.60    1.36
  -4  10  -1   22.32    1.26
  -4  10  -1   22.80    1.21
   4  10   1   23.10    1.25
  -4 -10  -1   22.33    1.30
   4 -10   1   22.48    1.28
   4 -10   1   22.63    1.30
   4  10   1   22.23    1.27
   4  10   1   23.18    1.24
  -5  10  -1   30.13    1.62
   5 -10   1   31.11    1.65
   5  10   1   31.59    1.63
  -5 -10  -1   28.30    1.66
   5 -10   1   29.97    1.63
   5 -10   1   29.03    1.70
   5  10   1   29.47    1.60
   6 -10   1    2.10    0.60
   6 -10   1    2.35    0.51
  -6  10  -1    2.22    0.44
  -6 -10  -1    2.78    0.55
   6  10   1    2.11    0.45
   6  10   1    2.17    0.40
   7  10   1    0.52    0.39
   7  10   1   -0.01    0.45
  -7  10  -1    0.19    0.41
  -7 -10  -1    0.25    0.57
  -7 -10  -1    0.47    0.51
   7 -10   1    0.04    0.56
   7 -10   1   -0.01    0.48
  -8  10  -1    1.82    0.44
   8 -10   1    2.06    0.50
  -8 -10  -1    1.82    0.55
   8 -10   1    2.16    0.50
   8  10   1    2.12    0.42
   8  10   1    1.89    0.50
  -8 -10  -1    3.14    0.63
   8 -10   1    1.59    0.56
   9  10   1    1.69    0.47
  -9 -10  -1    1.40    0.56
   9 -10   1    1.14    0.56
   9 -10   1    1.25    0.47
  -9 -10  -1    1.99    0.63
 -10 -10  -1   44.78    2.71
  10 -10   1   52.37    2.68
 -10 -10  -1   53.66    2.77
  10  10   1   52.45    2.70
  10  10   1   49.62    2.65
  10 -10   1   57.39    2.73
  11 -10   1   81.45    4.34
  11  10   1   92.69    4.36
 -11 -10  -1   78.02    4.37
  11  10   1   82.98    4.31
 -11 -10  -1   95.27    4.44
  12  10   1    0.40    0.52
  12  10   1    1.71    0.40
 -12 -10  -1    0.40    0.56
 -12 -10  -1    0.31    0.64
  12 -10   1    0.82    0.48
  13  10   1    6.78    0.56
  13  10   1    6.54    0.67
  13 -10   1    7.22    0.64
 -13 -10  -1    6.26    0.70
 -13 -10  -1    7.56    0.80
 -14 -10  -1    0.98    0.62
  14  10   1    0.87    0.36
  14 -10   1    0.82    0.46
  14 -10   1    0.72    0.53
 -14  10  -1    1.49    0.47
  14  10   1    0.82    0.52
 -15 -10  -1    4.90    0.77
  15 -10   1    5.55    0.57
  15  10   1    6.50    0.62
  15 -10   1    5.91    0.63
  15  10   1    5.79    0.50
 -15  10  -1    5.62    0.60
  16  10   1    4.45    0.58
 -16  10  -1    5.66    0.54
  16 -10   1    5.20    0.61
 -16 -10  -1    5.63    0.75
  16 -10   1    4.79    0.56
  16  10   1    5.33    0.45
 -16  10  -1    5.45    0.58
 -17  10  -1    2.65    0.50
  17  10   1    2.86    0.51
  17 -10   1    2.34    0.47
  17 -10   1    3.33    0.54
  17  10   1    2.51    0.35
 -17 -10  -1    3.00    0.65
 -17  10  -1    2.84    0.47
 -18 -10  -1    0.74    0.58
  18 -10   1   -0.01    0.54
 -18  10  -1   -0.35    0.45
  18  10   1    0.73    0.28
  18 -10   1    0.62    0.47
  18  10   1    0.48    0.43
 -18  10  -1    0.72    0.44
  19 -10   1    1.74    0.53
 -19  10  -1    2.06    0.44
  19 -10   1    2.58    0.48
 -19  10  -1    2.40    0.45
  19  10   1    1.93    0.28
  19  10   1    2.51    0.46
 -19 -10  -1    2.99    0.58
  20  10   1    9.84    0.68
  20 -10   1   10.62    0.71
 -20  10  -1   10.18    0.69
  20 -10   1   10.09    0.72
 -20  10  -1    9.59    0.67
 -20 -10  -1    9.93    0.78
  21 -10   1    0.72    0.40
 -21  10  -1    0.88    0.39
  21 -10   1    0.64    0.43
 -21  10  -1    0.01    0.36
 -21 -10  -1    0.76    0.43
  21  10   1    0.50    0.33
  22  10   1    2.75    0.35
  22 -10   1    2.41    0.41
  22 -10   1    2.88    0.39
 -22  10  -1    2.88    0.38
  23 -10   1    0.49    0.31
  23  10   1    0.35    0.27
  23  10   1    0.46    0.28
  22 -11  -1    2.19    0.33
  22  11  -1    1.77    0.30
  22  11  -1    1.63    0.27
  22  11  -1    1.99    0.29
  21  11  -1    1.98    0.34
 -21  11   1    2.46    0.37
 -21  11   1    2.17    0.35
  21  11  -1    2.46    0.34
  21  11  -1    2.56    0.32
  21 -11  -1    2.56    0.38
  20 -11  -1    3.26    0.40
  20  11  -1    2.55    0.38
 -20  11   1    2.92    0.40
 -20  11   1    3.60    0.41
  20 -11  -1    3.13    0.42
 -20 -11   1    3.32    0.56
 -19 -11   1    0.44    0.57
  19  11  -1    1.04    0.36
  19 -11  -1    1.17    0.40
 -19  11   1    1.22    0.38
  19 -11  -1    0.48    0.39
 -19  11   1    0.01    0.38
 -18 -11   1    2.79    0.55
 -18  11   1    2.57    0.42
  18  11  -1    2.40    0.42
  18 -11  -1    1.79    0.45
 -18  11   1    2.35    0.42
  18 -11  -1    2.12    0.44
 -18 -11   1    2.97    0.65
  18  11  -1    1.60    0.30
 -17 -11   1    0.70    0.57
 -17  11   1    0.94    0.43
  17  11  -1    0.68    0.44
  17  11  -1    0.86    0.30
  17  11  -1    0.76    0.42
 -17 -11   1    0.60    0.63
  17 -11  -1   -0.02    0.43
 -16 -11   1    1.69    0.63
 -16 -11   1    3.22    0.72
 -16  11   1    2.82    0.44
  16 -11  -1    1.95    0.48
  16  11  -1    1.44    0.36
  16  11  -1    2.73    0.46
  16  11  -1    2.07    0.49
  16 -11  -1    2.97    0.48
  15 -11  -1    2.20    0.51
 -15  11   1    2.16    0.44
 -15 -11   1    1.36    0.64
  15  11  -1    1.81    0.38
  15 -11  -1    2.07    0.48
  15  11  -1    1.75    0.48
  15  11  -1    1.19    0.51
 -15 -11   1    1.10    0.70
  14  11  -1    0.20    0.51
  14 -11  -1    1.01    0.47
 -14 -11   1    1.67    0.73
  14 -11  -1    0.31    0.49
 -14 -11   1    0.76    0.64
  14  11  -1    0.69    0.47
  14  11  -1    0.87    0.36
  13  11  -1    4.28    0.61
  13  11  -1    4.48    0.47
 -13 -11   1    4.71    0.81
  13 -11  -1    4.61    0.56
  13  11  -1    5.23    0.57
 -13 -11   1    3.41    0.72
  13 -11  -1    3.92    0.58
 -12 -11   1   13.01    1.02
  12  11  -1   10.82    0.75
  12 -11  -1   10.88    0.82
 -12 -11   1   10.81    0.94
  12 -11  -1   10.78    0.78
  12  11  -1   11.95    0.81
  12  11  -1   11.32    0.85
 -11 -11   1    0.22    0.67
  11  11  -1    0.45    0.56
  11 -11  -1    0.11    0.46
 -11 -11   1   -0.18    0.70
  11  11  -1    1.26    0.43
  11  11  -1   -0.25    0.47
  10  11  -1    1.59    0.45
  10 -11  -1    1.50    0.49
  10 -11  -1    1.35    0.51
  10  11  -1    1.70    0.48
 -10 -11   1    1.40    0.74
 -10 -11   1    1.08    0.67
  10  11  -1    1.26    0.55
   9 -11  -1    1.09    0.52
  -9 -11   1    1.09    0.74
  -9 -11   1    0.78    0.68
   9  11  -1    1.02    0.55
   9 -11  -1    0.98    0.50
   9  11  -1    1.31    0.48
   9 -11  -1    0.58    0.47
  -8 -11   1    0.53    0.64
   8  11  -1    0.45    0.49
   8  11  -1    1.05    0.44
   8  11  -1    1.06    0.44
   8 -11  -1    0.76    0.49
   8 -11  -1    0.67    0.52
   8 -11  -1    0.97    0.48
  -7 -11   1   20.20    1.32
   7 -11  -1   21.94    1.22
   7  11  -1   21.77    1.21
   7  11  -1   20.77    1.24
   7 -11  -1   21.81    1.21
   7 -11  -1   21.81    1.29
  -7 -11   1   18.20    1.17
   7  11  -1   21.54    1.18
   7  11  -1   22.04    1.20
   6 -11  -1   32.68    1.75
  -6 -11   1   31.13    1.73
   6 -11  -1   30.15    1.81
  -6 -11   1   33.64    1.85
   6 -11  -1   33.17    1.75
   6  11  -1   32.21    1.71
   6  11  -1   33.09    1.75
   6  11  -1   32.15    1.75
   6  11  -1   33.72    1.78
   5 -11  -1  110.21    5.55
   5 -11  -1  111.82    5.55
  -5 -11   1  107.99    5.55
   5  11  -1  112.33    5.57
  -5 -11   1  111.24    5.60
   5 -11  -1  109.82    5.60
   5  11  -1  108.28    5.55
   5  11  -1  110.41    5.55
   5  11  -1  107.19    5.53
  -4 -11   1   11.31    0.80
   4  11  -1   12.91    0.80
   4 -11  -1   13.82    0.94
  -4 -11   1   11.47    0.93
  -4  11   1   11.77    0.74
   4  11  -1   13.12    0.82
   4 -11  -1   13.17    0.84
   4  11  -1   12.68    0.84
   4 -11  -1   13.67    0.83
   3 -11  -1    8.75    0.65
   3  11  -1    8.35    0.70
   3 -11  -1    7.17    0.79
  -3 -11   1   10.38    0.81
   3  11  -1    9.15    0.63
   3 -11  -1    8.13    0.68
  -3  11   1    9.00    0.59
  -3 -11   1    9.13    0.67
   3  11  -1    8.57    0.65
   2  11  -1  120.57    6.14
   2  11  -1  124.55    6.14
  -2 -11   1  125.19    6.16
   2  11  -1  123.81    6.16
  -2  11   1  118.04    6.12
   2 -11  -1  117.58    6.15
  -2  11   1  119.38    6.14
   2 -11  -1  119.83    6.15
  -2 -11   1  132.81    6.20
   1  11  -1  228.31   11.61
  -1  11   1  228.97   11.60
  -1 -11   1  242.15   11.65
   1  11  -1  232.51   11.63
   1 -11  -1  229.90   11.62
   1  11  -1  238.62   11.61
  -1 -11   1  235.16   11.62
  -1  11   1  228.16   11.61
   1 -11  -1  228.05   11.61
   0  11  -1   38.19    2.04
   0  11  -1   38.25    2.02
   0 -11   1   39.81    2.04
   0 -11  -1   37.97    2.02
   0 -11   1   40.85    2.10
   0  11   1   36.86    2.02
   0 -11  -1   37.61    2.06
   0  11   1   38.62    2.01
  -1 -11  -1   33.74    1.80
   1 -11   1   35.18    1.88
  -1  11  -1   34.27    1.79
   1  11   1   33.32    1.81
  -1 -11  -1   34.24    1.84
   1 -11   1   35.19    1.82
   1  11   1   32.76    1.79
  -1  11  -1   32.75    1.82
   2  11   1   32.41    1.79
  -2  11  -1   34.57    1.77
  -2 -11  -1   33.17    1.82
   2 -11   1   34.10    1.80
  -2 -11  -1   32.52    1.77
   2 -11   1   33.95    1.85
  -2  11  -1   32.82    1.80
   2  11   1   33.89    1.78
  -3 -11  -1    2.85    0.41
   3  11   1    3.56    0.47
   3 -11   1    3.63    0.51
   3 -11   1    3.14    0.59
   3 -11   1    2.67    0.68
  -3  11  -1    2.89    0.49
  -3  11  -1    2.94    0.40
   3  11   1    3.13    0.48
  -3 -11  -1    2.50    0.54
   4 -11   1    1.61    0.65
   4  11   1    1.38    0.36
  -4  11  -1    2.13    0.45
  -4  11  -1    0.89    0.34
   4 -11   1    1.85    0.48
   4  11   1    2.23    0.47
  -4 -11  -1    1.47    0.51
   4 -11   1    1.53    0.53
   4  11   1    1.62    0.45
  -4 -11  -1    1.25    0.34
  -5 -11  -1    1.23    0.50
   5  11   1    0.96    0.37
   5 -11   1    2.16    0.56
   5  11   1    1.32    0.44
   5 -11   1    1.53    0.50
  -5  11  -1    1.60    0.45
   5  11   1    1.87    0.46
   5 -11   1    1.01    0.62
   6  11   1   37.65    2.03
  -6 -11  -1   36.47    2.08
   6 -11   1   40.30    2.07
   6 -11   1   39.04    2.13
   6  11   1   40.17    2.07
   6  11   1   38.85    2.04
  -6  11  -1   37.94    2.05
  -7 -11  -1    0.54    0.53
   7 -11   1    0.85    0.54
   7 -11   1    0.25    0.60
   7  11   1    0.30    0.41
  -7  11  -1    0.07    0.44
   7  11   1    0.49    0.47
   7  11   1    0.50    0.44
   8 -11   1   48.05    2.40
   8  11   1   46.76    2.35
  -8 -11  -1   40.89    2.36
   8 -11   1   45.16    2.34
   8  11   1   41.88    2.31
   8  11   1   44.48    2.33
   9 -11   1    8.12    0.69
   9  11   1    6.97    0.69
   9 -11   1    6.85    0.67
   9 -11   1    7.45    0.74
  -9 -11  -1    7.58    0.71
   9  11   1    8.01    0.63
  10 -11   1    2.20    0.55
  10  11   1    2.79    0.50
  10  11   1    3.13    0.56
 -10 -11  -1    2.35    0.57
  10 -11   1    2.45    0.52
  10 -11   1    3.45    0.60
  11 -11   1   57.08    2.97
  11  11   1   62.15    2.99
 -11 -11  -1   53.45    2.99
 -11  11  -1   55.53    2.94
  11  11   1   54.71    2.94
  11  11   1   61.31    2.97
 -12 -11  -1    3.74    0.71
  12 -11   1    3.54    0.55
  12  11   1    4.98    0.54
  12  11   1    3.82    0.59
  12  11   1    3.85    0.48
 -12  11  -1    4.68    0.53
  13  11   1    1.72    0.46
  13  11   1    2.43    0.40
 -13 -11  -1    2.28    0.65
  13  11   1    1.62    0.52
 -14 -11  -1    2.81    0.66
  14  11   1    2.83    0.51
  14  11   1    2.84    0.41
  14  11   1    2.87    0.49
  14 -11   1    3.49    0.51
  15  11   1    6.01    0.49
  15  11   1    6.02    0.58
 -15 -11  -1    6.53    0.74
  15  11   1    6.10    0.60
 -15  11  -1    5.86    0.59
 -15  11  -1    6.53    0.52
  15 -11   1    6.91    0.59
 -16  11  -1   11.57    0.77
  16  11   1   12.64    0.79
  16 -11   1   11.27    0.77
 -16 -11  -1   13.14    0.90
  16  11   1   10.73    0.69
  16  11   1   11.45    0.75
 -16  11  -1   10.60    0.72
  17  11   1    0.23    0.39
 -17 -11  -1    0.66    0.54
 -17  11  -1    0.84    0.38
  17  11   1    0.24    0.28
 -17  11  -1    0.17    0.41
  17  11   1    0.07    0.38
  17 -11   1    0.64    0.46
  18  11   1   21.23    1.24
  18 -11   1   25.56    1.26
  18  11   1   21.76    1.23
 -18  11  -1   23.54    1.24
  18  11   1   21.16    1.18
  18 -11   1   24.58    1.26
 -18  11  -1   20.87    1.21
  19  11   1   53.36    3.08
  19 -11   1   71.90    3.14
  19  11   1   58.52    3.12
  19  11   1   58.80    3.11
  19 -11   1   69.64    3.13
 -19  11  -1   60.47    3.10
 -19  11  -1   66.59    3.12
 -20  11  -1   -0.05    0.34
  20  11   1    0.46    0.31
  20 -11   1    0.06    0.38
  20  11   1    0.05    0.29
  20 -11   1    0.34    0.35
  21  11   1    5.02    0.42
  21  11   1    4.68    0.41
  19  12  -1    1.26    0.30
 -19  12   1    1.51    0.33
  19  12  -1    2.04    0.28
  19 -12  -1    1.78    0.34
 -18  12   1    0.15    0.34
  18  12  -1   -0.34    0.22
  18  12  -1    0.43    0.31
  18 -12  -1    0.16    0.33
  18  12  -1    0.46    0.33
  18  12  -1    0.05    0.29
  18 -12  -1    0.58    0.35
 -17  12   1    3.01    0.41
  17  12  -1    2.43    0.38
  17  12  -1    2.41    0.41
  17 -12  -1    3.50    0.42
 -17  12   1    3.14    0.37
  17  12  -1    2.36    0.31
  17 -12  -1    2.83    0.41
  17  12  -1    2.33    0.35
 -16  12   1   12.78    0.72
  16  12  -1   11.26    0.69
  16  12  -1   10.45    0.72
  16 -12  -1   11.69    0.73
 -16  12   1   10.19    0.68
  16  12  -1   11.19    0.67
  16  12  -1   10.28    0.73
 -15  12   1   35.17    1.82
  15  12  -1   34.74    1.85
  15  12  -1   33.18    1.80
  15  12  -1   33.46    1.83
  15 -12  -1   37.49    1.84
 -15 -12   1   35.53    1.89
  15  12  -1   33.54    1.82
  14  12  -1    1.84    0.48
  14  12  -1    2.26    0.39
 -14 -12   1    2.24    0.55
  14  12  -1    1.60    0.36
  14 -12  -1    2.28    0.44
  14 -12  -1    2.16    0.48
  14  12  -1    1.92    0.43
  13  12  -1   33.55    1.88
  13  12  -1   37.94    1.94
  13 -12  -1   35.61    1.92
 -13 -12   1   37.14    1.98
  13  12  -1   35.54    1.91
  13  12  -1   34.47    1.88
  13 -12  -1   37.83    1.90
  12  12  -1    2.06    0.42
  12  12  -1    2.18    0.47
  12 -12  -1    1.77    0.47
  12  12  -1    1.78    0.40
 -12 -12   1    2.52    0.61
  12  12  -1    1.46    0.52
  11  12  -1   22.29    1.24
  11  12  -1   22.49    1.28
  11  12  -1   21.04    1.20
 -11 -12   1   21.75    1.32
  11 -12  -1   21.47    1.21
  11  12  -1   19.94    1.19
 -10 -12   1    0.65    0.59
  10  12  -1   -0.04    0.50
  10  12  -1    0.49    0.38
  10 -12  -1    0.72    0.45
  10 -12  -1    0.30    0.46
  10  12  -1    0.72    0.46
   9 -12  -1    0.91    0.50
   9  12  -1    1.56    0.45
   9 -12  -1    1.07    0.50
   9  12  -1    1.38    0.39
   9  12  -1    1.85    0.53
  -9 -12   1    1.67    0.63
   9 -12  -1    1.94    0.48
   8 -12  -1   24.68    1.39
   8  12  -1   24.22    1.34
  -8 -12   1   24.27    1.43
   8  12  -1   22.51    1.33
   8  12  -1   23.69    1.38
   8 -12  -1   24.03    1.35
   8  12  -1   23.41    1.30
   8 -12  -1   23.30    1.33
   7  12  -1    1.77    0.54
   7 -12  -1    1.46    0.46
   7 -12  -1    1.94    0.48
   7  12  -1    1.47    0.47
   7  12  -1    1.54    0.38
   7 -12  -1    1.23    0.54
   7  12  -1    1.89    0.44
  -7 -12   1    1.49    0.61
   6  12  -1   12.12    0.78
   6  12  -1   13.53    0.85
  -6 -12   1   11.95    0.79
   6  12  -1   12.45    0.90
  -6 -12   1   13.52    0.96
   6 -12  -1   14.07    0.84
   6  12  -1   12.41    0.82
   6 -12  -1   13.67    0.85
   6 -12  -1   14.01    0.95
   5  12  -1    2.63    0.50
  -5 -12   1    3.04    0.62
   5  12  -1    2.24    0.43
   5 -12  -1    3.42    0.48
   5 -12  -1    2.27    0.46
  -5 -12   1    2.66    0.42
   5 -12  -1    2.06    0.60
   5  12  -1    2.23    0.52
   4  12  -1   28.20    1.55
   4 -12  -1   28.37    1.52
   4  12  -1   27.96    1.52
  -4 -12   1   27.16    1.50
   4 -12  -1   25.54    1.60
  -4 -12   1   28.44    1.60
   4 -12  -1   27.29    1.51
   4  12  -1   27.24    1.50
   3 -12  -1   59.07    3.07
   3  12  -1   56.82    3.05
  -3 -12   1   58.59    3.12
   3 -12  -1   61.19    3.14
  -3  12   1   57.85    3.03
   3  12  -1   61.56    3.06
  -3 -12   1   59.15    3.06
   3 -12  -1   61.09    3.07
   3  12  -1   60.76    3.08
   2  12  -1  128.79    6.30
   2  12  -1  125.88    6.33
   2 -12  -1  128.80    6.31
   2 -12  -1  129.37    6.38
   2  12  -1  119.43    6.30
  -2 -12   1  119.68    6.31
  -2  12   1  124.27    6.28
   2 -12  -1  125.02    6.31
  -2 -12   1  126.88    6.35
   1 -12  -1    1.28    0.43
   1  12  -1    1.19    0.50
  -1 -12   1    1.86    0.60
  -1  12   1    1.78    0.39
  -1 -12   1    1.01    0.45
   1  12  -1    1.46    0.45
   1 -12  -1    1.79    0.48
   0 -12  -1   13.99    0.95
   0  12   1   15.96    0.90
   0 -12   1   17.04    0.95
   0  12  -1   14.94    0.91
   0 -12  -1   13.28    0.89
   0  12  -1   14.69    0.95
   0 -12   1   16.26    1.02
   0  12   1   14.08    0.91
   1 -12   1    0.58    0.55
  -1  12  -1    0.41    0.45
  -1 -12  -1    0.31    0.37
   1 -12   1    0.44    0.45
  -1  12  -1    0.08    0.39
   1 -12   1    0.02    0.68
   1  12   1    0.31    0.41
  -1 -12  -1    0.15    0.48
   1  12   1    0.21    0.41
   2  12   1    0.34    0.41
  -2 -12  -1    0.07    0.48
  -2 -12  -1    0.45    0.36
  -2  12  -1   -0.23    0.36
  -2  12  -1    0.71    0.44
   2 -12   1   -0.17    0.67
   2 -12   1    0.61    0.46
   2  12   1    0.31    0.42
   2 -12   1    0.60    0.57
   3 -12   1    3.29    0.58
  -3 -12  -1    3.99    0.55
   3  12   1    3.13    0.49
  -3  12  -1    3.10    0.42
   3 -12   1    3.08    0.72
  -3  12  -1    3.48    0.50
   3 -12   1    3.89    0.53
  -3 -12  -1    3.26    0.40
   3  12   1    3.46    0.49
  -4 -12  -1    7.10    0.64
   4 -12   1    6.98    0.67
   4  12   1    7.40    0.60
   4 -12   1    6.98    0.78
  -4  12  -1    6.48    0.59
   4  12   1    6.03    0.59
   4 -12   1    7.37    0.64
   5  12   1   16.06    0.98
   5 -12   1   16.53    1.10
  -5  12  -1   14.46    0.97
  -5 -12  -1   15.88    1.00
   5  12   1   15.62    0.96
   5 -12   1   16.38    0.99
   5 -12   1   16.43    1.01
   6  12   1    7.85    0.67
  -6 -12  -1    7.42    0.68
   6  12   1    8.14    0.66
   6 -12   1    8.54    0.70
   6 -12   1    7.57    0.68
   6 -12   1    8.51    0.80
   6  12   1    8.03    0.60
   7  12   1    4.53    0.53
  -7 -12  -1    4.65    0.57
   7 -12   1    4.73    0.57
   7 -12   1    5.65    0.69
   7 -12   1    4.39    0.59
   7  12   1    4.94    0.56
   7  12   1    3.66    0.47
   8  12   1    9.83    0.66
  -8 -12  -1    9.89    0.75
   8  12   1   10.16    0.72
   8 -12   1   10.46    0.77
   8  12   1    9.90    0.69
   8 -12   1   12.00    0.84
   8  12   1    8.96    0.74
  -9  12  -1    5.04    0.48
   9 -12   1    4.82    0.63
   9  12   1    4.47    0.57
   9  12   1    3.86    0.50
   9  12   1    3.26    0.48
   9 -12   1    4.34    0.58
  10  12   1    0.23    0.49
  10 -12   1    1.03    0.46
 -10  12  -1    1.19    0.43
  10 -12   1    0.85    0.48
  10  12   1    0.38    0.40
  11  12   1   26.27    1.46
  11  12   1   25.77    1.44
  11 -12   1   26.63    1.49
 -11  12  -1   26.61    1.46
  11 -12   1   27.62    1.49
  11  12   1   27.25    1.49
  12  12   1    7.72    0.62
  12 -12   1    8.71    0.68
  12  12   1    8.01    0.66
  12  12   1    8.35    0.59
 -12  12  -1    8.26    0.64
  12 -12   1    8.82    0.67
  13  12   1    0.15    0.37
 -13  12  -1    0.54    0.43
  13  12   1    0.22    0.34
  13  12   1    0.22    0.42
  13 -12   1    0.19    0.43
  13 -12   1    0.08    0.44
  14 -12   1    1.40    0.44
  14  12   1    2.07    0.45
  14  12   1    1.56    0.35
  14  12   1    1.14    0.39
  15  12   1    0.23    0.30
  15  12   1    0.20    0.39
  15 -12   1   -0.05    0.38
  15  12   1    0.07    0.36
  16  12   1    0.19    0.32
  16  12   1    0.25    0.28
  16  12   1    0.73    0.37
  17  12   1    4.73    0.36
  17  12   1    4.69    0.44
 -17  12  -1    4.89    0.45
  17 -12   1    4.41    0.49
  17  12   1    4.40    0.41
  18  12   1    0.51    0.28
  18 -12   1    0.77    0.38
 -18  12  -1    0.01    0.33
  18  12   1    0.41    0.30
 -19  12  -1   14.19    0.76
  19  12   1   11.40    0.73
  19  12   1   12.40    0.74
  19  12   1   13.88    0.72
 -17  13   1    0.31    0.29
  17  13  -1    0.82    0.26
  17  13  -1    0.26    0.28
  16  13  -1    0.77    0.33
  16  13  -1    0.64    0.29
  16  13  -1    0.67    0.25
  16  13  -1    0.63    0.26
  16 -13  -1    1.35    0.32
  15 -13  -1    5.90    0.44
  15  13  -1    4.59    0.38
  15  13  -1    3.94    0.39
  15  13  -1    5.13    0.42
  15  13  -1    5.00    0.46
  14  13  -1    0.32    0.33
  14  13  -1    0.28    0.29
  14 -13  -1    0.46    0.35
  14  13  -1    0.59    0.38
  14  13  -1    0.41    0.29
  13  13  -1    0.69    0.32
  13  13  -1    0.33    0.30
  13  13  -1    0.61    0.34
  13 -13  -1    0.31    0.36
 -13  13   1    1.36    0.38
  13  13  -1    0.68    0.40
 -12  13   1   22.62    1.18
  12  13  -1   21.62    1.22
  12  13  -1   20.11    1.16
  12  13  -1   19.45    1.16
 -12 -13   1   22.41    1.24
  12 -13  -1   23.32    1.19
  12  13  -1   20.87    1.19
  11  13  -1    4.91    0.55
  11  13  -1    4.44    0.44
  11 -13  -1    4.20    0.52
  11 -13  -1    4.79    0.48
 -11  13   1    6.23    0.48
  11  13  -1    5.14    0.49
 -11 -13   1    5.61    0.57
  11  13  -1    4.78    0.46
  10 -13  -1    0.85    0.43
  10  13  -1    0.79    0.44
 -10 -13   1    0.92    0.51
  10 -13  -1    1.67    0.41
  10  13  -1    1.34    0.39
  10  13  -1    0.66    0.33
   9  13  -1    8.91    0.65
   9 -13  -1    9.45    0.66
   9  13  -1   10.38    0.72
   9  13  -1    9.08    0.61
   9 -13  -1    9.56    0.69
   9  13  -1    8.76    0.65
  -9 -13   1    9.51    0.75
   8  13  -1    9.71    0.74
   8 -13  -1   11.92    0.76
   8  13  -1    9.23    0.68
  -8 -13   1    9.35    0.78
   8 -13  -1    9.57    0.70
   8 -13  -1   10.23    0.69
   8  13  -1    9.50    0.69
   7 -13  -1    0.24    0.41
   7  13  -1    0.37    0.48
   7  13  -1    0.37    0.43
   7  13  -1    0.51    0.37
   7 -13  -1    0.24    0.41
  -7 -13   1    0.28    0.51
   7 -13  -1    0.62    0.50
   6  13  -1    1.42    0.44
   6  13  -1    1.18    0.50
  -6 -13   1    1.77    0.54
   6 -13  -1    1.50    0.42
   6 -13  -1    1.24    0.42
   6 -13  -1    1.77    0.53
   6  13  -1    1.87    0.40
   5  13  -1    1.40    0.45
  -5 -13   1    1.08    0.34
   5 -13  -1    1.02    0.43
   5 -13  -1    1.04    0.42
   5  13  -1    1.69    0.38
   5 -13  -1    0.68    0.53
   5  13  -1    0.79    0.47
  -5 -13   1    0.77    0.54
  -4 -13   1    2.14    0.39
  -4 -13   1    2.90    0.56
   4 -13  -1    2.72    0.45
   4  13  -1    2.57    0.48
   4 -13  -1    2.89    0.46
   4 -13  -1    3.47    0.59
   4  13  -1    1.50    0.51
   3 -13  -1    0.65    0.42
   3  13  -1    0.37    0.47
  -3 -13   1    0.69    0.52
   3 -13  -1    0.41    0.40
   3 -13  -1    0.29    0.57
  -3 -13   1    0.04    0.36
   3  13  -1   -0.42    0.43
  -2  13   1    4.99    0.47
  -2 -13   1    6.51    0.64
   2 -13  -1    5.02    0.52
  -2 -13   1    5.68    0.49
   2 -13  -1    4.27    0.67
   2  13  -1    5.11    0.57
   2 -13  -1    4.99    0.50
   2  13  -1    5.37    0.53
  -1 -13   1    2.41    0.54
  -1  13   1    2.62    0.41
   1  13  -1    2.25    0.50
  -1 -13   1    3.31    0.44
   1 -13  -1    2.82    0.41
  -1 -13   1    1.51    0.67
   1 -13  -1    2.44    0.45
   1  13  -1    2.50    0.45
   1 -13  -1    2.22    0.63
   0 -13  -1    4.46    0.44
   0  13  -1    3.75    0.46
   0  13  -1    3.14    0.52
   0  13   1    3.32    0.44
   0 -13   1    4.51    0.48
   0 -13  -1    3.88    0.48
   0 -13  -1    2.96    0.67
   0 -13   1    4.73    0.58
   0 -13   1    3.42    0.73
   1 -13   1    0.29    0.65
  -1  13  -1    0.55    0.43
  -1 -13  -1    0.31    0.42
   1  13   1    0.63    0.38
   1  13   1    0.78    0.39
  -1 -13  -1    0.19    0.33
   1 -13   1    1.06    0.43
  -1  13  -1   -0.20    0.37
   1 -13   1    1.22    0.50
   2 -13   1   22.81    1.39
   2  13   1   19.72    1.25
   2 -13   1   22.55    1.26
  -2  13  -1   21.49    1.22
   2  13   1   23.44    1.25
   2 -13   1   25.16    1.30
  -2 -13  -1   20.69    1.21
  -2  13  -1   22.48    1.27
  -2 -13  -1   24.59    1.26
   3 -13   1    1.38    0.51
   3 -13   1    1.15    0.62
  -3 -13  -1    1.01    0.42
   3  13   1    0.90    0.43
   3  13   1    0.44    0.41
  -3  13  -1    0.32    0.42
   3 -13   1    0.47    0.44
   4 -13   1   38.84    1.98
   4  13   1   37.60    1.95
   4  13   1   32.91    1.96
  -4 -13  -1   36.74    1.96
   4 -13   1   40.33    2.06
   4 -13   1   36.86    1.97
   5  13   1   12.81    0.84
  -5  13  -1   12.77    0.78
   5 -13   1   15.43    0.88
   5  13   1   11.92    0.85
   5 -13   1   15.70    0.97
  -5 -13  -1   12.21    0.84
   5 -13   1   13.74    0.87
   6 -13   1    6.74    0.71
   6  13   1    6.88    0.59
   6 -13   1    6.41    0.60
  -6  13  -1    6.64    0.52
   6  13   1    6.72    0.58
   6 -13   1    6.63    0.61
   7  13   1    0.22    0.41
   7  13   1    0.53    0.42
   7 -13   1    0.66    0.54
  -7  13  -1    0.90    0.37
   7 -13   1   -0.49    0.46
   7 -13   1    0.15    0.43
   8  13   1   16.40    1.01
   8  13   1   15.69    0.97
   8 -13   1   17.31    1.02
   8 -13   1   18.67    1.08
  -8  13  -1   16.86    0.96
   8 -13   1   16.06    1.00
   9 -13   1    4.15    0.50
   9  13   1    3.24    0.41
   9  13   1    3.85    0.49
   9  13   1    3.92    0.46
  -9  13  -1    4.64    0.45
  10 -13   1    0.05    0.44
  10  13   1    0.77    0.33
  10  13   1    0.02    0.41
 -10  13  -1    0.58    0.38
  11 -13   1    1.58    0.43
  11  13   1    0.97    0.29
  11 -13   1    1.22    0.41
 -11  13  -1    1.14    0.38
  11  13   1    0.99    0.33
  11  13   1    1.47    0.40
  12  13   1    0.23    0.32
  12  13   1    0.63    0.37
 -12  13  -1    0.98    0.37
  12 -13   1    1.32    0.41
  12  13   1    1.01    0.28
  12  13   1    0.62    0.32
  12 -13   1    1.01    0.40
  13  13   1    6.71    0.49
 -13  13  -1    7.59    0.56
  13  13   1    8.04    0.57
  13 -13   1    8.23    0.58
  13 -13   1    9.21    0.59
  13  13   1    6.61    0.51
  13  13   1    6.55    0.52
  14  13   1    0.08    0.33
  14 -13   1    0.28    0.36
 -14  13  -1    0.13    0.34
  14  13   1    0.26    0.28
  14 -13   1    0.27    0.36
  14  13   1    0.26    0.25
  14  13   1    0.21    0.29
  15  13   1    0.42    0.31
  15  13   1    0.58    0.27
  15  13   1   -0.03    0.25
  15 -13   1   -0.17    0.35
  15  13   1    0.35    0.24
 -15  13  -1    0.08    0.32
  16  13   1    0.56    0.28
  16 -13   1    0.42    0.31
 -13  14   1   11.58    0.64
  13  14  -1   10.29    0.62
  13  14  -1    9.51    0.65
 -12  14   1    1.18    0.31
  12  14  -1    1.27    0.28
  12  14  -1    0.87    0.34
  12  14  -1    0.15    0.28
  12 -14  -1    0.95    0.30
  11  14  -1    7.92    0.60
  11 -14  -1    9.34    0.57
  11 -14  -1    8.25    0.59
 -11  14   1    8.93    0.56
  11  14  -1    8.09    0.55
  10  14  -1    0.09    0.29
  10 -14  -1    0.45    0.32
  10 -14  -1    0.09    0.35
  10  14  -1   -0.14    0.37
 -10  14   1    0.68    0.32
   9  14  -1    4.28    0.43
   9 -14  -1    4.68    0.43
  -9 -14   1    4.31    0.47
   9  14  -1    4.34    0.41
   9  14  -1    4.91    0.48
  -9  14   1    4.97    0.42
   9 -14  -1    4.55    0.46
  -8  14   1    0.98    0.32
  -8 -14   1   -0.17    0.37
   8 -14  -1    0.14    0.33
   8  14  -1   -0.01    0.35
   8  14  -1    0.08    0.39
   8 -14  -1    0.70    0.36
   8  14  -1    0.53    0.31
   7 -14  -1    4.87    0.45
  -7  14   1    5.50    0.42
   7  14  -1    4.69    0.47
  -7 -14   1    4.87    0.50
   7  14  -1    5.14    0.51
   7 -14  -1    4.24    0.47
  -6 -14   1    2.50    0.45
   6 -14  -1    2.08    0.45
   6  14  -1    1.71    0.42
   6 -14  -1    1.59    0.38
   6  14  -1    1.85    0.40
   6 -14  -1    1.62    0.36
   5 -14  -1    3.51    0.40
   5  14  -1    2.99    0.47
   5  14  -1    2.48    0.42
   5 -14  -1    3.39    0.50
   5 -14  -1    3.39    0.42
  -5 -14   1    2.93    0.46
   4 -14  -1    1.83    0.48
  -4 -14   1    0.20    0.58
   4 -14  -1    1.10    0.36
  -4 -14   1    1.72    0.44
   4  14  -1    1.89    0.44
   4  14  -1    0.72    0.39
   4 -14  -1    1.50    0.37
   3 -14  -1   21.78    1.24
  -3 -14   1   21.49    1.36
   3 -14  -1   24.14    1.23
   3 -14  -1   24.91    1.32
   3  14  -1   21.52    1.27
   3  14  -1   23.37    1.25
  -3 -14   1   23.57    1.27
  -3 -14   1   20.53    1.21
  -2 -14   1    4.39    0.43
  -2 -14   1    4.38    0.52
   2  14  -1    4.55    0.50
   2 -14  -1    5.30    0.59
   2 -14  -1    5.07    0.45
   2 -14  -1    4.93    0.44
   2  14  -1    3.88    0.47
  -2 -14   1    4.47    0.64
   1  14  -1   -0.10    0.39
   1  14  -1    0.15    0.35
  -1  14   1   -0.04    0.32
   1 -14  -1   -0.01    0.51
   1 -14  -1    0.08    0.31
  -1 -14   1    0.16    0.33
   1 -14  -1    0.30    0.34
  -1 -14   1    0.39    0.41
  -1 -14   1   -0.29    0.57
   0 -14  -1    0.34    0.34
   0  14   1   -0.37    0.34
   0 -14  -1    0.05    0.52
   0  14  -1    0.17    0.38
   0 -14  -1   -0.01    0.29
   0 -14   1   -0.54    0.58
   0 -14   1    0.46    0.42
   0  14  -1   -0.50    0.35
   0 -14   1    0.38    0.35
   1  14   1    0.76    0.35
  -1 -14  -1   -0.14    0.54
  -1  14  -1    0.74    0.38
   1 -14   1    0.72    0.37
  -1 -14  -1    0.56    0.34
   1 -14   1    0.72    0.55
   1 -14   1    1.04    0.42
   2  14   1   26.90    1.50
   2 -14   1   29.08    1.61
   2 -14   1   28.88    1.53
  -2 -14  -1   28.27    1.50
   2 -14   1   28.80    1.52
  -2 -14  -1   27.16    1.60
   3  14   1    0.45    0.36
  -3 -14  -1    1.05    0.55
   3 -14   1    0.44    0.41
   3 -14   1    0.78    0.54
   3 -14   1    0.71    0.39
   4 -14   1   15.48    0.85
   4  14   1   13.87    0.83
   4 -14   1   13.39    0.84
   4 -14   1   14.91    0.94
   5  14   1    0.99    0.36
   5  14   1    0.73    0.37
   5 -14   1    0.94    0.49
   5 -14   1    0.32    0.41
  -5  14  -1    0.72    0.28
   5 -14   1    0.15    0.39
   6  14   1    6.17    0.53
  -6  14  -1    6.31    0.48
   6 -14   1    7.73    0.64
   6 -14   1    6.57    0.55
   6 -14   1    8.00    0.56
   6  14   1    7.02    0.53
  -7  14  -1    0.41    0.30
   7 -14   1    0.31    0.38
   7  14   1    0.09    0.34
   7  14   1    0.52    0.36
   7 -14   1    0.30    0.37
   8 -14   1    0.71    0.38
  -8  14  -1    0.86    0.31
   8  14   1    0.87    0.36
   8 -14   1    1.37    0.39
   8  14   1    1.26    0.35
   9 -14   1    2.06    0.39
   9  14   1    2.26    0.35
   9  14   1    2.05    0.37
  -9  14  -1    2.29    0.33
   9 -14   1    2.44    0.39
 -10  14  -1    2.08    0.32
  10  14   1    1.61    0.35
  10  14   1    1.48    0.32
  10 -14   1    2.04    0.37
  11 -14   1    4.54    0.42
  11  14   1    3.73    0.40
 -11  14  -1    3.81    0.38
  12  14   1    0.95    0.27
  12  14   1    0.51    0.29
  12 -14   1    1.38    0.33
 -12  14  -1    1.13    0.29
  12 -14   1    1.84    0.33
  13  14   1    0.98    0.25
  -8 -15   1    1.48    0.43
  -7 -15   1   -0.17    0.44
   6  15  -1    2.51    0.35
  -6 -15   1    2.32    0.46
   5  15  -1    0.66    0.32
   5 -15  -1    0.81    0.27
  -5 -15   1    0.07    0.45
  -4 -15   1    3.24    0.51
   4  15  -1    3.39    0.39
  -3 -15   1    3.03    0.35
  -3 -15   1    2.65    0.49
   3 -15  -1    3.66    0.40
   3  15  -1    2.16    0.36
  -2 -15   1    1.67    0.32
   2 -15  -1    1.68    0.38
  -2 -15   1    1.16    0.45
   1 -15  -1   15.44    0.88
  -1 -15   1   14.30    0.91
  -1 -15   1   13.71    0.83
   0 -15   1    2.59    0.46
   0 -15   1    2.55    0.31
   0 -15   1    2.51    0.36
   0 -15  -1    2.37    0.43
   1 -15   1   10.00    0.63
   1 -15   1   11.49    0.65
  -1 -15  -1   10.56    0.71
   1 -15   1   10.71    0.73
   1  15   1    9.75    0.63
  -2 -15  -1   13.73    0.85
   2  15   1   12.07    0.77
   2 -15   1   13.61    0.78
   2 -15   1   15.43    0.86
   2 -15   1   14.19    0.79
   3 -15   1    5.11    0.49
   3  15   1    3.72    0.38
  -3 -15  -1    4.44    0.50
   3 -15   1    3.99    0.39
   3 -15   1    4.09    0.40
   4  15   1    1.97    0.33
  -4 -15  -1    2.08    0.44
   4 -15   1    3.03    0.42
   4 -15   1    2.11    0.33
   4 -15   1    2.53    0.34
   5 -15   1    1.94    0.32
   5  15   1    1.98    0.32
   5 -15   1    2.40    0.33
  -5 -15  -1    1.63    0.43
   6  15   1    1.02    0.30
  -6 -15  -1    1.10    0.40
   6 -15   1    1.79    0.31
   6 -15   1    1.89    0.32
   7  15   1    0.69    0.27
   7 -15   1    1.04    0.30
  31   0  -2    7.69    0.55
  31   0  -2    8.96    0.56
  30   0  -2    0.68    0.38
  30   0  -2    0.41    0.37
  29   0  -2    3.52    0.45
  29   0  -2    3.68    0.48
  29   0  -2    3.60    0.48
  28   0  -2    1.16    0.44
  28   0  -2    1.24    0.47
  28   0  -2    1.69    0.48
  27   0  -2    0.17    0.46
  27   0  -2    0.23    0.51
  27   0  -2    0.61    0.49
  26   0  -2    2.88    0.58
  26   0  -2    2.71    0.57
  26   0  -2    3.72    0.54
 -26   0   2    3.66    0.54
  25   0  -2   23.44    1.38
 -25   0   2   24.92    1.36
  25   0  -2   24.30    1.39
  25   0  -2   23.09    1.36
  24   0  -2    7.62    0.72
  24   0  -2    7.98    0.70
  24   0  -2    8.14    0.69
 -24   0   2    7.37    0.68
  23   0  -2    6.29    0.66
  23   0  -2    5.43    0.62
  23   0  -2    6.44    0.67
 -23   0   2    7.64    0.66
 -22   0   2   47.08    2.38
  22   0  -2   46.99    2.39
  22   0  -2   46.51    2.39
  22   0  -2   43.39    2.38
  22   0  -2   40.71    2.53
  21   0  -2  119.93    6.11
  21   0  -2  112.04    6.27
  21   0  -2  120.10    6.11
  21   0  -2  123.87    6.12
 -21   0   2  125.03    6.12
 -20   0   2  176.82    8.74
  20   0  -2  169.97    8.89
  20   0  -2  179.83    8.74
  20   0  -2  164.78    8.71
  20   0  -2  181.77    8.74
  20   0  -2  173.62    8.73
  19   0  -2   69.32    3.61
  19   0  -2   67.60    3.59
  19   0  -2   73.35    3.78
  19   0  -2   73.43    3.62
  19   0  -2   74.47    3.62
 -19   0   2   70.68    3.61
  18   0  -2    1.27    0.49
  18   0  -2    0.88    0.38
  18   0  -2    1.14    0.40
  18   0  -2    0.89    0.38
 -18   0   2    0.78    0.38
  18   0  -2    1.42    0.38
  17   0  -2   30.19    1.59
  17   0  -2   31.05    1.60
  17   0  -2   34.22    1.77
  17   0  -2   29.62    1.58
 -17   0   2   30.13    1.59
  17   0  -2   29.16    1.59
  16   0  -2  110.80    5.71
  16   0  -2  111.70    5.71
  16   0  -2  118.40    5.72
  16   0  -2  116.29    5.72
  15   0  -2   88.53    4.49
  15   0  -2   90.14    4.50
  13   0  -2  670.33   33.64
  12   0  -2  134.16    7.01
  11   0  -2  155.87    7.77
  11   0  -2  149.07    7.96
  10   0  -2  554.35   29.26
  10   0  -2  595.06   29.10
   9   0  -2 1068.91   52.26
   9   0  -2  999.99   52.40
   8   0  -2 2269.89  112.96
   7   0  -2 9999.00  496.83
   6   0  -2 7583.15  376.82
  -5   0   2 2473.72  121.75
   5   0  -2 2441.08  121.63
   4   0  -2 1441.15   73.07
  -4   0   2 1582.04   73.17
  -3   0   2    0.20    0.51
  -2   0   2 1011.00   50.28
  -1   0   2  381.76   19.00
   0   0   2   45.37    2.28
   1   0   2   12.42    0.73
   2   0   2  453.32   22.57
   3   0   2    2.17    0.41
   4   0   2   88.06    4.70
   4   0   2   94.59    4.65
   5   0   2  568.48   28.36
   5   0   2  568.31   28.30
   6   0   2  670.64   33.69
   6   0   2  689.06   33.77
   7   0   2   29.30    1.60
   7   0   2   30.31    1.78
   8   0   2    0.80    0.72
   9   0   2    1.89    0.71
  10   0   2  255.33   12.94
  11   0   2   99.46    5.24
  12   0   2   22.13    1.52
  13   0   2   17.65    1.38
  13   0   2   20.43    1.21
  14   0   2  157.62    8.08
  14   0   2  175.87    8.21
 -14   0  -2  158.10    8.09
  14   0   2  164.72    8.08
  15   0   2    6.75    0.47
  15   0   2    6.54    0.44
 -15   0  -2    5.59    0.52
  15   0   2    7.51    0.68
  15   0   2    5.50    0.53
 -15   0  -2    4.77    0.91
  16   0   2   98.89    4.96
 -16   0  -2   84.76    5.11
  16   0   2  100.82    4.95
 -16   0  -2   97.97    4.98
  16   0   2  100.21    5.11
  16   0   2  100.17    4.97
  17   0   2  273.82   13.76
  17   0   2  276.76   13.77
 -17   0  -2  276.34   13.77
  17   0   2  275.00   13.76
  17   0   2  282.12   13.92
  18   0   2  129.32    6.89
  18   0   2  135.25    6.74
 -18   0  -2  136.50    6.77
  18   0   2  132.49    6.75
  18   0   2  134.92    6.74
  19   0   2    3.50    0.46
  19   0   2    3.46    0.34
  19   0   2    3.95    0.53
 -19   0  -2    3.38    0.53
  19   0   2    3.36    0.40
  19   0   2    2.65    0.59
  20   0   2   44.20    2.29
  20   0   2   42.48    2.25
  20   0   2   44.73    2.28
 -20   0  -2   47.02    2.34
  20   0   2   42.54    2.46
 -21   0  -2    7.05    0.69
  21   0   2    5.54    0.44
  21   0   2    6.40    0.52
  21   0   2    6.95    0.60
  22   0   2   47.55    2.38
  22   0   2   43.92    2.36
 -22   0  -2   45.28    2.41
  23   0   2    3.45    0.47
 -23   0  -2    4.25    0.64
  23   0   2    4.60    0.55
 -23   0  -2    5.30    1.61
 -24   0  -2    1.77    1.53
  24   0   2    1.81    0.40
  24   0   2    1.65    0.51
 -24   0  -2    1.66    0.59
 -25   0  -2    7.69    0.71
  25   0   2    9.55    0.67
  25   0   2    6.84    0.58
 -25   0  -2    9.36    1.60
  26   0   2    3.64    0.51
 -26   0  -2    4.26    1.41
 -26   0  -2    3.05    0.55
 -27   0  -2    2.54    1.27
 -27   0  -2    1.17    0.48
  27   0   2    1.24    0.43
  28   0   2    3.94    0.46
 -28   0  -2    4.90    1.15
  29   0   2   38.46    2.04
  29   0   2   40.69    2.05
  30   0   2    9.40    0.61
  31  -1  -2    2.43    0.35
  31  -1  -2    3.29    0.38
  31   1  -2    2.71    0.35
  30  -1  -2    0.63    0.39
  30  -1  -2    0.93    0.34
  30   1  -2   -0.02    0.36
  30  -1  -2   -0.05    0.36
  30   1  -2    0.68    0.36
  29  -1  -2    5.61    0.54
  29   1  -2    5.75    0.52
  29   1  -2    4.55    0.51
  29  -1  -2    5.32    0.53
  29  -1  -2    5.74    0.50
  28  -1  -2    5.34    0.57
  28   1  -2    4.13    0.54
  28   1  -2    6.02    0.54
  28   1  -2    5.32    0.53
 -28   1   2    5.83    0.55
  28  -1  -2    5.02    0.57
  28  -1  -2    4.51    0.52
  27   1  -2   12.75    0.84
  27  -1  -2   12.34    0.87
  27  -1  -2   12.95    0.83
  27   1  -2   11.65    0.86
  27  -1  -2   13.36    0.87
  27   1  -2   12.90    0.85
 -27   1   2   12.59    0.85
 -26   1   2   21.56    1.20
  26  -1  -2   20.20    1.18
  26   1  -2   20.07    1.20
  26   1  -2   19.24    1.18
  26   1  -2   19.96    1.21
  26  -1  -2   20.35    1.21
  26  -1  -2   21.05    1.21
  25   1  -2    8.37    0.74
  25   1  -2    8.50    0.74
  25   1  -2    8.65    0.73
  25  -1  -2    9.44    0.76
  25  -1  -2    8.43    0.71
 -25   1   2    9.85    0.75
  25  -1  -2    9.89    0.78
  24  -1  -2    4.36    0.57
  24   1  -2    4.11    0.59
 -24   1   2    4.33    0.59
  24  -1  -2    4.49    0.60
  24   1  -2    3.81    0.57
  24  -1  -2    3.31    0.63
  24   1  -2    3.00    0.58
  23   1  -2   15.19    0.99
  23   1  -2   16.05    1.00
 -23   1   2   17.17    1.01
  23   1  -2   15.73    0.99
  23  -1  -2   14.68    0.98
  23  -1  -2   15.68    1.02
  23  -1  -2   15.92    1.01
  22  -1  -2   22.07    1.22
 -22   1   2   21.77    1.25
  22   1  -2   22.05    1.23
  22   1  -2   19.33    1.38
  22  -1  -2   17.73    1.32
  22   1  -2   20.62    1.23
  22   1  -2   20.23    1.22
  22  -1  -2   20.71    1.21
  22  -1  -2   20.26    1.18
  22  -1  -2   22.43    1.24
 -22  -1   2   23.08    1.22
 -21  -1   2   15.13    0.87
 -21   1   2   14.06    0.87
  21  -1  -2   13.42    0.83
  21   1  -2   13.71    0.87
  21  -1  -2   12.74    0.87
  21   1  -2   12.70    0.88
  21  -1  -2   12.94    0.98
  21   1  -2   11.94    1.02
  21   1  -2   13.24    0.88
  21  -1  -2   13.34    0.88
  21  -1  -2   13.99    0.87
 -20  -1   2    2.56    0.45
  20   1  -2    2.20    0.58
  20  -1  -2    2.70    0.44
  20   1  -2    2.02    0.46
 -20   1   2    3.16    0.49
  20   1  -2    2.71    0.47
  20  -1  -2    2.24    0.44
  20   1  -2    3.20    0.44
  20  -1  -2    2.43    0.48
  20  -1  -2    1.35    0.49
  20  -1  -2    2.94    0.49
 -19  -1   2    6.70    0.57
  19  -1  -2    7.83    0.58
  19   1  -2    7.18    0.74
  19  -1  -2    5.98    0.55
  19   1  -2    6.87    0.57
  19  -1  -2    7.09    0.57
 -19   1   2    7.12    0.55
  19  -1  -2    5.77    0.66
  19   1  -2    5.87    0.56
  19  -1  -2    6.71    0.56
  19   1  -2    6.71    0.56
  18   1  -2    5.79    0.50
  18   1  -2    5.58    0.50
 -18  -1   2    5.86    0.51
  18  -1  -2    6.22    0.63
  18  -1  -2    6.09    0.52
  18  -1  -2    5.81    0.51
  18   1  -2    5.17    0.50
  18  -1  -2    5.66    0.51
  18   1  -2    5.71    0.68
  18  -1  -2    5.53    0.50
  18   1  -2    5.64    0.50
  17   1  -2    7.07    0.55
  17   1  -2    6.36    0.53
  17  -1  -2    7.48    0.55
  17   1  -2    6.86    0.54
 -17  -1   2    7.62    0.53
  17  -1  -2    7.48    0.55
  17  -1  -2    7.99    0.53
  17   1  -2    7.75    0.74
  17  -1  -2    6.92    0.52
  17   1  -2    7.11    0.55
  16   1  -2    0.49    0.34
  16   1  -2    0.71    0.31
  16  -1  -2    0.09    0.32
  16   1  -2    0.95    0.37
  16   1  -2    0.22    0.36
  16   1  -2    0.76    0.49
  16  -1  -2    0.29    0.30
  16  -1  -2    0.71    0.34
  15  -1  -2   20.12    1.06
  15   1  -2   19.39    1.06
  15   1  -2   18.90    1.07
  15   1  -2   19.32    1.07
  15   1  -2   21.14    1.25
  14  -1  -2    2.85    0.48
  13  -1  -2    0.68    0.43
  13   1  -2    0.57    0.81
  12  -1  -2  142.43    6.98
  12   1  -2  125.10    7.21
  11  -1  -2   65.98    3.33
  11   1  -2   60.82    3.59
  10  -1  -2  102.92    5.11
  10   1  -2   94.00    5.34
  -9   1   2   78.56    4.17
   9  -1  -2   76.09    3.85
   9   1  -2   72.38    4.11
   8  -1  -2   32.11    1.66
  -8   1   2   31.78    2.01
   8   1  -2   28.22    1.95
  -7   1   2 1435.54   69.93
   7   1  -2 1287.20   69.90
   7  -1  -2 1426.21   69.76
   6  -1  -2   64.10    3.35
  -6   1   2   79.82    3.58
  -5   1   2  495.25   24.75
   4   1  -2  118.13    5.90
   4  -1  -2  117.11    5.87
  -4   1   2  119.90    6.00
   3   1  -2    4.53    0.37
   3  -1  -2    4.72    0.28
   2  -1  -2   12.57    0.65
   2   1  -2   12.31    0.69
   1  -1  -2    9.41    0.50
   1   1  -2    8.97    0.54
   0  -1   2  132.60    6.60
   0   1  -2  137.73    6.62
   0   1   2  134.75    6.64
   0   1   2  127.73    6.60
   1   1   2   10.40    0.63
  -1   1  -2   11.96    0.67
   1   1   2   11.82    0.83
  -1  -1  -2   11.75    0.76
   2   1   2   12.41    0.76
  -2  -1  -2   13.92    0.96
  -3   1  -2   39.24    1.99
   3   1   2   37.06    1.95
  -4   1  -2   19.73    1.21
   4   1   2   19.85    1.10
   5   1   2   31.06    1.64
   6   1   2   66.61    3.40
   7   1   2    0.81    0.43
   8   1   2   16.03    1.00
   8  -1   2   16.60    1.00
   9   1   2   85.18    4.26
   9   1   2   77.57    4.45
   9  -1   2   83.36    4.26
  10  -1   2   10.15    0.73
  10   1   2    9.24    0.75
  11   1   2    0.87    0.52
  11  -1   2    0.64    0.49
  11   1   2    1.08    0.85
  12  -1   2    0.74    0.48
  12   1   2    1.17    0.80
  12   1   2    0.15    0.51
  13   1   2   18.60    1.47
  13  -1   2   19.21    1.18
 -14   1  -2    0.63    0.36
  14   1   2    0.86    0.36
 -14  -1  -2    0.69    0.37
  14  -1   2    0.35    0.46
  14  -1   2    0.57    0.35
  14  -1   2    0.73    0.31
  14   1   2    0.72    0.28
 -14   1  -2    0.50    0.65
 -15   1  -2    0.83    0.68
  15   1   2    0.52    0.30
  15  -1   2    1.25    0.51
  15  -1   2    0.64    0.38
 -15   1  -2    0.72    0.41
  15   1   2    0.85    0.25
 -15  -1  -2    0.68    0.38
  15   1   2    0.78    0.38
  15  -1   2    1.08    0.26
  15  -1   2    1.07    0.33
  16  -1   2    0.68    0.49
  16  -1   2    0.55    0.35
 -16   1  -2    0.82    0.41
  16  -1   2    0.76    0.30
  16   1   2    0.47    0.38
  16   1   2    0.33    0.29
 -16  -1  -2    1.02    0.42
  16   1   2    0.68    0.32
  16  -1   2    0.78    0.41
  17  -1   2    3.38    0.61
  17   1   2    3.46    0.41
  17  -1   2    4.17    0.39
 -17  -1  -2    3.06    0.47
  17   1   2    3.55    0.37
  17  -1   2    3.54    0.43
 -17   1  -2    3.24    0.53
  17   1   2    3.22    0.49
 -18   1  -2   23.58    1.35
  18   1   2   22.69    1.29
  18  -1   2   23.79    1.30
 -18  -1  -2   23.59    1.32
  18  -1   2   24.41    1.28
  18   1   2   23.99    1.27
  18   1   2   21.08    1.47
  18   1   2   22.84    1.32
  18  -1   2   23.67    1.45
  18   1   2   24.88    1.26
  19   1   2    7.52    0.57
  19  -1   2    7.31    0.54
  19  -1   2    5.73    0.72
  19   1   2    7.31    0.66
 -19   1  -2    7.88    0.68
  19   1   2    7.08    0.49
 -19  -1  -2    7.64    0.64
  19   1   2    7.24    0.53
  19   1   2    6.08    0.73
  19  -1   2    6.57    0.59
  20  -1   2    5.05    0.65
  20   1   2    5.81    0.50
  20  -1   2    5.98    0.58
 -20   1  -2    6.40    0.67
 -20  -1  -2    5.77    0.64
  20   1   2    5.80    0.54
  20   1   2    4.67    0.70
  20  -1   2    5.51    0.50
  20   1   2    5.62    0.44
  20   1   2    6.23    0.64
 -21  -1  -2    1.82    0.56
  21  -1   2    1.50    0.40
  21  -1   2    1.41    0.51
  21   1   2    0.90    0.57
 -21  -1  -2    1.57    1.44
  21   1   2    1.41    0.32
 -21   1  -2    1.04    0.62
  21   1   2    1.31    0.46
  21   1   2    1.32    0.38
  21  -1   2    1.41    0.55
  22  -1   2    4.08    0.58
 -22  -1  -2    4.60    0.62
  22  -1   2    4.06    0.48
  22   1   2    4.10    0.40
  22   1   2    4.21    0.47
 -22   1  -2    4.75    0.67
  22   1   2    4.93    0.54
 -22  -1  -2    3.36    1.55
  23   1   2    7.81    0.63
 -23  -1  -2    7.10    0.71
  23  -1   2    7.23    0.59
 -23   1  -2    8.29    0.76
  23  -1   2    7.41    0.66
  23   1   2    6.98    0.57
 -23  -1  -2    7.62    1.64
  23   1   2    6.22    0.49
 -24  -1  -2    1.62    0.56
  24   1   2    2.00    0.48
 -24  -1  -2    2.17    1.56
  24  -1   2    2.48    0.44
  24  -1   2    1.82    0.55
 -24   1  -2    2.21    0.62
 -25   1  -2    0.44    0.59
 -25   1  -2    3.23    1.49
  25  -1   2    2.35    0.52
  25   1   2    1.17    0.47
 -25  -1  -2    1.18    0.52
 -25  -1  -2    2.15    1.48
  25  -1   2    1.91    0.40
  26   1   2    2.41    0.45
  26  -1   2    2.40    0.49
  26  -1   2    2.09    0.40
 -26   1  -2    2.09    0.54
 -26   1  -2    5.12    1.41
 -26  -1  -2    4.72    1.46
 -27   1  -2    1.90    0.51
 -27   1  -2    3.39    1.26
  27  -1   2    2.55    0.53
  27  -1   2    2.12    0.46
 -27  -1  -2    0.81    1.28
  27   1   2    2.27    0.43
  28  -1   2    7.04    0.60
  28   1   2    6.46    0.53
  28  -1   2    6.89    0.56
 -28  -1  -2    5.62    1.21
 -28   1  -2    7.38    0.59
  29  -1   2    3.89    0.43
  29  -1   2    4.17    0.46
  29   1   2    3.80    0.39
  30  -1   2    2.21    0.34
  30  -1   2    2.79    0.37
  30  -2  -2   -0.04    0.36
 -30   2   2    0.37    0.36
  30  -2  -2    0.52    0.32
  30   2  -2    0.68    0.33
  30   2  -2    0.43    0.33
  29  -2  -2    0.65    0.36
  29  -2  -2    1.33    0.42
  29   2  -2    0.19    0.39
  29   2  -2    0.86    0.38
 -29   2   2    0.11    0.43
 -28   2   2    0.06    0.47
  28  -2  -2    0.05    0.45
  28   2  -2   -0.02    0.43
  28   2  -2    0.03    0.41
  28  -2  -2    0.04    0.41
  27  -2  -2    6.51    0.57
  27   2  -2    6.44    0.58
  27  -2  -2    6.83    0.62
 -27   2   2    5.49    0.63
  27   2  -2    6.68    0.60
  27   2  -2    5.50    0.59
  26  -2  -2   -0.18    0.51
  26   2  -2    0.95    0.49
  26   2  -2   -0.41    0.51
  26   2  -2    0.62    0.48
  26  -2  -2   -0.41    0.47
 -26   2   2    0.56    0.53
  25  -2  -2    9.05    0.69
 -25   2   2    8.31    0.75
  25   2  -2    8.45    0.72
  25   2  -2    7.70    0.69
  25   2  -2    8.48    0.69
  25  -2  -2    7.91    0.72
  24  -2  -2   80.77    4.09
 -24   2   2   82.05    4.11
  24  -2  -2   82.94    4.11
  24   2  -2   79.23    4.09
  24   2  -2   78.34    4.11
  24   2  -2   78.77    4.09
  23  -2  -2    6.18    0.62
  23   2  -2    5.77    0.64
 -23   2   2    5.10    0.66
  23  -2  -2    5.66    0.61
  23   2  -2    6.39    0.61
  23   2  -2    4.79    0.62
  22   2  -2   57.72    2.96
  22   2  -2   58.56    2.96
  22   2  -2   56.55    2.96
  22   2  -2   52.42    3.15
  22  -2  -2   54.39    2.93
 -22   2   2   57.73    2.97
  22  -2  -2   60.60    2.97
  22  -2  -2   58.38    2.95
  21   2  -2    6.09    0.45
  21   2  -2    6.31    0.59
  21  -2  -2    4.63    0.60
 -21   2   2    7.10    0.60
  21  -2  -2    5.98    0.58
  21   2  -2    5.22    0.74
  21  -2  -2    6.94    0.56
  21   2  -2    5.41    0.59
  21  -2  -2    5.61    0.58
  21   2  -2    6.00    0.57
 -20   2   2    0.98    0.46
  20  -2  -2    0.93    0.44
  20   2  -2    1.07    0.43
  20   2  -2    1.25    0.56
  20  -2  -2    1.94    0.41
  20  -2  -2    1.09    0.44
  20   2  -2    1.52    0.45
  20   2  -2    0.35    0.29
  20   2  -2    0.72    0.44
  20  -2  -2    1.17    0.46
  19   2  -2   15.87    1.13
  19   2  -2   15.80    0.93
  19   2  -2   16.32    0.95
  19  -2  -2   15.50    0.94
  19  -2  -2   15.47    0.94
  19  -2  -2   15.46    0.91
  19   2  -2   15.88    0.93
  19  -2  -2   15.43    0.94
  19   2  -2   16.01    0.86
  19  -2  -2   13.23    1.01
  18  -2  -2    8.32    0.63
  18   2  -2    9.41    0.55
  18  -2  -2    8.16    0.60
  18   2  -2    9.91    0.63
  18   2  -2    8.10    0.63
  18  -2  -2    8.84    0.63
  18  -2  -2    8.48    0.63
  18   2  -2   10.64    0.86
  18   2  -2    9.05    0.64
  17   2  -2   12.82    0.78
  17   2  -2   13.61    0.71
  17   2  -2   11.44    0.76
  17   2  -2   13.66    0.99
  17  -2  -2   13.22    0.76
  17  -2  -2   13.33    0.77
  17   2  -2   12.03    0.76
  17  -2  -2   11.32    0.75
 -17  -2   2    9.82    1.11
  17  -2  -2   13.40    0.77
  16  -2  -2    6.35    0.50
 -16  -2   2    6.26    0.88
  16   2  -2    6.21    0.52
  16   2  -2    6.72    0.51
  16  -2  -2    6.96    0.49
  16   2  -2    6.92    0.49
  16  -2  -2    5.20    0.47
  16   2  -2    7.05    0.43
  16   2  -2    7.27    0.73
  16  -2  -2    6.06    0.50
  15   2  -2   62.24    3.20
  15  -2  -2   64.66    3.20
  15  -2  -2   63.82    3.20
  15   2  -2   62.07    3.19
  15   2  -2   72.80    3.39
  15   2  -2   59.65    3.19
  15  -2  -2   61.67    3.28
  15   2  -2   64.78    3.20
  14  -2  -2    6.75    0.56
  14  -2  -2    6.50    0.47
  13  -2  -2   40.88    2.12
  13   2  -2   35.96    2.48
  12   2  -2    1.52    0.91
  12  -2  -2    1.99    0.40
  11   2  -2   18.01    1.59
  11  -2  -2   22.07    1.19
  10  -2  -2  156.44    7.66
  10   2  -2  136.44    7.91
   9   2  -2   16.19    1.02
   9  -2  -2   16.34    0.90
   8   2  -2    0.82    0.47
   8  -2  -2    0.96    0.29
  -7   2   2   54.81    2.91
   7  -2  -2   51.55    2.65
   7   2  -2   53.06    2.72
   6  -2  -2   11.48    0.65
   6   2  -2   12.12    0.78
  -6   2   2   13.28    1.04
   5   2  -2  728.61   36.26
   4   2  -2    0.81    0.35
   4  -2  -2    0.81    0.13
   3   2  -2  304.48   15.18
   2   2  -2  140.43    7.04
  -1  -2   2   10.22    0.82
   1   2  -2    9.99    0.67
  -1   2   2   11.06    0.56
  -1   2   2   11.81    0.88
   0   2   2  228.21   11.08
   0  -2   2  214.98   11.13
   0   2   2  219.60   11.18
   0   2  -2  219.59   11.11
   0   2  -2  214.05   11.15
  -1   2  -2  279.87   13.99
   1   2   2  281.73   14.06
  -1   2  -2  276.57   13.97
   1   2   2  281.42   13.94
  -2   2  -2  856.37   42.21
   2   2   2  845.92   42.18
  -2   2  -2  845.15   42.21
  -3  -2  -2  283.28   14.04
   3   2   2  277.92   13.91
  -4  -2  -2    0.66    0.81
   4   2   2    0.22    0.33
  -4   2  -2    0.55    0.46
   4  -2   2   -0.02    0.51
   5  -2   2    2.49    0.53
  -5  -2  -2    2.71    0.88
  -5   2  -2    2.70    0.58
   5   2   2    2.68    0.41
   6  -2   2   19.69    1.18
   6   2   2   19.69    1.13
  -6   2  -2   21.16    1.29
   7  -2   2   17.97    1.06
   7   2   2   17.20    1.03
  -7   2  -2   16.98    1.23
  -8   2  -2    2.67    0.75
   8  -2   2    2.24    0.47
   8   2   2    2.02    0.45
   9   2   2    4.58    0.53
   9  -2   2    3.98    0.53
  10   2   2  101.45    5.20
  10  -2   2  101.99    5.18
  11   2   2   97.88    4.87
  11  -2   2   95.72    4.85
  11   2   2   84.39    5.11
  12   2   2   96.80    4.87
  12  -2   2   96.43    4.86
  12   2   2   84.96    5.13
 -13   2  -2    1.63    0.39
  13  -2   2    1.44    0.40
  13   2   2    1.16    0.53
  13   2   2    1.50    0.36
  13  -2   2    1.79    0.49
  14  -2   2    0.02    0.44
  14   2   2    0.49    0.37
 -14   2  -2    0.92    0.39
  14  -2   2    0.39    0.32
 -14   2  -2   -0.17    0.27
  14  -2   2    0.26    0.28
 -14  -2  -2   -0.01    0.36
  14   2   2    0.34    0.52
  14   2   2    0.33    0.26
 -14   2  -2    0.51    0.62
 -15   2  -2    3.70    0.45
  15  -2   2    3.86    0.41
  15  -2   2    4.43    0.38
 -15   2  -2    2.71    0.71
 -15   2  -2    3.13    0.36
  15  -2   2    4.25    0.57
  15   2   2    3.70    0.36
  15   2   2    4.37    0.59
  15   2   2    3.35    0.36
 -15  -2  -2    3.91    0.46
  15   2   2    3.49    0.44
  16  -2   2   38.52    1.89
  16   2   2   35.59    1.87
  16  -2   2   36.73    1.88
  16  -2   2   37.12    2.04
 -16   2  -2   36.52    1.88
  16   2   2   34.58    1.90
  16   2   2   37.38    2.07
 -16  -2  -2   34.73    1.91
  16   2   2   37.66    1.88
 -16   2  -2   36.07    1.91
 -16   2  -2   32.50    2.08
 -17   2  -2    9.70    0.73
  17   2   2    9.92    0.64
  17  -2   2   10.15    0.83
 -17  -2  -2   10.90    0.71
  17  -2   2   10.34    0.68
  17   2   2   10.18    0.62
  17   2   2   10.50    0.64
  17   2   2    9.62    0.71
  17  -2   2   10.09    0.65
  17   2   2    9.94    0.86
 -18   2  -2   30.97    1.70
 -18  -2  -2   33.59    1.69
  18   2   2   30.88    1.64
  18  -2   2   29.03    1.81
  18  -2   2   30.97    1.67
  18   2   2   30.13    1.69
  18   2   2   32.50    1.65
  18   2   2   30.24    1.65
  18  -2   2   31.82    1.66
  19  -2   2    5.73    0.66
  19   2   2    5.90    0.63
  19  -2   2    5.51    0.56
  19   2   2    5.68    0.49
 -19   2  -2    5.91    0.64
  19   2   2    5.33    0.48
 -19  -2  -2    5.54    0.58
 -19  -2  -2    6.88    1.39
  19  -2   2    5.45    0.49
  19   2   2    5.45    0.45
 -20   2  -2    3.48    0.65
  20  -2   2    2.95    0.56
  20   2   2    2.96    0.42
  20   2   2    3.46    0.40
  20  -2   2    3.79    0.52
  20  -2   2    3.70    0.43
  20   2   2    2.33    0.57
  20   2   2    3.47    0.45
 -20  -2  -2    3.52    0.54
 -21  -2  -2   17.65    1.09
  21   2   2   16.68    0.98
  21  -2   2   18.88    1.02
  21   2   2   18.31    1.10
  21   2   2   17.32    1.02
 -21   2  -2   16.52    1.13
 -21  -2  -2   16.62    1.80
  21  -2   2   17.79    1.07
  22   2   2    1.05    0.33
  22  -2   2    0.36    0.41
  22  -2   2   -0.27    0.55
 -22  -2  -2    0.86    1.50
  22   2   2    0.59    0.60
 -22   2  -2    0.56    0.64
 -22  -2  -2    0.32    0.52
  22   2   2    1.57    0.44
 -23   2  -2    6.96    0.74
 -23  -2  -2    7.25    1.66
 -23  -2  -2    6.69    0.65
  23  -2   2    6.63    0.67
  23   2   2    6.46    0.56
  23   2   2    5.66    0.47
  23   2   2    6.29    0.72
  23  -2   2    5.98    0.55
  24   2   2   17.67    1.06
  24  -2   2   21.54    1.18
 -24   2  -2   21.26    1.22
  24  -2   2   19.26    1.12
  24   2   2   19.47    1.12
 -24  -2  -2   18.01    1.95
  24   2   2   21.66    1.22
  25  -2   2    0.20    0.39
  25  -2   2    0.56    0.57
  25   2   2    0.48    0.29
 -25   2  -2    1.14    0.60
 -25  -2  -2    0.25    1.51
  25  -2   2    0.11    0.50
  25   2   2    0.75    0.42
 -26   2  -2    2.96    0.57
  26  -2   2    2.13    0.41
  26   2   2    2.99    0.44
  26  -2   2    2.84    0.52
 -26   2  -2    4.01    1.37
 -26  -2  -2    1.65    1.40
  26  -2   2    2.91    0.57
  27   2   2    0.36    0.37
 -27   2  -2    0.77    0.49
  27  -2   2    0.63    0.35
  27  -2   2    1.25    0.49
 -27  -2  -2    1.71    1.28
  27  -2   2    0.89    0.45
 -28   2  -2   -0.25    0.44
  28  -2   2    0.25    0.40
  28   2   2    0.99    0.33
 -28  -2  -2    1.33    1.12
  28  -2   2    0.63    0.44
  29   2   2    1.06    0.29
  29  -2   2    0.41    0.36
  29  -2   2    0.93    0.39
 -29   2  -2    0.22    0.38
  30   3  -2    5.39    0.48
 -30   3   2    6.84    0.53
  30  -3  -2    6.12    0.51
  30   3  -2    6.92    0.47
  29   3  -2   -0.01    0.35
  29  -3  -2    0.46    0.40
 -29   3   2    0.77    0.43
  29  -3  -2    0.02    0.39
  29   3  -2    0.35    0.33
  29  -3  -2    0.52    0.34
  28   3  -2    0.67    0.38
  28  -3  -2   -0.19    0.39
  28  -3  -2    0.24    0.45
  28   3  -2    0.38    0.40
  28  -3  -2    0.08    0.44
 -28   3   2    0.51    0.46
  27  -3  -2    2.29    0.45
 -27   3   2    2.05    0.54
  27   3  -2    1.72    0.45
  27   3  -2    2.60    0.44
  27  -3  -2    1.81    0.51
  27  -3  -2    1.84    0.49
 -26   3   2    2.67    0.60
  26  -3  -2    3.05    0.56
  26  -3  -2    3.02    0.50
  26  -3  -2    3.40    0.55
  26   3  -2    2.56    0.51
  26   3  -2    2.74    0.48
  25  -3  -2    0.43    0.50
  25   3  -2    0.30    0.45
  25  -3  -2    0.34    0.55
  25   3  -2    1.29    0.53
  25   3  -2    0.42    0.48
 -25   3   2   -0.06    0.56
  25  -3  -2    0.32    0.45
  24  -3  -2   30.00    1.55
  24  -3  -2   27.40    1.52
  24   3  -2   26.50    1.54
  24   3  -2   26.87    1.54
 -24   3   2   28.35    1.56
  24   3  -2   27.36    1.52
  24  -3  -2   27.58    1.54
  23   3  -2   42.77    2.21
  23  -3  -2   42.80    2.24
  23   3  -2   41.32    2.23
  23  -3  -2   41.28    2.21
  23  -3  -2   43.85    2.23
 -23   3   2   41.80    2.24
  23   3  -2   40.80    2.23
  22  -3  -2   72.52    3.70
  22  -3  -2   74.37    3.72
  22   3  -2   71.16    3.71
  22  -3  -2   76.68    3.71
  22   3  -2   70.92    3.71
 -22   3   2   70.95    3.71
  22   3  -2   70.60    3.69
  21  -3  -2    0.84    0.46
 -21   3   2    2.28    0.50
  21  -3  -2    1.62    0.49
  21   3  -2    1.21    0.60
  21   3  -2    1.37    0.44
  21  -3  -2    1.79    0.48
  21   3  -2    1.32    0.34
  21   3  -2    1.59    0.52
  21   3  -2    0.96    0.49
  20   3  -2    6.30    0.56
  20   3  -2    5.48    0.58
  20   3  -2    5.43    0.52
 -20  -3   2    4.97    1.12
  20   3  -2    5.79    0.74
  20  -3  -2    5.74    0.55
  20   3  -2    5.34    0.45
  20  -3  -2    5.71    0.55
  20  -3  -2    5.49    0.50
  20  -3  -2    4.78    0.55
  19   3  -2    1.42    0.59
  19   3  -2    2.06    0.41
  19   3  -2    1.60    0.33
  19   3  -2    1.93    0.42
  19  -3  -2    1.50    0.38
  19   3  -2    1.79    0.46
 -19  -3   2    2.42    0.99
  19  -3  -2    1.42    0.43
  19  -3  -2    1.80    0.44
  19  -3  -2    1.93    0.44
  18  -3  -2   34.58    1.79
  18  -3  -2   35.79    1.79
  18   3  -2   34.96    1.79
  18   3  -2   32.49    1.77
  18   3  -2   34.38    1.80
  18  -3  -2   31.76    1.76
  18   3  -2   36.14    1.76
  18  -3  -2   31.04    1.86
  18  -3  -2   34.68    1.80
  17  -3  -2    0.68    0.37
  17  -3  -2    0.90    0.37
  17   3  -2    1.44    0.36
  17  -3  -2    1.14    0.41
  17   3  -2    1.03    0.40
  17  -3  -2    1.31    0.35
  17   3  -2    1.43    0.41
 -17  -3   2    2.29    0.91
  17   3  -2    1.67    0.31
  16  -3  -2   -0.09    0.34
  16   3  -2    0.65    0.29
  16  -3  -2    0.14    0.32
 -16  -3   2    0.64    0.80
  16   3  -2    0.46    0.32
  16  -3  -2    0.20    0.33
  16  -3  -2    0.56    0.38
  16   3  -2    0.96    0.38
  16   3  -2    0.84    0.37
  15   3  -2   14.33    0.85
  15  -3  -2   15.26    0.83
  15  -3  -2   14.40    0.88
  15   3  -2   13.93    0.81
  15   3  -2   15.49    0.80
  15  -3  -2   14.94    0.82
  15   3  -2   14.47    0.85
  15  -3  -2   14.14    0.83
  15  -3  -2   12.62    0.79
  14   3  -2   62.12    3.19
  14  -3  -2   58.46    3.24
  14   3  -2   66.62    3.35
  14   3  -2   65.55    3.20
  14  -3  -2   60.76    3.18
  14  -3  -2   65.20    3.19
  13   3  -2   17.05    1.11
  13  -3  -2   16.05    0.95
  12  -3  -2   18.44    1.04
  12   3  -2   19.52    1.20
  11  -3  -2   10.32    0.66
  11   3  -2    8.69    1.21
  11   3  -2   11.30    0.86
  10   3  -2    0.37    0.54
  10  -3  -2    0.80    0.29
   9  -3  -2    5.15    0.40
   9   3  -2    6.05    0.64
   8   3  -2    5.38    0.59
   8  -3  -2    6.00    0.40
   7   3  -2   59.84    2.97
   7  -3  -2   56.12    2.87
   6  -3  -2    7.47    0.42
   6   3  -2    6.80    0.61
   5   3  -2  600.70   29.92
  -4  -3   2  785.28   39.47
   4   3  -2  792.66   39.35
  -3  -3   2  346.19   17.58
   3   3  -2  351.50   17.46
  -2  -3   2  395.46   18.95
  -2   3   2  366.88   18.93
   2   3  -2  375.92   18.85
  -1  -3   2 1556.90   76.54
  -1   3   2 1529.00   76.43
  -1   3   2 1551.63   76.57
   1   3  -2 1567.92   76.48
   0   3   2   10.72    0.57
   0  -3   2   10.71    0.84
   0   3  -2    9.79    0.68
   0   3   2    9.15    1.05
   0   3  -2   10.27    1.00
   1   3   2  958.76   48.38
  -1   3  -2  975.79   48.42
   1   3   2  991.10   48.55
  -1   3  -2 1016.53   48.48
  -2   3  -2 2091.73  102.32
  -2   3  -2 2054.65  102.36
   2   3   2 2062.09  102.29
   2   3   2 1968.48  102.43
   3   3   2    2.70    0.34
  -3   3  -2    2.71    0.47
  -3   3  -2    2.74    0.60
   4  -3   2   27.00    1.61
  -4  -3  -2   29.89    1.85
   4   3   2   29.65    1.53
   5  -3   2   76.63    4.12
  -5  -3  -2   84.41    4.32
   5   3   2   81.88    4.08
  -6  -3  -2   53.38    3.08
   6   3   2   54.26    2.80
  -6   3  -2   54.64    2.90
   6  -3   2   53.76    2.83
   7  -3   2  300.15   14.75
   7   3   2  289.08   14.73
  -7  -3  -2  299.67   14.97
  -7   3  -2  293.59   14.84
  -8   3  -2   76.59    4.27
   8   3   2   80.67    4.13
   8  -3   2   82.85    4.14
   9  -3   2  206.14   10.20
  -9   3  -2  196.41   10.36
   9   3   2  202.51   10.20
  10   3   2    3.70    0.55
  10  -3   2    3.05    0.50
 -10   3  -2    3.23    0.76
  11  -3   2    0.92    0.46
  11   3   2   -0.06    0.48
  12  -3   2   27.21    1.55
  12   3   2   27.43    1.58
 -13   3  -2    2.40    0.31
  13   3   2    1.76    0.40
  13  -3   2    2.46    0.31
 -13   3  -2    2.48    0.65
 -13   3  -2    2.47    0.55
 -13  -3  -2    3.09    0.93
  13   3   2    1.55    0.51
  13  -3   2    2.29    0.47
  13  -3   2    1.68    0.34
  14   3   2    3.68    0.46
  14   3   2    3.71    0.34
  14  -3   2    3.96    0.53
  14   3   2    3.99    0.37
 -14   3  -2    3.74    0.37
  14   3   2    4.57    0.59
 -14  -3  -2    4.83    0.44
 -14  -3  -2    3.92    1.04
  14  -3   2    4.33    0.40
 -14   3  -2    4.62    0.67
  14  -3   2    4.25    0.38
 -15  -3  -2    7.11    0.54
  15   3   2    7.30    0.49
 -15  -3  -2    9.00    1.24
 -15   3  -2    6.77    0.79
  15   3   2    7.02    0.70
  15   3   2    6.98    0.47
  15  -3   2    7.62    0.65
 -15   3  -2    6.69    0.50
  15  -3   2    7.09    0.53
  15  -3   2    6.48    0.51
  15   3   2    7.07    0.56
 -16   3  -2   17.34    1.21
  16   3   2   15.72    0.90
  16  -3   2   16.36    0.92
  16   3   2   16.26    0.91
 -16  -3  -2   15.87    1.54
  16  -3   2   17.89    1.09
  16   3   2   16.16    1.11
 -16   3  -2   15.43    0.98
 -16  -3  -2   15.56    0.96
 -16   3  -2   16.94    0.92
  16   3   2   15.84    0.97
  16  -3   2   17.06    0.94
  17   3   2   14.26    0.81
  17   3   2   13.97    0.89
 -17  -3  -2   13.79    1.47
 -17   3  -2   14.00    0.83
  17  -3   2   14.67    0.84
  17  -3   2   13.02    0.97
  17   3   2   14.31    0.82
 -17  -3  -2   13.89    0.87
 -17   3  -2   12.44    1.16
 -17   3  -2   14.69    0.90
 -18   3  -2    2.57    0.56
 -18   3  -2    2.12    0.38
  18   3   2    2.76    0.37
  18   3   2    3.25    0.38
  18   3   2    2.53    0.52
 -18   3  -2    1.74    0.88
  18  -3   2    2.65    0.42
 -18  -3  -2    3.02    0.48
 -18  -3  -2    3.28    1.34
  18  -3   2    2.70    0.53
  19   3   2    1.56    0.52
  19   3   2    1.09    0.36
 -19   3  -2    0.99    0.59
  19  -3   2    1.11    0.39
  19  -3   2    2.26    0.52
 -19  -3  -2    1.12    0.49
  19   3   2    1.43    0.36
 -19  -3  -2    1.27    1.35
  20   3   2   23.13    1.33
  20   3   2   23.25    1.25
  20   3   2   22.18    1.50
  20  -3   2   21.08    1.41
  20   3   2   22.74    1.26
 -20   3  -2   24.22    1.36
  20  -3   2   24.04    1.28
 -20  -3  -2   19.51    1.99
  21   3   2   27.90    1.55
  21   3   2   30.23    1.62
 -21  -3  -2   27.68    2.25
  21  -3   2   29.40    1.57
  21   3   2   29.01    1.54
 -21   3  -2   30.17    1.66
  22   3   2    8.31    0.57
  22  -3   2    7.20    0.62
  22   3   2    8.04    0.75
 -22  -3  -2    7.89    1.64
 -22   3  -2    7.79    0.81
  22   3   2    7.09    0.60
 -23   3  -2    1.05    0.65
  23   3   2    0.25    0.41
  23   3   2    1.19    0.63
  23   3   2    0.72    0.36
 -23  -3  -2    0.76    1.53
  23  -3   2    1.52    0.61
  23  -3   2    1.17    0.42
  24  -3   2    0.18    0.58
  24  -3   2    0.14    0.42
  24   3   2    0.45    0.40
 -24   3  -2    0.76    0.63
 -24  -3  -2    0.32    1.49
  24   3   2    0.46    0.33
  24   3   2    0.48    0.59
 -25  -3  -2    0.59    1.47
  25  -3   2    1.28    0.56
  25   3   2    0.38    0.37
 -25   3  -2    0.58    0.58
  25   3   2    1.00    0.56
  25  -3   2    0.04    0.39
  25   3   2    0.35    0.31
 -26   3  -2   18.18    1.07
  26  -3   2   19.94    1.04
  26   3   2   15.75    0.96
 -26  -3  -2   18.90    1.74
  26   3   2   19.42    1.04
  26   3   2   15.26    0.93
  26  -3   2   16.69    0.98
  27  -3   2    2.35    0.38
  27  -3   2    2.99    0.51
 -27   3  -2    3.41    0.53
  28  -3   2   12.30    0.77
 -28   3  -2   11.51    0.78
  29  -3   2    0.69    0.37
 -29   3  -2    0.63    0.38
  30  -4  -2    4.36    0.40
  30  -4  -2    3.83    0.42
  29  -4  -2    4.39    0.41
  29  -4  -2    4.44    0.47
  29  -4  -2    4.75    0.46
  29   4  -2    3.87    0.42
 -28   4   2    2.39    0.50
  28  -4  -2    1.52    0.38
  28   4  -2    1.72    0.40
  28  -4  -2    2.29    0.45
  28  -4  -2    1.43    0.43
 -27   4   2    7.03    0.63
  27  -4  -2    5.79    0.52
  27   4  -2    4.79    0.52
  27   4  -2    5.92    0.49
  27  -4  -2    5.16    0.57
  27  -4  -2    5.11    0.56
  26   4  -2    0.98    0.39
  26  -4  -2    1.18    0.49
  26  -4  -2    1.34    0.44
  26   4  -2    0.67    0.46
 -26   4   2    0.78    0.57
  26  -4  -2    1.06    0.50
 -25   4   2   -0.20    0.56
  25   4  -2    0.05    0.48
  25  -4  -2    0.85    0.45
  25   4  -2    0.13    0.40
  25  -4  -2    0.27    0.50
  25  -4  -2   -0.25    0.51
  24  -4  -2    2.88    0.54
 -24   4   2    3.34    0.62
  24   4  -2    2.64    0.46
  24  -4  -2    2.97    0.51
  24   4  -2    2.79    0.53
  24  -4  -2    3.22    0.57
 -23   4   2    9.16    0.75
  23   4  -2    7.17    0.69
  23   4  -2    7.09    0.62
  23  -4  -2    8.61    0.67
  23  -4  -2    8.69    0.72
  23  -4  -2    8.84    0.69
  22  -4  -2    2.37    0.51
  22  -4  -2    2.64    0.52
  22  -4  -2    2.35    0.53
  22   4  -2    2.25    0.52
  22   4  -2    1.98    0.44
 -22   4   2    2.72    0.58
  21   4  -2    1.56    0.49
  21  -4  -2    1.59    0.50
  21  -4  -2    2.41    0.49
  21  -4  -2    2.27    0.53
  21   4  -2    1.61    0.42
  21   4  -2    1.51    0.55
  20  -4  -2   19.73    1.13
  20   4  -2   19.54    1.14
  20   4  -2   18.41    1.10
  20   4  -2   18.44    1.16
  20  -4  -2   19.77    1.12
  20   4  -2   20.25    1.09
  20  -4  -2   20.11    1.14
 -20  -4   2   19.96    1.60
  19   4  -2    0.46    0.37
  19  -4  -2    0.30    0.43
  19  -4  -2    0.27    0.41
  19  -4  -2   -0.12    0.44
  19   4  -2    0.39    0.46
  19   4  -2    0.08    0.44
  19   4  -2   -0.40    0.54
  19   4  -2    0.20    0.35
 -19  -4   2   -0.36    1.00
 -18   4   2    6.65    0.46
  18  -4  -2    6.16    0.56
  18   4  -2    6.04    0.51
  18  -4  -2    6.20    0.53
  18   4  -2    6.66    0.50
 -18  -4   2    5.85    1.09
  18   4  -2    6.88    0.61
  18  -4  -2    6.78    0.54
  18   4  -2    6.95    0.58
  18   4  -2    5.38    0.74
  17   4  -2   47.86    2.34
  17   4  -2   45.05    2.33
  17   4  -2   47.61    2.54
 -17  -4   2   41.19    2.57
  17  -4  -2   44.37    2.31
  17  -4  -2   42.43    2.29
  17  -4  -2   47.61    2.33
 -17   4   2   42.33    2.28
  17   4  -2   41.72    2.29
  17  -4  -2   44.91    2.30
  17   4  -2   49.64    2.30
  16   4  -2    9.55    0.66
 -16  -4   2   10.53    1.13
  16   4  -2   11.99    0.72
  16   4  -2   11.66    0.67
  16  -4  -2   10.71    0.68
  16  -4  -2   10.13    0.67
  16  -4  -2   12.67    0.70
  16  -4  -2   11.04    0.71
  16   4  -2   11.22    0.93
  16   4  -2   11.26    0.73
 -15  -4   2    2.02    0.85
  15   4  -2    1.76    0.42
  15  -4  -2    1.71    0.34
  15   4  -2    2.04    0.58
  15   4  -2    2.93    0.34
  15   4  -2    3.34    0.41
  15  -4  -2    1.26    0.33
  15   4  -2    2.15    0.33
  14   4  -2   16.24    0.93
 -14  -4   2   16.11    1.29
  14  -4  -2   16.70    0.93
  14   4  -2   17.74    0.97
  14  -4  -2   17.91    0.95
  14   4  -2   17.78    1.17
  14  -4  -2   16.05    0.93
  14   4  -2   16.52    0.99
  14   4  -2   18.76    0.94
  14  -4  -2   16.73    0.97
  13   4  -2    9.12    0.65
  13   4  -2   10.12    0.59
  13  -4  -2    9.27    0.59
  13   4  -2    9.96    0.63
  13  -4  -2    9.05    0.60
  13   4  -2   10.44    0.83
  12   4  -2    2.18    0.56
  12  -4  -2    1.87    0.28
  11   4  -2   79.68    3.72
  11  -4  -2   67.65    3.57
  10   4  -2   39.53    1.97
  10  -4  -2   33.69    1.80
   9   4  -2    2.70    0.56
   9  -4  -2    2.06    0.25
   8  -4  -2   63.51    3.27
   8   4  -2   72.52    3.41
   7   4  -2   27.75    1.42
   7  -4  -2   23.90    1.24
   6   4  -2   87.96    3.64
  -6  -4   2   83.81    3.94
   5   4  -2  110.99    5.69
  -5  -4   2  116.45    5.94
  -4   4   2  234.34   12.30
   4   4  -2  245.13   12.19
  -4  -4   2  250.02   12.38
   3   4  -2    5.87    0.55
  -3   4   2    6.33    0.86
  -3  -4   2    5.67    0.93
  -2  -4   2  325.02   16.49
  -2   4   2  324.21   16.51
   2   4  -2  330.88   16.38
  -1   4   2   14.88    0.77
  -1  -4   2   13.78    1.09
  -1   4   2   14.96    1.27
   1   4  -2   14.46    0.90
   0   4  -2  271.64   13.38
   0   4   2  261.05   13.20
   0   4  -2  271.90   13.25
   0   4   2  266.88   13.42
  -1   4  -2  243.00   12.40
  -1  -4  -2  256.27   12.54
   1   4   2  245.45   12.58
  -1   4  -2  244.28   12.51
   1   4   2  249.66   12.35
  -2   4  -2  141.65    7.29
   2   4   2  139.36    7.49
   2   4   2  147.41    7.25
  -2   4  -2  145.93    7.40
  -3   4  -2   11.73    0.79
  -3   4  -2   12.04    0.99
  -4   4  -2  181.39    8.86
   4  -4   2  169.77    8.79
  -5   4  -2    7.85    0.84
   5  -4   2    8.07    0.75
   5   4   2    9.04    0.62
  -5  -4  -2    9.43    1.13
   6  -4   2  102.08    5.12
   6   4   2   98.70    5.08
   7  -4   2   27.53    1.54
  -7   4  -2   28.19    1.65
   7   4   2   26.55    1.51
   8   4   2   59.59    3.20
   8  -4   2   63.67    3.21
  -8   4  -2   62.12    3.36
   9   4   2    8.65    0.71
   9  -4   2    9.27    0.71
  10   4   2  469.09   23.88
  10  -4   2  486.69   23.88
 -11  -4  -2    4.86    0.98
  11  -4   2    6.15    0.59
  11   4   2    6.11    0.63
  11   4   2    6.16    0.43
  12   4   2   49.83    2.71
 -12  -4  -2   43.79    2.85
  12  -4   2   50.12    2.57
  12  -4   2   53.47    2.68
  12  -4   2   51.08    2.57
 -12   4  -2   49.90    2.57
  12   4   2   51.57    2.59
 -13   4  -2    5.64    0.41
  13  -4   2    4.24    0.42
  13  -4   2    4.13    0.36
  13  -4   2    4.97    0.54
  13  -4   2    4.83    0.41
 -13   4  -2    5.43    0.72
 -13   4  -2    5.40    0.58
 -13  -4  -2    4.08    1.07
  13   4   2    5.26    0.47
 -14  -4  -2   48.22    3.05
 -14   4  -2   51.21    2.71
  14  -4   2   52.68    2.71
  14  -4   2   51.42    2.82
  14  -4   2   54.15    2.71
 -14   4  -2   57.14    2.83
  14   4   2   52.36    2.73
 -14   4  -2   60.30    2.87
  14   4   2   52.95    2.70
  15  -4   2   44.63    2.32
 -15   4  -2   46.44    2.32
 -15   4  -2   46.33    2.46
 -15  -4  -2   42.43    2.72
  15   4   2   44.47    2.33
  15  -4   2   45.89    2.32
  15  -4   2   43.60    2.43
  15   4   2   44.50    2.31
 -16   4  -2   19.91    1.14
  16  -4   2   21.68    1.28
 -16   4  -2   20.26    1.36
  16  -4   2   21.39    1.15
 -16  -4  -2   18.91    1.72
  16   4   2   20.48    1.17
  16  -4   2   20.20    1.14
  16   4   2   21.29    1.13
  17  -4   2    0.33    0.37
  17   4   2    0.86    0.48
 -17   4  -2    0.02    0.77
 -17   4  -2    0.49    0.34
  17   4   2    1.05    0.54
  17   4   2    1.05    0.36
 -17  -4  -2    1.33    1.27
  17  -4   2    0.64    0.40
  17  -4   2    0.66    0.44
  18   4   2    1.86    0.50
  18   4   2    2.06    0.39
  18  -4   2    1.89    0.47
 -18   4  -2    0.85    0.88
 -18  -4  -2    2.62    1.38
  18   4   2    2.76    0.62
  18  -4   2    2.05    0.45
 -18   4  -2    1.31    0.38
  18  -4   2    1.79    0.42
 -19  -4  -2    3.30    1.38
  19   4   2    4.63    0.46
  19  -4   2    4.02    0.48
 -19   4  -2    3.38    0.46
  19  -4   2    4.95    0.53
  19   4   2    3.82    0.67
  19   4   2    3.75    0.57
  19  -4   2    3.62    0.53
 -19   4  -2    2.44    0.89
  20   4   2    2.79    0.43
  20  -4   2    3.00    0.53
  20  -4   2    3.28    0.49
  20   4   2    3.30    0.60
 -20  -4  -2    4.29    1.52
  21  -4   2   15.46    1.01
  21   4   2   14.62    0.88
  21   4   2   14.40    0.98
 -21   4  -2   14.91    1.03
  21  -4   2   15.04    0.91
  21  -4   2   14.70    0.95
  22   4   2    7.08    0.57
 -22   4  -2    8.37    0.79
  22  -4   2    7.76    0.76
  22  -4   2    6.88    0.61
  22   4   2    7.18    0.73
  22  -4   2    6.82    0.67
 -22  -4  -2    7.46    1.63
 -23   4  -2    4.12    0.69
  23  -4   2    3.35    0.64
  23  -4   2    3.86    0.49
  23   4   2    2.56    0.44
 -23  -4  -2    2.99    1.55
  23   4   2    4.66    0.62
  23  -4   2    4.40    0.57
  24  -4   2    0.69    0.50
  24  -4   2    0.30    0.56
  24   4   2    0.13    0.35
 -24   4  -2    1.17    0.61
  24  -4   2    0.73    0.42
  25  -4   2    1.23    0.40
  25  -4   2    1.96    0.55
 -25   4  -2    1.37    0.56
  25   4   2    0.81    0.34
  25  -4   2    1.27    0.47
  26  -4   2    0.65    0.44
 -26   4  -2    0.49    0.52
  26  -4   2    1.08    0.49
  26  -4   2    0.22    0.37
 -27   4  -2   19.78    1.12
  27  -4   2   19.63    1.09
  27  -4   2   21.61    1.11
 -28   4  -2   13.36    0.82
  28  -4   2   13.50    0.79
  28  -4   2   14.57    0.81
  28  -4   2   11.64    0.75
 -29   4  -2   10.27    0.66
  29  -4   2   10.16    0.63
 -29   5   2    5.61    0.51
  29  -5  -2    4.85    0.47
  29  -5  -2    5.49    0.43
  28  -5  -2    0.71    0.40
  28  -5  -2    1.32    0.36
  28  -5  -2    0.49    0.33
 -28   5   2    0.68    0.46
  28   5  -2    0.87    0.34
  27  -5  -2    3.86    0.48
  27   5  -2    2.74    0.43
  27  -5  -2    2.71    0.44
  27  -5  -2    3.09    0.42
 -27   5   2    4.13    0.55
  26  -5  -2   17.17    0.95
 -26   5   2   16.66    1.03
  26  -5  -2   16.01    0.96
  26  -5  -2   17.60    0.99
  25  -5  -2   14.72    0.89
  25  -5  -2   14.72    0.94
  25  -5  -2   15.23    0.91
  25   5  -2   12.47    0.91
 -25   5   2   16.14    0.99
 -24   5   2    1.95    0.61
  24  -5  -2    0.53    0.45
  24  -5  -2    0.58    0.46
  24   5  -2    0.37    0.45
  24  -5  -2    0.68    0.50
  23  -5  -2   19.28    1.11
 -23   5   2   19.27    1.18
  23  -5  -2   20.42    1.14
  23   5  -2   16.65    1.12
  23  -5  -2   19.20    1.12
 -22   5   2    2.04    0.60
  22  -5  -2    1.14    0.50
  22  -5  -2    2.11    0.53
  22   5  -2    1.02    0.49
  22  -5  -2    2.03    0.48
  21  -5  -2    1.57    0.48
  21  -5  -2    1.85    0.52
  21   5  -2    0.99    0.48
  21  -5  -2    1.01    0.48
  20  -5  -2   17.67    1.09
  20   5  -2   17.90    1.08
 -20   5   2   17.41    1.01
  20  -5  -2   19.87    1.05
  20  -5  -2   17.12    1.06
  19  -5  -2   19.57    1.09
  19   5  -2   19.08    1.14
  19  -5  -2   19.36    1.11
  19   5  -2   17.54    1.31
  19  -5  -2   19.21    1.11
 -19   5   2   18.81    1.06
  18  -5  -2    4.01    0.50
  18  -5  -2    4.01    0.48
 -18   5   2    4.72    0.40
  18   5  -2    4.35    0.55
  18  -5  -2    4.86    0.47
  18   5  -2    4.33    0.71
  17   5  -2   42.99    2.50
  17   5  -2   43.91    2.31
  17  -5  -2   41.71    2.29
  17   5  -2   47.19    2.28
  17  -5  -2   43.82    2.28
  16   5  -2  101.18    5.19
  16   5  -2  101.53    5.37
  16   5  -2  109.05    5.17
  16  -5  -2   98.17    5.16
  15   5  -2   77.24    3.89
  15  -5  -2   70.05    3.67
  15   5  -2   74.85    3.71
  15  -5  -2   67.54    3.66
  15  -5  -2   74.70    3.69
  15   5  -2   78.02    3.68
  14   5  -2    2.17    0.35
  14   5  -2    2.43    0.25
  14   5  -2    2.73    0.59
  14   5  -2    1.90    0.44
  14  -5  -2    1.97    0.36
  14  -5  -2    1.70    0.32
  13   5  -2   10.72    0.69
  13  -5  -2    9.81    0.65
  13   5  -2   10.62    0.87
  13  -5  -2    9.88    0.61
  13   5  -2   11.43    0.65
  13  -5  -2   10.03    0.65
  12   5  -2   11.20    0.67
  12   5  -2   11.86    0.90
  12   5  -2   11.20    0.72
  12  -5  -2   11.06    0.66
  12  -5  -2   10.51    0.66
  11   5  -2    1.99    0.37
  11  -5  -2    1.98    0.32
  11  -5  -2    2.36    0.33
  11   5  -2    2.32    0.56
  10   5  -2    1.73    0.54
   9   5  -2   76.22    3.98
   8   5  -2   18.48    1.17
   7   5  -2    5.96    0.63
   6   5  -2   10.12    0.77
   5   5  -2  108.71    5.54
  -4  -5   2   28.38    1.87
   4   5  -2   28.91    1.60
  -3  -5   2   31.89    1.96
   3   5  -2   30.80    1.70
  -2   5   2   48.44    2.87
  -2  -5   2   51.29    2.80
   2   5  -2   49.67    2.61
  -1  -5   2   23.51    1.48
   1   5  -2   22.62    1.27
  -1   5   2   19.53    1.63
   0   5  -2   20.49    1.14
   0   5  -2   17.72    1.44
   0   5   2   19.47    1.04
   0   5   2   18.48    1.51
   1   5   2  316.18   16.64
   1   5   2  330.99   16.38
  -1   5  -2  331.10   16.42
  -1   5  -2  320.75   16.58
  -2   5  -2   99.15    5.02
   2   5   2   98.61    4.98
  -2   5  -2   98.58    5.20
  -3   5  -2   30.87    1.95
   3   5   2   32.66    1.69
  -3   5  -2   31.58    1.74
   4   5   2    4.76    0.43
  -4   5  -2    3.10    0.76
  -5   5  -2   10.43    0.95
   5   5   2   10.26    0.69
   5  -5   2    9.78    0.81
   6   5   2   14.93    0.88
   6  -5   2   14.09    0.94
   7   5   2  157.57    7.78
   7  -5   2  152.24    7.78
  -7   5  -2  149.61    7.90
  -8   5  -2    0.61    0.62
   8  -5   2    0.51    0.45
   8   5   2    0.47    0.43
   9  -5   2  191.70    9.78
   9   5   2  196.95    9.80
  10   5   2  102.53    5.08
 -10  -5  -2   90.82    5.28
  10   5   2  107.38    5.21
  10  -5   2  100.01    5.17
  10  -5   2   98.36    5.08
  10   5   2  103.78    5.09
  11   5   2  148.68    7.57
 -11   5  -2  169.99    7.65
  11   5   2  156.20    7.71
  11  -5   2  154.21    7.67
  11   5   2  154.60    7.58
 -11   5  -2  157.59    7.62
  11  -5   2  148.05    7.57
  11  -5   2  147.60    7.58
 -11  -5  -2  143.26    7.78
  11  -5   2  147.37    7.57
 -12   5  -2   19.55    1.09
 -12  -5  -2   16.51    1.58
 -12   5  -2   22.63    1.17
  12  -5   2   18.99    1.09
  12   5   2   20.60    1.25
  12   5   2   20.40    1.09
  12  -5   2   20.36    1.10
  12  -5   2   19.94    1.19
  12  -5   2   19.58    1.08
  12   5   2   20.77    1.13
 -12   5  -2   23.46    1.27
 -13   5  -2   55.07    2.74
  13  -5   2   49.74    2.60
 -13   5  -2   50.43    2.61
 -13  -5  -2   45.78    2.93
  13   5   2   51.52    2.60
  13   5   2   52.83    2.62
  13  -5   2   49.75    2.60
  13   5   2   51.03    2.76
  13  -5   2   50.37    2.61
 -13   5  -2   53.43    2.69
  13  -5   2   51.68    2.71
 -14   5  -2    1.80    0.56
 -14   5  -2    1.63    0.69
  14   5   2    1.81    0.48
  14   5   2    2.39    0.54
  14  -5   2    1.33    0.35
  14  -5   2    1.59    0.42
 -14   5  -2    1.54    0.35
  14  -5   2    1.71    0.38
 -14  -5  -2    1.26    1.17
  14  -5   2    1.52    0.28
  15  -5   2   33.71    1.71
  15  -5   2   29.46    1.79
  15  -5   2   30.53    1.68
 -15  -5  -2   30.30    2.20
 -15   5  -2   38.76    1.94
  15  -5   2   32.31    1.70
 -15   5  -2   32.54    1.70
  15   5   2   32.55    1.73
  15   5   2   31.16    1.88
 -15   5  -2   34.90    1.85
  16  -5   2    1.06    0.40
 -16  -5  -2    0.96    1.32
 -16   5  -2    0.93    0.70
  16  -5   2    1.23    0.40
  16   5   2    1.02    0.37
  16  -5   2    0.83    0.41
 -16   5  -2    0.57    0.37
 -16   5  -2    1.61    0.48
  16   5   2    0.05    0.51
  16   5   2    1.55    0.47
  17  -5   2   49.08    2.44
 -17   5  -2   44.97    2.45
 -17  -5  -2   42.58    2.88
  17   5   2   45.19    2.62
  17  -5   2   47.71    2.43
 -17   5  -2   44.32    2.62
  17   5   2   48.51    2.43
 -17   5  -2   47.11    2.44
  17   5   2   46.96    2.45
  18   5   2   20.21    1.40
 -18  -5  -2   18.29    1.90
  18  -5   2   22.81    1.21
  18   5   2   21.24    1.24
  18   5   2   21.83    1.18
  18  -5   2   21.03    1.25
 -18   5  -2   20.02    1.47
 -18   5  -2   20.76    1.19
 -18   5  -2   19.18    1.25
  18  -5   2   21.75    1.19
  19  -5   2   10.81    0.86
  19   5   2   11.57    0.82
 -19   5  -2   10.34    0.74
  19  -5   2   11.45    0.77
  19  -5   2   11.84    0.77
  19   5   2   11.08    0.73
  20  -5   2    1.77    0.62
 -20   5  -2    1.52    0.44
  20  -5   2    2.25    0.47
  20  -5   2    1.99    0.50
  20   5   2    2.38    0.45
 -20  -5  -2    2.59    1.44
  21  -5   2   12.24    0.86
  21  -5   2   12.53    0.85
  21  -5   2   13.44    0.94
  21   5   2   12.94    0.81
  22  -5   2    3.28    0.65
  22  -5   2    3.39    0.49
  22   5   2    3.61    0.46
  22  -5   2    2.88    0.53
  23   5   2   29.60    1.62
  23  -5   2   29.93    1.64
  23  -5   2   31.34    1.69
  23  -5   2   31.35    1.65
  24   5   2   -0.21    0.37
  24  -5   2    0.33    0.55
  24  -5   2    0.52    0.40
  24  -5   2   -0.04    0.45
  25  -5   2    7.11    0.59
  25  -5   2    7.79    0.67
  25  -5   2    8.20    0.62
 -25   5  -2    7.04    0.69
  26  -5   2   48.77    2.48
  26  -5   2   49.95    2.49
  26  -5   2   45.79    2.47
 -26   5  -2   48.06    2.50
 -27   5  -2   22.89    1.28
  27  -5   2   25.25    1.27
  27  -5   2   23.38    1.25
  27  -5   2   21.01    1.23
 -28   5  -2   17.51    0.99
  28  -5   2   16.86    0.95
  28  -5   2   17.63    0.98
  29  -6  -2    3.15    0.37
  28  -6  -2   10.78    0.67
  28  -6  -2   11.28    0.73
  27  -6  -2    0.48    0.33
  27  -6  -2    0.04    0.33
 -27   6   2    0.57    0.47
  27   6  -2    0.36    0.26
  27   6  -2    0.58    0.33
  27  -6  -2    0.03    0.40
  26  -6  -2    3.93    0.44
 -26   6   2    4.57    0.58
  26  -6  -2    4.70    0.52
  26  -6  -2    5.18    0.46
 -25   6   2    0.08    0.54
  25   6  -2    0.31    0.41
  25  -6  -2    0.13    0.38
  25  -6  -2    0.58    0.41
  25  -6  -2    0.01    0.46
 -24   6   2   -0.03    0.56
  24  -6  -2    0.56    0.44
  24  -6  -2    0.48    0.49
  24   6  -2    0.35    0.46
  24  -6  -2    0.68    0.41
  23  -6  -2   25.50    1.35
  23   6  -2   21.02    1.35
  23  -6  -2   23.57    1.33
 -23   6   2   24.93    1.40
  23  -6  -2   25.88    1.39
  22  -6  -2   13.52    0.94
  22  -6  -2   14.08    0.90
  22   6  -2   14.17    0.90
  22  -6  -2   13.59    0.86
  21  -6  -2    9.96    0.75
  21   6  -2    7.86    0.70
 -21   6   2    9.04    0.63
  21  -6  -2    9.39    0.66
  21  -6  -2    8.49    0.70
  20  -6  -2    0.60    0.49
  20   6  -2    0.40    0.51
  20  -6  -2    0.49    0.41
 -20   6   2    0.56    0.35
  20  -6  -2    0.11    0.52
 -19   6   2   21.14    1.17
  19   6  -2   20.49    1.23
  19  -6  -2   20.74    1.21
  19  -6  -2   21.63    1.18
 -18   6   2    1.31    0.35
  18   6  -2    0.45    0.50
  18  -6  -2    0.98    0.46
  18  -6  -2    1.39    0.39
  18   6  -2   -0.13    0.55
  17  -6  -2    3.72    0.42
  17   6  -2    3.42    0.65
  17   6  -2    3.67    0.52
  16  -6  -2    6.67    0.49
  16   6  -2    6.51    0.78
  16   6  -2    5.83    0.58
  16  -6  -2    7.09    0.54
  16   6  -2    5.86    0.42
  15  -6  -2    2.90    0.34
  15   6  -2    2.80    0.63
  15   6  -2    3.37    0.51
  15  -6  -2    2.36    0.42
  15   6  -2    2.50    0.30
  14   6  -2   17.60    1.22
  14   6  -2   17.03    0.94
  14  -6  -2   18.19    0.98
  14  -6  -2   17.25    1.00
  14  -6  -2   16.52    0.94
  14   6  -2   18.51    1.04
  13   6  -2    2.11    0.29
  13   6  -2    2.15    0.44
  13  -6  -2    2.09    0.36
  13   6  -2    2.46    0.59
  13  -6  -2    2.25    0.38
  12  -6  -2   26.03    1.46
  12  -6  -2   26.32    1.46
  12   6  -2   27.81    1.67
  12   6  -2   27.75    1.49
  12   6  -2   29.09    1.43
  11  -6  -2    5.57    0.45
  11   6  -2    5.72    0.39
  11   6  -2    5.12    0.51
  11  -6  -2    5.46    0.44
  11   6  -2    5.45    0.68
  10   6  -2    0.75    0.39
  10  -6  -2    1.02    0.32
  10  -6  -2    1.29    0.30
  10   6  -2    1.66    0.28
  10   6  -2    1.16    0.55
   9  -6  -2   60.33    3.10
   9   6  -2   61.78    3.13
   9  -6  -2   61.29    3.11
   9   6  -2   63.46    3.27
   8   6  -2    0.51    0.50
   7   6  -2   30.02    1.72
  -6   6   2   57.08    3.35
   6   6  -2   60.25    3.13
   5   6  -2   26.17    1.50
  -5   6   2   25.21    1.75
   4   6  -2   10.03    0.77
   3   6  -2    8.49    0.68
   2   6  -2   15.64    0.98
   1   6  -2   74.35    3.84
   0   6   2  125.58    7.00
   0   6  -2  134.56    6.71
  -1   6  -2   38.01    2.32
   1   6   2   32.92    2.38
  -1   6  -2   38.61    2.02
  -2   6  -2  117.49    5.79
  -2   6  -2  110.23    6.01
   2   6   2  112.53    5.74
   3   6   2    1.14    0.31
  -3   6  -2    1.40    0.84
  -3   6  -2    0.95    0.43
   4  -6   2   43.14    2.39
  -4   6  -2   49.07    2.64
   4   6   2   43.69    2.31
   5  -6   2   55.18    2.82
  -5   6  -2   45.79    2.98
   5   6   2   53.76    2.76
   6   6   2    1.82    0.42
  -6   6  -2    2.16    0.76
   6  -6   2    1.76    0.49
   7  -6   2   59.44    3.06
  -7   6  -2   52.45    3.23
   7   6   2   63.65    3.06
   7  -6   2   56.36    2.96
   7  -6   2   58.11    2.96
   8  -6   2    1.73    0.44
   8   6   2    1.14    0.29
   8  -6   2    1.49    0.36
   8  -6   2    1.41    0.31
   8   6   2    1.66    0.43
  -8   6  -2    1.08    0.67
   9  -6   2   13.64    0.80
   9   6   2   12.53    0.76
   9   6   2   14.43    0.93
  -9   6  -2   14.54    0.82
  -9   6  -2   12.92    1.13
   9  -6   2   14.20    0.88
   9  -6   2   13.33    0.78
  10  -6   2   52.80    2.62
 -10   6  -2   54.69    2.65
  10  -6   2   50.62    2.62
  10  -6   2   49.28    2.60
  10   6   2   54.77    2.76
  10   6   2   50.44    2.61
  10  -6   2   49.37    2.69
  11  -6   2    0.98    0.38
 -11   6  -2    0.72    0.52
  11  -6   2    1.07    0.35
 -11   6  -2    0.50    0.39
  11  -6   2    0.39    0.30
  11   6   2    1.00    0.31
  11  -6   2    1.13    0.30
  11   6   2    0.40    0.46
  12  -6   2   58.55    3.15
  12  -6   2   60.87    3.07
 -12   6  -2   69.01    3.18
 -12   6  -2   63.75    3.12
  12  -6   2   60.69    3.08
 -12   6  -2   56.53    3.06
  12   6   2   60.63    3.06
  12  -6   2   58.41    3.06
  12   6   2   62.40    3.23
 -13   6  -2    2.37    0.66
  13  -6   2    2.70    0.34
  13   6   2    2.43    0.37
  13  -6   2    2.16    0.38
  13   6   2    2.39    0.55
 -13   6  -2    2.30    0.37
  13  -6   2    2.02    0.35
 -13   6  -2    2.53    0.52
 -14   6  -2    7.55    0.71
  14  -6   2    7.32    0.53
  14   6   2    7.11    0.72
  14   6   2    6.42    0.54
  14  -6   2    7.00    0.52
 -14   6  -2    8.12    0.85
 -14   6  -2    6.76    0.54
  14  -6   2    7.48    0.55
  15   6   2    3.87    0.62
  15  -6   2    3.15    0.38
 -15   6  -2    3.47    0.43
  15   6   2    2.51    0.43
  15  -6   2    3.29    0.41
 -15   6  -2    2.98    0.79
  15  -6   2    3.53    0.43
 -15   6  -2    3.39    0.63
  16  -6   2    5.19    0.48
 -16   6  -2    7.49    0.80
  16  -6   2    5.94    0.52
  16  -6   2    7.49    0.57
  16   6   2    5.89    0.72
 -16   6  -2    6.40    0.53
  17  -6   2   19.11    1.09
  17  -6   2   20.78    1.13
 -17   6  -2   19.15    1.13
  17   6   2   17.56    1.30
  17  -6   2   19.11    1.07
 -17   6  -2   18.97    1.12
 -18   6  -2   12.98    0.81
  18  -6   2   13.26    0.85
 -18   6  -2   11.36    0.87
  18  -6   2   13.28    0.93
  18  -6   2   12.02    0.80
  19  -6   2    3.47    0.63
  19   6   2    3.25    0.49
 -19   6  -2    2.24    0.46
  19  -6   2    3.68    0.51
 -19   6  -2    3.28    0.61
  19  -6   2    3.19    0.48
  20  -6   2   73.93    3.65
 -20   6  -2   69.46    3.61
  20   6   2   71.96    3.60
 -20   6  -2   67.66    3.64
  20  -6   2   71.84    3.62
  20  -6   2   69.41    3.60
 -21   6  -2   15.86    1.05
  21   6   2   16.33    0.97
  21  -6   2   15.91    0.98
  21  -6   2   16.74    1.08
  21  -6   2   15.74    0.99
 -22   6  -2    0.23    0.59
  22  -6   2   -0.01    0.46
  22   6   2    0.01    0.41
  22  -6   2    0.28    0.58
  22  -6   2    0.62    0.44
  23   6   2   -0.56    0.40
  23  -6   2    0.14    0.54
  23  -6   2    0.80    0.45
 -23   6  -2    0.49    0.56
  23  -6   2    0.61    0.42
  24  -6   2    4.68    0.48
  24  -6   2    4.38    0.57
  24  -6   2    4.15    0.46
  25  -6   2    0.56    0.48
  25  -6   2    0.95    0.38
  25  -6   2    0.71    0.38
  26  -6   2    2.38    0.39
  26  -6   2    3.81    0.48
  26  -6   2    3.42    0.40
  27  -6   2    1.49    0.32
  27  -6   2    2.36    0.40
  27  -6   2    1.99    0.34
 -28   7   2    0.45    0.36
  28  -7  -2    0.46    0.32
  27  -7  -2    0.94    0.38
 -27   7   2    1.38    0.43
  27   7  -2    0.65    0.25
  27   7  -2    0.77    0.25
 -27  -7   2    0.36    0.50
  26   7  -2    0.15    0.28
 -26   7   2   -0.13    0.47
 -26  -7   2   -0.82    0.59
  26  -7  -2    1.00    0.33
  26  -7  -2    0.47    0.41
  25  -7  -2    1.22    0.38
  25  -7  -2    0.62    0.44
  25   7  -2    0.57    0.32
 -25   7   2    1.08    0.51
  25  -7  -2    0.15    0.32
  25   7  -2    0.66    0.37
  24   7  -2    2.32    0.38
  24  -7  -2    2.51    0.44
  24  -7  -2    2.11    0.48
  24   7  -2    1.82    0.43
 -24   7   2    3.23    0.58
  24  -7  -2    1.22    0.36
 -23   7   2   13.57    0.89
  23  -7  -2   13.69    0.87
  23  -7  -2   13.53    0.82
  23  -7  -2   12.18    0.77
  23   7  -2   11.21    0.83
  22  -7  -2    1.61    0.47
  22  -7  -2    1.39    0.39
  22   7  -2    1.72    0.50
  22  -7  -2    1.90    0.54
 -22   7   2    1.70    0.39
  21   7  -2    9.69    0.75
  21  -7  -2    9.10    0.65
 -21   7   2   10.17    0.67
  21  -7  -2    9.64    0.72
  20   7  -2    1.24    0.50
 -20   7   2    1.63    0.42
  20  -7  -2    1.65    0.39
  20  -7  -2    1.65    0.49
  19  -7  -2    3.15    0.42
  19  -7  -2    3.49    0.54
 -19   7   2    3.78    0.45
  19   7  -2    3.30    0.57
  18  -7  -2   15.54    0.99
  18  -7  -2   15.25    0.91
 -18   7   2   15.97    0.93
  18   7  -2   17.06    1.01
  17   7  -2   29.19    1.60
  17   7  -2   28.46    1.49
  17   7  -2   27.34    1.79
  16  -7  -2   21.45    1.20
  16   7  -2   21.09    1.22
  16  -7  -2   22.24    1.19
  16   7  -2   19.63    1.11
  16   7  -2   19.19    1.40
  15   7  -2    3.16    0.33
  15  -7  -2    2.95    0.48
  15  -7  -2    2.35    0.45
  15   7  -2    2.13    0.65
  15   7  -2    3.34    0.55
  14   7  -2    5.05    0.41
  14   7  -2    4.21    0.71
  14   7  -2    4.56    0.57
  14  -7  -2    5.21    0.52
  14  -7  -2    5.20    0.51
  13   7  -2    2.88    0.49
  13   7  -2    2.76    0.34
  13  -7  -2    2.79    0.44
  13   7  -2    1.98    0.62
  13  -7  -2    2.28    0.42
  12   7  -2   11.86    0.84
  12   7  -2   13.34    0.76
  12   7  -2   13.62    1.04
  12  -7  -2   12.81    0.79
  12  -7  -2   13.35    0.79
  11   7  -2  142.20    7.21
  11   7  -2  140.62    7.38
  11   7  -2  148.02    7.18
  11  -7  -2  137.07    7.19
  11  -7  -2  150.18    7.21
  11  -7  -2  140.37    7.20
  10   7  -2   75.85    3.93
  10   7  -2   78.40    3.90
  10   7  -2   78.99    4.10
  10  -7  -2   75.08    3.91
  10  -7  -2   78.97    3.93
  10  -7  -2   77.56    3.92
   9   7  -2   30.36    1.56
   9  -7  -2   29.17    1.57
   9  -7  -2   29.67    1.59
   9   7  -2   29.52    1.59
   9   7  -2   29.75    1.75
   8   7  -2   30.40    1.77
   8   7  -2   32.88    1.59
   8   7  -2   29.33    1.62
   8  -7  -2   30.46    1.60
   8  -7  -2   30.05    1.62
  -8  -7   2   27.03    1.68
   7   7  -2   28.69    1.58
   7   7  -2   29.85    1.57
   7   7  -2   31.53    1.55
   7  -7  -2   28.59    1.59
   7   7  -2   29.55    1.72
   7  -7  -2   29.78    1.56
  -7  -7   2   27.23    1.64
   7  -7  -2   30.53    1.56
   6   7  -2  108.69    5.26
   6   7  -2  103.48    5.26
   6   7  -2   99.36    5.38
   6  -7  -2  106.50    5.26
  -6  -7   2   96.01    5.30
   6  -7  -2  106.10    5.25
   5   7  -2   20.83    1.13
   5   7  -2   19.16    1.25
   5   7  -2   21.62    1.10
   5   7  -2   20.92    1.11
   5  -7  -2   20.46    1.11
  -5  -7   2   17.73    1.19
   4   7  -2   18.24    1.00
   4   7  -2   18.72    0.99
  -4  -7   2   18.01    1.08
   4  -7  -2   15.71    1.05
   4   7  -2   17.45    1.13
   4   7  -2   19.26    0.99
   3   7  -2    0.31    0.27
  -3  -7   2    0.23    0.41
   3   7  -2    0.42    0.44
   3   7  -2    0.53    0.27
   2   7  -2    7.35    0.64
   1   7  -2    9.71    0.73
   0   7  -2   57.28    3.00
  -1   7  -2    2.16    0.42
  -2   7  -2   27.82    1.94
  -2   7  -2   28.18    1.57
   3  -7   2    8.03    0.55
  -3   7  -2    6.23    1.04
   4  -7   2    2.43    0.41
  -4  -7  -2    2.23    0.41
   4  -7   2    2.64    0.52
  -4   7  -2    2.26    0.33
  -4   7  -2    3.10    0.92
   4  -7   2    2.18    0.35
  -5  -7  -2    4.06    0.47
  -5   7  -2    4.77    0.40
   5  -7   2    4.42    0.42
   5   7   2    4.35    0.37
   5  -7   2    4.30    0.46
   5  -7   2    3.88    0.57
  -5   7  -2    5.23    0.91
  -6  -7  -2    1.02    0.40
  -6   7  -2    0.97    0.31
   6  -7   2    0.98    0.44
   6  -7   2    0.60    0.33
   6   7   2    0.78    0.28
   6  -7   2    0.68    0.37
  -7   7  -2    0.51    0.30
   7  -7   2    0.44    0.38
   7  -7   2    0.43    0.32
   7  -7   2    1.18    0.41
   7   7   2    0.60    0.29
   7   7   2    0.57    0.39
  -7  -7  -2    0.62    0.40
  -8  -7  -2    9.45    0.74
   8  -7   2   10.45    0.70
  -8   7  -2   10.85    0.67
   8   7   2   10.70    0.64
   8  -7   2   10.77    0.68
   8   7   2   10.63    0.78
   9  -7   2   60.37    3.03
   9   7   2   61.63    3.16
  -9   7  -2   57.95    3.04
  -9  -7  -2   57.77    3.08
   9   7   2   59.77    3.01
   9  -7   2   59.02    3.03
  10  -7   2    7.49    0.51
  10  -7   2    8.43    0.60
 -10   7  -2    8.98    0.62
 -10  -7  -2    8.21    0.67
  10  -7   2    7.80    0.56
  10   7   2    7.75    0.55
  10   7   2    7.62    0.70
 -11   7  -2   18.72    1.07
  11  -7   2   17.52    1.02
  11  -7   2   18.44    1.04
 -11   7  -2   22.19    1.16
 -11  -7  -2   17.52    1.13
  11  -7   2   17.29    0.97
  11   7   2   17.79    1.17
  11   7   2   17.57    1.01
 -12  -7  -2   48.12    2.55
  12  -7   2   49.45    2.48
  12   7   2   48.36    2.45
  12  -7   2   44.50    2.43
 -12   7  -2   55.42    2.59
 -12   7  -2   46.46    2.45
  12   7   2   48.47    2.63
 -12   7  -2   48.88    2.51
  12  -7   2   47.45    2.47
  13   7   2    7.61    0.57
  13  -7   2    7.49    0.61
 -13   7  -2    7.46    0.55
 -13   7  -2    6.36    0.67
  13  -7   2    7.32    0.56
  13   7   2    6.85    0.72
  13  -7   2    7.85    0.52
  14  -7   2    0.77    0.45
  14  -7   2    0.68    0.33
 -14   7  -2    0.50    0.53
  14   7   2    1.49    0.53
 -14   7  -2    1.58    0.40
  14   7   2    1.42    0.41
  14  -7   2    0.95    0.38
  15  -7   2   29.97    1.54
 -15   7  -2   31.09    1.65
 -15   7  -2   27.82    1.52
  15  -7   2   26.82    1.48
  15   7   2   28.22    1.51
  15  -7   2   27.96    1.51
  15   7   2   23.73    1.67
  16  -7   2    3.34    0.42
  16  -7   2    3.84    0.54
  16  -7   2    2.93    0.42
  16   7   2    3.89    0.62
 -16   7  -2    3.29    0.49
 -16   7  -2    3.89    0.52
  16   7   2    3.44    0.49
 -17   7  -2    6.31    0.63
 -17   7  -2    6.86    0.57
  17  -7   2    5.69    0.54
  17  -7   2    6.92    0.61
  17   7   2    6.16    0.59
  17  -7   2    5.95    0.52
 -18   7  -2    0.33    0.46
 -18   7  -2    0.51    0.54
  18  -7   2    0.32    0.39
  18  -7   2    0.63    0.49
  18  -7   2    0.47    0.64
  18  -7   2    0.22    0.36
  19  -7   2    3.17    0.55
 -19   7  -2    2.18    0.48
  19  -7   2    2.45    0.66
 -19   7  -2    2.67    0.56
  19  -7   2    2.12    0.43
 -20   7  -2    3.81    0.60
 -20   7  -2    2.56    0.48
  20  -7   2    3.88    0.54
  20  -7   2    2.81    0.62
 -20  -7  -2    3.00    0.63
  20  -7   2    2.31    0.44
  21  -7   2    2.32    0.60
  21  -7   2    1.74    0.48
 -21   7  -2    1.72    0.45
 -21  -7  -2    2.11    0.58
  21  -7   2    2.54    0.42
  21   7   2    1.60    0.47
 -21   7  -2    1.72    0.56
  22  -7   2   21.42    1.23
  22  -7   2   23.69    1.27
 -22  -7  -2   20.56    1.33
  22  -7   2   25.00    1.32
 -22   7  -2   21.94    1.31
 -23   7  -2    0.73    0.50
  23  -7   2    0.32    0.52
 -23  -7  -2    0.48    0.46
  23  -7   2    0.57    0.36
  23  -7   2    0.13    0.43
  24  -7   2    7.30    0.64
  24  -7   2    7.26    0.53
 -24   7  -2    7.07    0.64
  24  -7   2    7.15    0.56
  25  -7   2    4.33    0.42
  25  -7   2    4.78    0.46
  25  -7   2    4.92    0.52
 -25   7  -2    5.69    0.53
  26  -7   2    6.08    0.49
  26  -7   2    4.87    0.43
 -26   7  -2    5.23    0.49
  27  -8  -2    0.57    0.31
 -26  -8   2   16.57    0.91
  26   8  -2   12.06    0.72
  26  -8  -2   16.51    0.78
  25   8  -2    3.46    0.37
 -25  -8   2    4.36    0.62
  25   8  -2    2.92    0.36
  25  -8  -2    4.55    0.47
  24   8  -2    4.71    0.44
  24   8  -2    3.75    0.46
 -24  -8   2    5.10    0.73
  23  -8  -2   10.45    0.67
 -23   8   2    9.57    0.63
  23   8  -2    8.45    0.65
 -23  -8   2   11.11    0.95
  23   8  -2    9.19    0.67
  22   8  -2    0.91    0.39
 -22   8   2    0.47    0.38
  22  -8  -2    0.19    0.43
 -22  -8   2   -0.06    0.75
  22   8  -2    1.46    0.44
 -21  -8   2   11.78    1.08
  21   8  -2   10.66    0.79
  21  -8  -2   12.17    0.77
  21   8  -2   10.69    0.76
 -21   8   2   11.67    0.73
  20  -8  -2    1.42    0.49
 -20   8   2    2.55    0.42
  20   8  -2    2.16    0.53
  20   8  -2    2.57    0.48
 -19   8   2    9.23    0.64
  19   8  -2    8.20    0.74
  19  -8  -2    8.75    0.70
  18   8  -2    8.99    0.59
  18  -8  -2    9.85    0.76
  18  -8  -2    9.18    0.73
 -18   8   2   10.66    0.69
  18   8  -2   10.52    0.79
  17  -8  -2   27.13    1.45
  17   8  -2   24.67    1.35
  17   8  -2   25.51    1.47
  16   8  -2    1.69    0.34
  16  -8  -2    1.13    0.51
  16   8  -2    1.65    0.55
  16  -8  -2    1.79    0.51
  15   8  -2    1.63    0.34
  15  -8  -2    0.95    0.45
  15   8  -2    1.09    0.59
  15  -8  -2    1.28    0.49
  15   8  -2    0.49    0.55
  14   8  -2   10.73    1.00
  14  -8  -2   11.27    0.81
  14  -8  -2   12.25    0.79
  14   8  -2   12.33    0.85
  14   8  -2   11.42    0.72
  13   8  -2    0.25    0.48
  13  -8  -2    0.26    0.44
  13   8  -2    0.53    0.57
  13   8  -2    0.49    0.32
  13  -8  -2    0.28    0.45
  12  -8  -2    0.76    0.42
  12   8  -2   -0.17    0.46
  12   8  -2    0.61    0.34
  12  -8  -2    0.04    0.43
  12   8  -2    0.03    0.56
  11   8  -2   73.71    3.74
  11  -8  -2   71.25    3.71
  11   8  -2   70.73    3.92
  11   8  -2   75.23    3.70
  11  -8  -2   69.98    3.72
  11  -8  -2   75.54    3.74
  10   8  -2    1.23    0.55
  10   8  -2    1.28    0.35
  10  -8  -2    1.35    0.39
  10   8  -2    1.35    0.45
  10   8  -2    1.07    0.41
  10  -8  -2    1.05    0.37
 -10  -8   2    0.77    0.43
   9   8  -2    1.18    0.54
   9   8  -2    1.31    0.41
   9   8  -2    1.47    0.45
   9   8  -2    1.46    0.34
   9  -8  -2    1.27    0.39
  -9  -8   2    1.53    0.45
   9  -8  -2    1.48    0.41
   8   8  -2    2.87    0.55
   8  -8  -2    2.31    0.43
   8   8  -2    2.80    0.37
   8  -8  -2    2.22    0.40
  -8  -8   2    2.50    0.57
  -8  -8   2    2.57    0.42
   8   8  -2    1.87    0.40
   8   8  -2    2.08    0.45
   8  -8  -2    2.48    0.38
   7  -8  -2   22.26    1.31
   7  -8  -2   24.01    1.29
  -7  -8   2   23.43    1.32
   7   8  -2   23.51    1.44
   7   8  -2   23.46    1.31
  -7  -8   2   22.97    1.39
   7  -8  -2   24.33    1.28
   7   8  -2   24.49    1.30
   6  -8  -2    0.04    0.32
   6  -8  -2   -0.02    0.39
  -6  -8   2   -0.08    0.40
   6  -8  -2    0.48    0.33
  -6  -8   2    0.14    0.50
   6   8  -2    0.34    0.35
   6   8  -2    0.43    0.46
   6   8  -2    0.21    0.32
   5  -8  -2   19.84    1.06
  -5  -8   2   17.82    1.14
   5   8  -2   18.74    1.06
   5   8  -2   16.47    1.19
   5   8  -2   19.15    1.05
   5   8  -2   19.83    1.05
   5  -8  -2   19.78    1.06
  -5  -8   2   17.95    1.08
  -4  -8   2   17.74    1.04
  -4  -8   2   17.09    0.97
  -4  -8   2   14.47    1.03
   4  -8  -2   16.07    0.94
   4  -8  -2   16.13    0.92
   4   8  -2   16.21    0.91
   4   8  -2   16.31    1.07
   4   8  -2   15.82    0.94
   4   8  -2   17.11    0.92
  -3  -8   2   25.64    1.34
  -3  -8   2   24.12    1.41
  -3  -8   2   27.16    1.41
   3   8  -2   24.94    1.32
   3   8  -2   25.10    1.31
   3   8  -2   23.59    1.31
   3  -8  -2   23.59    1.33
   3  -8  -2   24.28    1.31
   3   8  -2   23.41    1.44
  -2  -8   2   68.88    3.47
  -2  -8   2   61.28    3.45
   2   8  -2   67.61    3.42
   2  -8  -2   69.36    3.42
   2   8  -2   71.62    3.41
   2  -8  -2   62.71    3.45
   2   8  -2   65.47    3.39
   2  -8  -2   70.78    3.42
   2   8  -2   67.16    3.41
  -2  -8   2   64.90    3.43
   1   8  -2   56.64    2.87
  -1   8   2   57.64    2.87
   1   8  -2   56.76    2.89
   1  -8  -2   54.20    2.92
   1   8  -2   58.73    2.87
  -1  -8   2   58.94    2.90
   1  -8  -2   54.03    2.89
   1  -8  -2   56.73    2.88
   1   8  -2   54.03    2.86
  -1  -8   2   58.11    2.94
   0   8  -2   58.67    2.97
   0  -8  -2   53.97    2.99
   0  -8  -2   56.67    2.97
   0   8   2   60.35    2.95
   0   8  -2   58.36    2.96
   0   8  -2   58.65    2.95
   0  -8   2   59.65    2.98
   0   8  -2   54.25    2.93
   0  -8   2   61.18    3.01
   0  -8  -2   61.44    2.96
  -1   8  -2    1.19    0.34
   1   8   2    0.77    0.27
   1  -8   2    1.29    0.35
  -1  -8  -2    1.03    0.29
  -1  -8  -2    1.16    0.41
  -1  -8  -2    0.85    0.37
  -1   8  -2    0.76    0.28
  -1   8  -2    1.14    0.28
  -2  -8  -2   25.28    1.44
  -2   8  -2   26.34    1.39
  -2   8  -2   27.26    1.41
  -2  -8  -2   25.60    1.42
  -2   8  -2   26.56    1.40
   2   8   2   26.67    1.40
  -2  -8  -2   27.11    1.39
  -3   8  -2  105.32    5.27
  -3  -8  -2  101.14    5.31
   3   8   2  107.78    5.29
  -3  -8  -2  109.61    5.33
  -3  -8  -2  100.64    5.30
  -3   8  -2  105.01    5.29
  -3   8  -2  106.63    5.30
  -4   8  -2    0.32    0.24
  -4  -8  -2    0.54    0.44
  -4   8  -2    0.26    0.32
  -4   8  -2    0.32    0.27
   4   8   2    0.36    0.29
  -4  -8  -2    0.04    0.37
   4  -8   2    0.29    0.36
  -5   8  -2    0.96    0.28
  -5  -8  -2    1.25    0.47
  -5  -8  -2    1.19    0.40
  -5   8  -2    1.38    0.34
   5  -8   2    1.33    0.37
  -5   8  -2    1.43    0.26
   6   8   2    9.51    0.58
  -6  -8  -2    8.81    0.65
  -6  -8  -2    8.70    0.70
  -6   8  -2    9.03    0.62
   6  -8   2    8.63    0.64
   6  -8   2    9.47    0.68
   7  -8   2   10.80    0.69
  -7  -8  -2    8.09    0.73
   7   8   2   10.32    0.61
  -7  -8  -2    7.41    0.67
  -7   8  -2    9.86    0.65
   7  -8   2    9.59    0.65
  -8  -8  -2   36.84    2.07
   8  -8   2   38.72    2.01
   8   8   2   38.20    1.99
   8  -8   2   39.72    2.02
  -8   8  -2   37.99    2.02
  -9   8  -2   42.42    2.26
  -9  -8  -2   41.87    2.31
   9   8   2   43.13    2.22
   9  -8   2   42.71    2.24
   9  -8   2   44.78    2.25
  10  -8   2    0.94    0.44
  10  -8   2    1.99    0.51
 -10  -8  -2    1.39    0.56
  10  -8   2    1.27    0.39
 -10   8  -2    1.12    0.39
  10   8   2    0.79    0.38
 -11   8  -2    4.81    0.53
  11  -8   2    4.68    0.57
 -11  -8  -2    3.49    0.59
  11  -8   2    3.36    0.45
  11   8   2    3.28    0.45
  11  -8   2    3.95    0.52
  12  -8   2   10.88    0.72
 -12   8  -2   11.40    0.78
 -12   8  -2   11.12    0.71
 -12  -8  -2   10.56    0.85
  12   8   2   10.97    0.72
  12  -8   2   10.49    0.77
  13   8   2   18.99    1.08
  13  -8   2   17.64    1.08
  13  -8   2   18.70    1.11
 -13   8  -2   18.85    1.16
 -13  -8  -2   19.57    1.21
 -13   8  -2   18.54    1.08
  14   8   2    5.90    0.56
  14  -8   2    5.27    0.58
  14  -8   2    6.06    0.54
 -14  -8  -2    6.12    0.73
 -14   8  -2    6.37    0.57
  15  -8   2   10.37    0.66
 -15  -8  -2    9.19    0.89
  15  -8   2   11.06    0.79
  15   8   2   10.17    0.74
 -15   8  -2   11.05    0.74
  15  -8   2   10.86    0.72
  16  -8   2    0.21    0.39
 -16   8  -2    0.90    0.50
  16  -8   2    0.27    0.34
 -16  -8  -2    0.51    0.60
  16  -8   2    0.21    0.51
 -16   8  -2    0.30    0.44
  16   8   2   -0.30    0.48
 -17  -8  -2    2.32    0.65
 -17   8  -2    1.79    0.49
  17  -8   2    2.32    0.54
  17  -8   2    2.15    0.38
  17  -8   2    1.89    0.42
 -17   8  -2    2.48    0.52
  17   8   2    0.70    0.50
 -18   8  -2   10.21    0.75
 -18  -8  -2   10.20    0.84
  18   8   2    9.22    0.59
  18  -8   2    9.93    0.84
  18  -8   2   10.98    0.76
  18  -8   2    9.67    0.68
 -18   8  -2    8.53    0.72
  18  -8   2    8.75    0.62
 -19   8  -2   28.58    1.57
  19  -8   2   31.66    1.57
 -19  -8  -2   26.81    1.64
 -19   8  -2   28.43    1.55
  19  -8   2   30.51    1.60
  19  -8   2   25.51    1.49
 -20   8  -2   13.49    0.92
  20  -8   2   15.56    0.92
  20  -8   2   16.15    0.97
 -20   8  -2   13.12    0.88
  20  -8   2   13.22    0.81
 -20  -8  -2   12.55    0.97
  21  -8   2    0.33    0.33
 -21   8  -2    0.10    0.50
 -21   8  -2   -0.51    0.43
  21  -8   2   -0.49    0.55
 -21  -8  -2   -0.37    0.50
  21  -8   2   -0.53    0.45
 -22   8  -2    2.70    0.51
  22  -8   2    2.46    0.54
  22  -8   2    2.16    0.45
  22  -8   2    2.20    0.35
 -22  -8  -2    1.12    0.48
  23  -8   2   17.57    1.04
  23  -8   2   21.64    1.13
  23  -8   2   20.71    1.10
 -23   8  -2   19.21    1.12
 -24   8  -2    1.57    0.43
  24  -8   2    1.72    0.44
  24  -8   2    1.98    0.38
 -25   8  -2    1.00    0.37
  25  -8   2    1.12    0.33
  25  -8   2    1.14    0.38
  25   8   2    1.03    0.30
 -25   9   2    7.83    0.54
  25   9  -2    7.31    0.44
 -25  -9   2    7.19    0.64
  25   9  -2    6.43    0.46
 -24  -9   2    7.37    0.72
  24   9  -2    6.96    0.49
  24   9  -2    6.18    0.49
 -24   9   2    7.52    0.58
  23   9  -2    0.29    0.33
  23   9  -2    0.89    0.34
 -23  -9   2    0.31    0.61
 -23   9   2   -0.67    0.32
 -23   9   2    0.44    0.46
  22   9  -2   26.62    1.41
  22   9  -2   22.66    1.40
 -22  -9   2   26.15    1.56
  22   9  -2   22.84    1.39
 -22   9   2   28.06    1.43
  22  -9  -2   28.17    1.39
 -22   9   2   27.14    1.39
 -21  -9   2    0.83    0.71
  21   9  -2    0.66    0.40
  21   9  -2    0.70    0.39
  21  -9  -2    0.59    0.42
 -21   9   2    0.44    0.37
  21   9  -2    0.80    0.43
  20  -9  -2   17.11    1.01
  20  -9  -2   17.42    1.04
  20   9  -2   15.24    1.01
 -20   9   2   18.28    0.99
  20   9  -2   16.14    1.01
 -20  -9   2   16.66    1.27
  19  -9  -2   10.81    0.74
 -19   9   2    9.14    0.68
 -19  -9   2   10.59    1.04
  19  -9  -2    8.68    0.70
  19   9  -2   10.27    0.74
  19   9  -2    8.47    0.70
  18   9  -2   40.27    2.17
  18   9  -2   41.80    2.24
  18  -9  -2   44.68    2.24
  18  -9  -2   41.68    2.22
 -18  -9   2   43.99    2.43
  18   9  -2   43.04    2.25
 -18   9   2   42.91    2.20
  17   9  -2   13.26    0.81
  17   9  -2   14.30    0.94
  17  -9  -2   14.73    0.93
  17   9  -2   14.09    0.92
 -17  -9   2   14.59    1.19
 -16  -9   2   54.75    2.86
  16   9  -2   48.31    2.63
  16  -9  -2   50.83    2.70
  16   9  -2   54.00    2.71
  16  -9  -2   53.47    2.69
  16   9  -2   51.38    2.70
 -15  -9   2   30.46    1.80
  15  -9  -2   28.89    1.60
  15  -9  -2   29.03    1.62
  15   9  -2   30.00    1.63
  15   9  -2   28.24    1.55
  14   9  -2   19.01    1.06
  14  -9  -2   18.71    1.12
  14  -9  -2   18.44    1.14
  14   9  -2   19.31    1.16
 -14  -9   2   18.06    1.33
  13   9  -2    1.01    0.37
  13   9  -2    1.03    0.55
  13  -9  -2    0.43    0.47
  13  -9  -2    0.32    0.49
  12   9  -2    4.02    0.43
  12  -9  -2    3.22    0.53
  12  -9  -2    3.00    0.50
  12   9  -2    3.47    0.55
  12   9  -2    3.75    0.57
  11  -9  -2   70.77    3.80
  11   9  -2   73.78    3.79
  11  -9  -2   78.58    3.83
  11   9  -2   76.79    3.83
  11   9  -2   73.78    3.82
  10   9  -2    3.42    0.50
  10   9  -2    3.81    0.54
  10  -9  -2    3.61    0.48
  10   9  -2    4.05    0.43
 -10  -9   2    2.64    0.45
  10  -9  -2    3.25    0.48
  -9  -9   2   10.48    0.74
   9   9  -2   11.15    0.72
   9   9  -2   11.84    0.76
   9   9  -2   12.02    0.75
   9  -9  -2   10.71    0.77
   9  -9  -2    9.95    0.73
   8  -9  -2    3.42    0.47
   8   9  -2    3.73    0.47
   8   9  -2    3.60    0.48
   8  -9  -2    4.67    0.48
  -8  -9   2    4.04    0.47
  -8  -9   2    4.46    0.70
   8  -9  -2    3.56    0.51
   7  -9  -2   25.56    1.37
   7  -9  -2   23.89    1.37
  -7  -9   2   26.12    1.50
  -7  -9   2   23.22    1.48
   7   9  -2   26.80    1.37
  -7  -9   2   24.27    1.39
   7   9  -2   25.24    1.39
   7  -9  -2   23.87    1.40
  -6  -9   2   11.06    0.85
   6  -9  -2    9.61    0.67
   6  -9  -2    8.42    0.71
   6   9  -2    9.61    0.69
  -6  -9   2   10.21    0.71
   6   9  -2   10.94    0.67
  -6  -9   2    9.16    0.86
   6   9  -2    9.58    0.66
   6  -9  -2   10.44    0.68
   5   9  -2   28.35    1.55
   5   9  -2   28.11    1.56
   5   9  -2   30.79    1.54
   5  -9  -2   26.30    1.58
  -5  -9   2   30.44    1.65
  -5  -9   2   29.05    1.57
  -5  -9   2   28.38    1.64
   5  -9  -2   28.68    1.54
   5  -9  -2   29.29    1.55
  -4   9   2   14.12    0.81
   4   9  -2   13.77    0.85
   4   9  -2   14.23    0.88
   4   9  -2   15.69    0.85
  -4  -9   2   13.23    0.99
  -4  -9   2   14.24    0.89
   4  -9  -2   15.30    0.87
  -4  -9   2   13.72    0.97
   4  -9  -2   15.62    0.88
   3   9  -2    0.97    0.38
  -3  -9   2    1.25    0.55
   3   9  -2    1.24    0.29
   3  -9  -2    1.06    0.34
   3   9  -2    1.31    0.35
   3  -9  -2    1.35    0.38
   3   9  -2    0.77    0.33
  -3  -9   2    1.42    0.41
  -3   9   2    1.18    0.29
   2  -9  -2    7.50    0.56
   2  -9  -2    7.60    0.53
   2   9  -2    7.96    0.54
  -2  -9   2    7.11    0.73
   2   9  -2    7.10    0.53
  -2  -9   2    6.35    0.58
   2   9  -2    6.98    0.48
   2   9  -2    7.00    0.56
   1   9  -2   30.52    1.59
  -1   9   2   30.45    1.58
   1   9  -2   30.02    1.61
   1  -9  -2   30.64    1.61
  -1  -9   2   30.39    1.62
   1   9  -2   28.58    1.57
  -1  -9   2   30.84    1.69
   1   9  -2   29.64    1.59
   1  -9  -2   31.39    1.60
   0   9  -2   61.58    3.08
   0  -9   2   59.60    3.11
   0   9   2   59.23    3.08
   0  -9   2   61.21    3.14
   0   9  -2   58.67    3.08
   0  -9  -2   60.58    3.10
   0  -9  -2   61.95    3.09
   0   9  -2   61.10    3.09
  -1   9  -2    5.15    0.49
  -1  -9  -2    4.88    0.55
  -1  -9  -2    5.51    0.44
   1   9   2    4.66    0.43
   1  -9   2    5.84    0.61
  -1   9  -2    5.55    0.43
  -1   9  -2    5.38    0.43
  -1  -9  -2    5.21    0.51
   1  -9   2    5.10    0.51
  -2   9  -2   33.93    1.84
   2  -9   2   35.77    1.87
  -2   9  -2   34.21    1.86
   2  -9   2   36.79    1.91
   2   9   2   35.45    1.84
  -2  -9  -2   34.51    1.87
  -2  -9  -2   35.69    1.83
  -2   9  -2   36.27    1.83
  -2  -9  -2   34.09    1.89
  -3   9  -2    6.53    0.47
   3   9   2    6.34    0.49
  -3   9  -2    6.43    0.53
  -3  -9  -2    5.33    0.55
   3   9   2    6.69    0.46
  -3  -9  -2    5.51    0.45
  -3   9  -2    6.50    0.46
  -4  -9  -2    9.06    0.70
  -4   9  -2   11.23    0.68
  -4   9  -2    9.58    0.63
   4   9   2   10.29    0.67
  -4   9  -2    9.88    0.61
  -5  -9  -2    0.85    0.48
  -5  -9  -2    0.15    0.43
  -5   9  -2    0.35    0.27
   5   9   2    0.62    0.34
   5  -9   2    0.23    0.39
  -5   9  -2    0.25    0.38
  -6  -9  -2    0.64    0.47
  -6  -9  -2    1.02    0.45
  -6   9  -2    0.62    0.39
   6   9   2    1.00    0.38
   6  -9   2    0.86    0.41
  -7  -9  -2    0.23    0.43
  -7   9  -2    0.07    0.38
   7  -9   2    0.35    0.42
   7   9   2    0.14    0.38
  -7  -9  -2    0.05    0.50
   8  -9   2    6.80    0.58
   8  -9   2    7.83    0.64
   8  -9   2    7.56    0.70
  -8   9  -2    7.01    0.58
  -8  -9  -2    7.32    0.67
  -8  -9  -2    5.39    0.61
   9  -9   2    4.06    0.52
  -9  -9  -2    2.55    0.52
  -9   9  -2    4.28    0.49
   9  -9   2    4.03    0.61
  -9  -9  -2    3.56    0.59
   9  -9   2    3.45    0.48
  10  -9   2    0.16    0.49
  10  -9   2    0.61    0.54
 -10  -9  -2    0.13    0.55
 -10   9  -2    0.30    0.44
  10  -9   2    0.39    0.41
 -11  -9  -2    1.96    0.59
  11  -9   2    1.80    0.45
  11  -9   2    2.13    0.52
 -11   9  -2    1.87    0.49
  12  -9   2    7.43    0.62
  12  -9   2    6.73    0.67
 -12   9  -2    7.79    0.68
  13  -9   2    3.43    0.56
 -13  -9  -2    1.92    0.62
 -13   9  -2    2.69    0.48
  13  -9   2    2.25    0.45
  14  -9   2    8.25    0.66
 -14  -9  -2    8.22    0.82
  14  -9   2    8.53    0.71
 -14   9  -2    8.44    0.69
 -15   9  -2    3.38    0.53
  15  -9   2    3.53    0.59
 -15  -9  -2    3.67    0.67
  15  -9   2    3.14    0.50
 -15   9  -2    4.28    0.52
 -16  -9  -2    3.86    0.68
 -16   9  -2    4.77    0.57
  16   9   2    5.17    0.45
  16  -9   2    5.76    0.60
 -16   9  -2    5.82    0.56
  16  -9   2    4.89    0.55
 -17  -9  -2    2.97    0.65
  17  -9   2    4.70    0.60
 -17   9  -2    3.82    0.53
  17   9   2    4.38    0.40
  17  -9   2    3.69    0.49
 -17   9  -2    4.01    0.55
  18  -9   2    2.80    0.65
 -18   9  -2    2.89    0.51
 -18   9  -2    3.50    0.53
 -18  -9  -2    3.40    0.61
  18   9   2    3.20    0.35
  18  -9   2    4.69    0.56
  19  -9   2   11.18    0.83
 -19  -9  -2    9.38    0.80
  19  -9   2   11.81    0.74
  19   9   2    9.47    0.60
 -19   9  -2   10.11    0.74
 -19   9  -2   10.00    0.72
 -20   9  -2    7.25    0.60
 -20   9  -2    6.71    0.63
  20  -9   2    7.91    0.63
  20  -9   2    8.80    0.71
 -20  -9  -2    7.18    0.67
 -21   9  -2    1.20    0.45
 -21   9  -2    0.07    0.37
  21  -9   2    0.95    0.42
 -21  -9  -2    0.15    0.43
  21  -9   2    1.25    0.51
  22  -9   2    2.55    0.42
  22  -9   2    2.83    0.49
 -22   9  -2    2.19    0.43
 -23   9  -2    7.60    0.57
  23  -9   2    7.78    0.59
  23  -9   2    7.78    0.56
  24  -9   2    0.78    0.35
  24   9   2    0.45    0.28
  24  -9   2    0.43    0.30
  24  10  -2    0.64    0.24
  24 -10  -2    0.27    0.30
  24  10  -2    0.34    0.25
  23 -10  -2    4.10    0.41
  23  10  -2    3.25    0.37
 -23 -10   2    4.00    0.56
 -23  10   2    4.87    0.44
  23  10  -2    4.04    0.35
 -23  10   2    3.45    0.36
  23  10  -2    3.16    0.37
 -22  10   2   14.57    0.81
 -22  10   2   14.31    0.78
 -22 -10   2   12.01    0.89
  22 -10  -2   13.81    0.80
  22  10  -2   11.43    0.77
 -22 -10   2   14.44    0.95
  22  10  -2   11.43    0.77
 -21 -10   2    3.57    0.62
 -21  10   2    4.06    0.48
  21 -10  -2    3.60    0.46
  21  10  -2    2.81    0.41
 -21 -10   2    3.94    0.68
 -21  10   2    3.76    0.42
 -20  10   2   14.63    0.88
  20  10  -2   13.53    0.89
 -20 -10   2   13.83    1.05
 -20 -10   2   16.67    1.12
  20 -10  -2   15.56    0.92
  20 -10  -2   15.11    0.88
 -19  10   2    0.86    0.41
  19  10  -2    0.63    0.42
  19 -10  -2    0.74    0.46
  19 -10  -2    0.88    0.43
 -19 -10   2    0.85    0.72
  18  10  -2   26.83    1.50
  18 -10  -2   28.06    1.50
 -18  10   2   29.26    1.47
  18 -10  -2   26.55    1.48
 -18 -10   2   29.95    1.70
  18  10  -2   25.99    1.43
  18  10  -2   25.52    1.50
  17  10  -2   -0.18    0.31
  17  10  -2    0.15    0.45
 -17 -10   2    1.37    0.78
 -17  10   2    1.09    0.40
  17 -10  -2    0.02    0.48
  16 -10  -2   53.36    2.73
 -16 -10   2   56.34    2.87
  16  10  -2   52.07    2.72
  16 -10  -2   52.97    2.71
  16  10  -2   49.19    2.66
  15 -10  -2   20.41    1.18
  15  10  -2   18.70    1.10
  15  10  -2   20.97    1.19
 -15 -10   2   19.24    1.38
  15 -10  -2   20.25    1.19
  14  10  -2    7.73    0.70
  14 -10  -2    7.34    0.65
  14  10  -2    6.85    0.56
 -14 -10   2    7.02    0.94
  14 -10  -2    6.55    0.67
  13 -10  -2   21.57    1.28
  13  10  -2   21.11    1.21
  13  10  -2   22.21    1.29
  13 -10  -2   21.86    1.25
  13  10  -2   22.60    1.31
  12 -10  -2   40.36    2.09
  12  10  -2   40.05    2.14
  12  10  -2   42.91    2.13
  12  10  -2   39.08    2.07
  11 -10  -2   59.80    3.13
  11  10  -2   65.05    3.17
  11  10  -2   66.15    3.16
  11  10  -2   59.87    3.12
 -10 -10   2    0.33    0.71
  10 -10  -2    0.61    0.45
  10 -10  -2    1.73    0.47
  10  10  -2    0.38    0.47
  10  10  -2    0.60    0.51
 -10 -10   2    0.33    0.38
  10  10  -2    0.70    0.41
   9  10  -2   31.48    1.67
   9  10  -2   30.84    1.64
  -9 -10   2   27.22    1.76
   9 -10  -2   29.95    1.64
   9 -10  -2   30.16    1.67
   9 -10  -2   31.40    1.66
   9  10  -2   32.12    1.70
  -9 -10   2   29.00    1.64
   8  10  -2   73.20    3.57
   8 -10  -2   69.22    3.57
   8 -10  -2   67.99    3.53
   8 -10  -2   70.85    3.54
  -8 -10   2   65.51    3.54
  -8 -10   2   63.00    3.61
   8  10  -2   72.83    3.55
   7 -10  -2   76.12    3.95
   7  10  -2   80.20    3.99
  -7 -10   2   82.17    4.06
   7  10  -2   79.30    3.97
   7  10  -2   77.76    3.95
  -7 -10   2   72.69    4.04
   7 -10  -2   74.16    3.99
   7 -10  -2   79.92    3.97
  -7 -10   2   76.97    3.97
   6  10  -2  149.66    7.44
   6 -10  -2  150.05    7.44
  -6 -10   2  144.00    7.44
   6 -10  -2  141.27    7.46
   6 -10  -2  146.22    7.43
   6  10  -2  151.76    7.43
   6  10  -2  148.46    7.45
  -6 -10   2  145.77    7.50
  -6 -10   2  153.23    7.52
   5 -10  -2    9.90    0.78
   5  10  -2    9.68    0.71
   5 -10  -2   10.91    0.73
   5  10  -2   11.75    0.73
   5 -10  -2   11.22    0.73
  -5 -10   2    9.92    0.92
   5  10  -2   10.92    0.74
   5  10  -2   10.59    0.67
  -5 -10   2    9.78    0.72
   4  10  -2   13.37    0.81
  -4 -10   2   13.28    0.87
   4 -10  -2   15.18    0.86
   4  10  -2   13.64    0.89
   4  10  -2   15.35    0.86
  -4 -10   2   12.83    1.02
   4  10  -2   13.12    0.84
   4 -10  -2   15.73    0.86
  -4  10   2   13.03    0.79
  -3 -10   2   69.31    3.41
   3  10  -2   68.85    3.39
   3 -10  -2   67.13    3.39
   3 -10  -2   69.44    3.39
   3  10  -2   65.61    3.40
  -3  10   2   63.30    3.36
   3  10  -2   62.23    3.36
  -3 -10   2   70.87    3.47
   3  10  -2   65.52    3.39
   2  10  -2   13.27    0.81
  -2 -10   2   14.47    0.97
   2  10  -2   12.59    0.84
  -2 -10   2   13.14    0.85
  -2  10   2   13.45    0.78
   2 -10  -2   14.27    0.82
   2 -10  -2   13.34    0.83
   2  10  -2   13.94    0.82
   2  10  -2   12.16    0.76
   1  10  -2    2.22    0.39
   1 -10  -2    2.34    0.44
   1 -10  -2    2.92    0.40
   1  10  -2    2.43    0.42
  -1  10   2    3.19    0.38
   1  10  -2    2.09    0.46
  -1 -10   2    2.64    0.64
  -1 -10   2    2.81    0.46
   0  10  -2    0.92    0.42
   0  10   2    0.82    0.33
   0  10  -2    0.75    0.37
   0 -10   2    0.89    0.59
   0 -10  -2    0.70    0.42
   0  10   2    1.53    0.37
   0  10  -2    1.11    0.34
   0 -10   2    1.12    0.45
   0 -10  -2    0.78    0.35
  -1  10  -2    3.47    0.41
   1  10   2    3.92    0.42
  -1 -10  -2    3.57    0.40
  -1  10  -2    3.35    0.48
   1 -10   2    2.80    0.60
  -1 -10  -2    3.15    0.48
  -1  10  -2    4.02    0.43
   1 -10   2    4.12    0.48
   2  10   2    2.99    0.41
  -2 -10  -2    3.54    0.39
  -2  10  -2    3.64    0.40
   2 -10   2    3.61    0.59
  -2  10  -2    3.32    0.47
  -2 -10  -2    3.32    0.47
   2 -10   2    2.89    0.49
  -2  10  -2    2.76    0.39
  -3  10  -2   18.71    1.02
   3  10   2   17.91    1.05
  -3  10  -2   18.99    1.08
  -3 -10  -2   18.74    1.08
   3 -10   2   18.33    1.09
   3 -10   2   18.62    1.14
  -3  10  -2   17.22    1.03
   4  10   2   41.41    2.18
   4  10   2   41.93    2.16
  -4 -10  -2   43.30    2.20
  -4  10  -2   41.38    2.19
  -4  10  -2   40.41    2.15
  -5  10  -2   26.52    1.43
  -5 -10  -2   24.70    1.43
   5  10   2   25.13    1.39
   5  10   2   26.01    1.42
   6  10   2   35.83    1.86
  -6  10  -2   34.88    1.86
   6  10   2   35.22    1.83
   6 -10   2   34.41    1.93
   6 -10   2   34.93    1.86
  -6 -10  -2   31.95    1.86
  -7 -10  -2   18.81    1.17
  -7  10  -2   19.99    1.16
   7  10   2   20.10    1.15
   7 -10   2   20.14    1.16
   7 -10   2   20.00    1.25
  -8 -10  -2   72.06    3.57
   8 -10   2   71.76    3.56
  -8 -10  -2   61.18    3.50
   8 -10   2   65.99    3.50
  -8  10  -2   68.80    3.50
   8  10   2   71.32    3.50
  -9  10  -2    1.66    0.48
  -9 -10  -2    0.97    0.56
   9  10   2    0.91    0.50
   9 -10   2    0.68    0.57
   9 -10   2    0.19    0.47
 -10  10  -2    8.83    0.73
 -10 -10  -2    9.60    0.83
  10  10   2    8.50    0.74
  10 -10   2    9.02    0.75
  10 -10   2   10.08    0.71
  10 -10   2   11.06    0.82
 -11  10  -2   10.09    0.73
  11  10   2   10.22    0.77
 -11 -10  -2   11.54    0.85
  11 -10   2    9.21    0.75
  11 -10   2    9.15    0.78
  12 -10   2   25.93    1.47
  12 -10   2   25.95    1.44
  12  10   2   26.04    1.47
 -12 -10  -2   25.32    1.55
 -13 -10  -2    8.79    0.79
  13  10   2    8.28    0.69
  13 -10   2    7.75    0.70
  13  10   2    7.33    0.59
  13 -10   2    7.21    0.63
 -13  10  -2    6.95    0.58
  14  10   2   11.74    0.81
 -14 -10  -2   10.97    0.90
  14  10   2   10.96    0.71
  14 -10   2   11.25    0.77
 -14  10  -2   10.44    0.73
  14 -10   2   11.06    0.82
 -15  10  -2   42.51    2.41
  15  10   2   44.88    2.40
 -15  10  -2   46.71    2.44
  15  10   2   49.01    2.46
  15 -10   2   46.94    2.44
 -15 -10  -2   49.26    2.53
  15 -10   2   50.66    2.46
  16 -10   2    2.11    0.46
 -16  10  -2    2.80    0.52
  16  10   2    3.20    0.52
 -16 -10  -2    1.90    0.59
 -16  10  -2    2.97    0.47
  16  10   2    2.83    0.38
  16 -10   2    3.44    0.54
  17  10   2   14.16    0.89
 -17 -10  -2   13.04    0.96
  17 -10   2   13.87    0.86
 -17  10  -2   14.15    0.87
 -17  10  -2   13.20    0.89
  17 -10   2   15.92    0.91
  17  10   2   12.94    0.80
  18 -10   2   40.24    2.04
 -18  10  -2   40.03    2.02
  18 -10   2   42.85    2.03
 -18  10  -2   37.21    2.00
 -18 -10  -2   36.73    2.06
  18  10   2   35.01    1.96
  18  10   2   38.27    2.02
  19 -10   2    1.37    0.43
  19  10   2    0.74    0.40
  19 -10   2    0.91    0.52
  19  10   2    0.96    0.24
 -19  10  -2    1.22    0.42
 -19  10  -2    0.42    0.40
 -19 -10  -2    0.64    0.46
  20  10   2    0.95    0.37
 -20  10  -2   -0.24    0.37
  20 -10   2    0.39    0.41
 -20  10  -2    1.06    0.38
 -20 -10  -2    0.70    0.40
  20 -10   2    0.35    0.48
  21 -10   2    3.59    0.46
  21  10   2    2.04    0.37
  21 -10   2    3.00    0.41
 -21  10  -2    2.60    0.39
  22  10   2    3.36    0.35
  22 -10   2    3.56    0.43
  22 -10   2    3.43    0.39
  22  10   2    2.78    0.35
  22  11  -2    0.39    0.27
  22 -11  -2    0.43    0.30
 -21  11   2    0.54    0.31
 -21 -11   2    1.67    0.53
  21  11  -2    0.68    0.29
  21  11  -2    1.27    0.32
 -21  11   2    0.91    0.35
  21 -11  -2    0.85    0.34
  20 -11  -2    0.60    0.36
 -20  11   2    1.07    0.38
  20  11  -2    1.05    0.32
  20  11  -2    0.26    0.33
  20  11  -2    0.65    0.33
 -20 -11   2    0.90    0.48
 -20  11   2    0.98    0.35
 -20 -11   2    0.15    0.55
 -19 -11   2    1.51    0.55
 -19  11   2    0.82    0.38
  19  11  -2    0.17    0.36
 -19 -11   2    0.27    0.61
  19 -11  -2    0.30    0.39
  19  11  -2    0.54    0.33
 -19  11   2    1.20    0.39
  19  11  -2   -0.01    0.37
 -18 -11   2   10.68    0.88
  18 -11  -2    8.44    0.62
  18  11  -2    8.92    0.64
  18 -11  -2    9.21    0.65
 -18  11   2   10.03    0.64
  18  11  -2    8.16    0.55
 -18 -11   2    7.89    0.79
  17 -11  -2   21.70    1.23
 -17  11   2   23.33    1.23
  17  11  -2   20.25    1.18
 -17 -11   2   25.30    1.41
 -17 -11   2   21.68    1.38
  17 -11  -2   23.21    1.25
  17  11  -2   21.70    1.25
  16 -11  -2    6.33    0.59
 -16  11   2    7.38    0.56
  16  11  -2    7.04    0.60
  16  11  -2    6.36    0.51
 -16 -11   2    6.23    0.80
  15  11  -2    4.51    0.57
  15 -11  -2    5.95    0.56
  15  11  -2    5.32    0.61
  15  11  -2    4.70    0.47
 -15 -11   2    5.07    0.79
  15 -11  -2    5.31    0.60
 -15 -11   2    7.18    0.82
  14 -11  -2    1.64    0.48
  14  11  -2    1.02    0.49
 -14 -11   2    0.92    0.71
  14  11  -2    0.47    0.37
  14  11  -2    0.51    0.51
  14 -11  -2    0.31    0.50
 -14 -11   2    1.17    0.75
 -13 -11   2    1.09    0.69
  13  11  -2    1.28    0.41
 -13 -11   2    2.44    0.75
  13  11  -2    0.97    0.51
  13 -11  -2    1.13    0.46
  13  11  -2    1.51    0.56
 -12 -11   2    5.13    0.81
  12  11  -2    5.23    0.54
  12 -11  -2    6.14    0.59
  12  11  -2    6.37    0.67
  12  11  -2    6.39    0.62
 -11 -11   2    0.88    0.72
  11 -11  -2    0.63    0.45
  11  11  -2    1.13    0.42
  11  11  -2    1.16    0.56
  11  11  -2    1.03    0.50
  10 -11  -2   11.21    0.78
  10  11  -2   11.36    0.81
 -10 -11   2   10.28    0.98
  10  11  -2   12.04    0.85
  10 -11  -2   10.94    0.80
  10  11  -2   10.87    0.76
  10 -11  -2   12.56    0.81
   9  11  -2   22.88    1.30
  -9 -11   2   20.26    1.41
   9  11  -2   22.10    1.25
   9 -11  -2   23.84    1.27
   9 -11  -2   24.99    1.30
   9 -11  -2   23.38    1.31
  -9 -11   2   19.28    1.24
   9  11  -2   23.21    1.34
  -8 -11   2    4.53    0.76
  -8 -11   2    4.17    0.50
   8 -11  -2    6.00    0.61
   8  11  -2    6.00    0.51
   8 -11  -2    5.28    0.54
   8 -11  -2    5.00    0.57
   8  11  -2    5.08    0.58
   8  11  -2    4.90    0.61
   7  11  -2    0.84    0.45
   7 -11  -2    1.08    0.45
   7  11  -2    0.84    0.45
   7 -11  -2    1.21    0.53
  -7 -11   2    0.90    0.68
   7  11  -2    1.25    0.52
   7 -11  -2    0.80    0.46
  -7 -11   2    0.65    0.40
   7  11  -2    1.02    0.39
  -6 -11   2   24.73    1.43
   6 -11  -2   21.28    1.26
   6 -11  -2   21.79    1.33
   6  11  -2   21.95    1.24
   6  11  -2   22.85    1.28
  -6 -11   2   23.15    1.27
   6  11  -2   23.28    1.31
   6 -11  -2   21.41    1.27
   6  11  -2   23.36    1.28
   5 -11  -2    4.44    0.63
  -5 -11   2    4.43    0.53
  -5 -11   2    4.47    0.73
   5  11  -2    3.65    0.44
   5 -11  -2    4.43    0.50
   5  11  -2    4.56    0.51
   5  11  -2    4.73    0.58
   5 -11  -2    4.75    0.51
   5  11  -2    4.97    0.55
  -4 -11   2    2.20    0.48
   4 -11  -2    1.71    0.57
   4  11  -2    2.30    0.42
   4  11  -2    2.48    0.48
   4 -11  -2    2.49    0.45
   4  11  -2    2.05    0.50
  -4 -11   2    3.26    0.70
   4  11  -2    2.23    0.37
   4 -11  -2    2.36    0.44
  -3 -11   2   56.66    2.91
   3  11  -2   53.46    2.83
   3  11  -2   55.06    2.85
  -3  11   2   53.92    2.80
   3 -11  -2   56.30    2.83
   3 -11  -2   54.71    2.82
   3  11  -2   57.25    2.83
   3 -11  -2   50.96    2.88
  -3 -11   2   53.70    2.85
  -2  11   2    1.81    0.37
  -2 -11   2    2.26    0.68
   2  11  -2    2.16    0.47
   2 -11  -2    2.26    0.43
   2 -11  -2    2.06    0.45
  -2 -11   2    1.53    0.46
   2  11  -2    1.99    0.42
   2  11  -2    1.60    0.47
   1 -11  -2  116.57    6.07
   1  11  -2  115.54    6.07
   1 -11  -2  119.96    6.07
  -1  11   2  119.89    6.05
   1  11  -2  120.78    6.09
  -1 -11   2  120.58    6.09
  -1 -11   2  128.82    6.13
   1  11  -2  124.39    6.07
   0  11  -2    4.26    0.56
   0 -11   2    4.25    0.69
   0  11  -2    4.07    0.47
   0 -11  -2    4.75    0.52
   0 -11   2    4.81    0.56
   0  11  -2    5.05    0.50
   0 -11  -2    4.94    0.46
   0  11   2    4.45    0.47
   0  11   2    4.54    0.47
  -1  11  -2    2.75    0.48
   1  11   2    1.55    0.39
  -1  11  -2    2.05    0.43
   1 -11   2    1.82    0.64
  -1 -11  -2    2.08    0.38
   1  11   2    2.64    0.44
  -1 -11  -2    2.15    0.48
   1 -11   2    2.14    0.51
  -1  11  -2    1.99    0.40
   2  11   2    6.91    0.59
  -2  11  -2    7.30    0.64
  -2 -11  -2    7.79    0.63
   2 -11   2    8.44    0.76
  -2  11  -2    8.09    0.59
   2 -11   2    7.57    0.66
  -2 -11  -2    7.58    0.55
   2  11   2    8.44    0.62
   3 -11   2    7.36    0.66
   3  11   2    8.11    0.61
  -3  11  -2    8.19    0.65
   3 -11   2    7.90    0.73
  -3  11  -2    6.95    0.55
  -3 -11  -2    7.10    0.63
   3  11   2    6.82    0.58
  -4  11  -2   23.93    1.32
  -4  11  -2   24.14    1.38
   4  11   2   25.08    1.35
   4 -11   2   22.30    1.48
   4  11   2   23.59    1.36
  -4 -11  -2   26.15    1.38
   4 -11   2   24.02    1.38
   4 -11   2   25.43    1.44
  -5  11  -2    3.81    0.56
   5  11   2    3.71    0.50
   5  11   2    4.55    0.51
   5 -11   2    4.76    0.72
   5 -11   2    5.07    0.62
  -5 -11  -2    3.64    0.52
  -6  11  -2    8.28    0.69
   6  11   2    9.57    0.67
   6  11   2    9.03    0.68
   6 -11   2    8.79    0.85
  -6 -11  -2    7.83    0.68
   6  11   2    9.15    0.64
   7  11   2    3.93    0.54
   7 -11   2    5.63    0.61
  -7  11  -2    5.38    0.57
   7 -11   2    6.62    0.74
   7  11   2    5.95    0.55
   7  11   2    4.83    0.50
   8  11   2   18.24    1.05
   8 -11   2   17.23    1.09
   8  11   2   17.33    1.05
   8  11   2   18.48    1.08
   8 -11   2   19.92    1.18
  -8  11  -2   16.65    1.07
  -9  11  -2   11.20    0.72
   9  11   2   10.39    0.73
   9 -11   2   11.02    0.87
   9 -11   2   10.51    0.77
   9  11   2    9.64    0.77
  -9  11  -2    9.40    0.75
  10 -11   2    0.41    0.58
  10 -11   2    0.39    0.48
  10  11   2    0.46    0.41
 -10  11  -2    0.55    0.45
  10  11   2    0.32    0.48
  11  11   2    2.08    0.43
  11  11   2    1.70    0.45
  11 -11   2    1.55    0.49
 -11  11  -2    2.40    0.48
  11  11   2    1.91    0.50
  12  11   2    1.10    0.40
 -12  11  -2    0.70    0.48
  12 -11   2    0.71    0.48
  12  11   2    0.78    0.48
  12  11   2    0.71    0.43
  12 -11   2    0.88    0.51
  13  11   2   12.93    0.81
  13  11   2   11.24    0.82
  13  11   2   11.77    0.77
  13 -11   2   12.59    0.83
 -13  11  -2   12.06    0.83
  13 -11   2   13.09    0.85
  14  11   2    0.40    0.36
  14  11   2    0.44    0.46
  14 -11   2    0.88    0.43
  14 -11   2    0.55    0.49
  14  11   2    0.99    0.42
  15  11   2    0.77    0.33
  15  11   2    0.33    0.40
  15 -11   2    0.92    0.49
  15  11   2    0.89    0.44
  15 -11   2   -0.20    0.40
  16  11   2   17.75    1.03
  16 -11   2   21.17    1.11
  16  11   2   18.87    1.08
  16 -11   2   17.49    1.09
 -16  11  -2   19.35    1.09
  16  11   2   19.15    1.09
  17  11   2    9.16    0.57
  17 -11   2    9.24    0.68
  17  11   2    8.53    0.62
  17  11   2    9.05    0.65
 -17  11  -2    9.10    0.64
  18 -11   2   11.49    0.69
  18  11   2    9.20    0.58
  18 -11   2   11.37    0.73
  18  11   2    9.73    0.64
 -18  11  -2    9.66    0.67
  18  11   2    9.38    0.66
  19 -11   2    1.58    0.39
  19 -11   2    1.74    0.44
  19  11   2    1.80    0.33
 -19  11  -2    1.20    0.37
  19  11   2    1.69    0.35
  20  11   2    4.31    0.38
  20  11   2    3.95    0.39
  20 -11   2    4.52    0.43
  20 -11   2    4.93    0.47
  21  11   2    0.45    0.25
  21 -11   2    0.86    0.29
  21  11   2    0.45    0.27
  20  12  -2    0.32    0.24
  20  12  -2    0.15    0.26
  20  12  -2    0.46    0.27
 -19  12   2   -0.05    0.30
  19 -12  -2    1.14    0.31
  19  12  -2    0.16    0.29
  19  12  -2    0.73    0.27
  18  12  -2    1.07    0.33
  18  12  -2    0.51    0.23
  18  12  -2    0.93    0.31
  18 -12  -2    1.10    0.34
 -18  12   2    1.22    0.35
 -18  12   2    1.72    0.33
  17  12  -2    2.86    0.34
  17  12  -2    2.72    0.41
 -17  12   2    3.83    0.39
 -17 -12   2    3.61    0.54
  17  12  -2    3.39    0.39
  17 -12  -2    3.98    0.42
 -17  12   2    4.31    0.43
  16  12  -2   -0.28    0.38
 -16  12   2    0.68    0.37
  16 -12  -2    0.01    0.36
 -16 -12   2    0.05    0.52
  16  12  -2   -0.10    0.39
  16  12  -2   -0.20    0.29
  16  12  -2    0.04    0.34
  15  12  -2    1.28    0.45
  15  12  -2    1.30    0.34
  15  12  -2    1.18    0.38
 -15 -12   2    1.70    0.59
 -15  12   2    1.83    0.39
  15 -12  -2    0.69    0.40
  15  12  -2    1.47    0.42
  14 -12  -2    6.10    0.52
 -14  12   2    6.71    0.51
  14  12  -2    4.95    0.48
  14  12  -2    4.68    0.54
 -14 -12   2    6.05    0.71
  14  12  -2    4.70    0.56
  14  12  -2    6.02    0.51
  13  12  -2    6.67    0.67
 -13 -12   2    8.45    0.79
  13  12  -2    7.43    0.59
  13  12  -2    7.04    0.56
  13  12  -2    7.76    0.63
  13 -12  -2    8.05    0.60
  12  12  -2    1.90    0.47
  12  12  -2    2.38    0.55
 -12 -12   2    1.56    0.64
  12 -12  -2    3.25    0.46
  12  12  -2    1.58    0.41
  12  12  -2    2.13    0.42
  11  12  -2    8.52    0.66
  11 -12  -2    9.31    0.73
  11  12  -2   11.10    0.77
  11 -12  -2    9.68    0.68
  11  12  -2    9.21    0.71
 -11 -12   2    9.02    0.85
  11  12  -2    8.75    0.66
  10  12  -2    0.93    0.54
  10  12  -2    0.84    0.40
  10  12  -2    0.69    0.45
 -10 -12   2    0.97    0.66
  10 -12  -2    0.56    0.47
  10 -12  -2    0.78    0.42
   9 -12  -2    0.94    0.46
   9  12  -2   -0.32    0.45
   9 -12  -2    0.55    0.45
   9 -12  -2    0.97    0.43
   9  12  -2    0.46    0.38
  -9 -12   2   -0.58    0.65
   9  12  -2    0.67    0.54
   8  12  -2   33.74    1.80
   8  12  -2   32.94    1.78
   8  12  -2   33.63    1.81
   8  12  -2   35.44    1.84
   8 -12  -2   36.26    1.84
  -8 -12   2   34.81    1.91
  -8 -12   2   29.92    1.77
   8 -12  -2   34.16    1.81
   8 -12  -2   33.53    1.79
   7  12  -2   32.11    1.76
   7  12  -2   33.29    1.72
   7 -12  -2   32.61    1.75
  -7 -12   2   29.76    1.69
  -7 -12   2   32.77    1.83
   7 -12  -2   30.75    1.70
   7  12  -2   32.28    1.72
   7 -12  -2   31.84    1.72
   7  12  -2   30.94    1.68
   6  12  -2   38.31    2.09
   6  12  -2   39.32    2.12
   6 -12  -2   39.76    2.11
   6 -12  -2   41.17    2.13
  -6 -12   2   42.03    2.23
   6  12  -2   42.58    2.12
   6  12  -2   39.80    2.16
   6 -12  -2   42.06    2.17
  -6 -12   2   38.11    2.12
  -5 -12   2   70.29    3.62
   5 -12  -2   71.03    3.55
   5 -12  -2   68.93    3.54
   5  12  -2   71.47    3.58
   5  12  -2   71.59    3.55
   5 -12  -2   72.68    3.60
  -5 -12   2   67.82    3.55
   5  12  -2   69.33    3.55
   5  12  -2   63.88    3.51
   4 -12  -2    6.65    0.72
   4  12  -2    6.78    0.61
   4 -12  -2    7.31    0.60
  -4 -12   2    7.03    0.61
   4  12  -2    7.26    0.66
   4 -12  -2    7.29    0.61
  -4 -12   2    8.00    0.79
   4  12  -2    7.07    0.60
  -3 -12   2   58.34    2.91
   3 -12  -2   51.97    2.82
   3 -12  -2   53.68    2.90
  -3  12   2   53.18    2.80
   3  12  -2   56.80    2.84
   3 -12  -2   55.68    2.83
   3  12  -2   54.71    2.87
  -3 -12   2   57.07    2.85
   3  12  -2   53.43    2.83
  -2 -12   2   52.33    2.72
   2 -12  -2   50.90    2.64
   2  12  -2   52.19    2.65
   2 -12  -2   50.27    2.72
   2  12  -2   50.62    2.68
  -2 -12   2   51.90    2.67
   2 -12  -2   51.48    2.64
  -2  12   2   50.04    2.62
   2  12  -2   49.35    2.64
   1  12  -2    1.63    0.51
   1  12  -2    0.93    0.40
   1  12  -2    1.41    0.45
   1 -12  -2    1.78    0.44
   1 -12  -2    1.74    0.39
  -1 -12   2    1.46    0.62
  -1 -12   2    0.93    0.48
  -1  12   2    1.84    0.40
   0  12  -2    0.53    0.42
   0  12  -2    0.35    0.49
   0 -12  -2    0.19    0.41
   0 -12   2    0.46    0.63
   0  12   2    1.03    0.40
   0 -12   2    0.54    0.46
   0 -12  -2    0.46    0.35
  -1 -12  -2   29.65    1.59
   1 -12   2   27.30    1.74
  -1 -12  -2   30.96    1.61
  -1  12  -2   29.31    1.64
  -1  12  -2   29.29    1.60
   1 -12   2   32.36    1.70
   1 -12   2   30.08    1.64
   1  12   2   28.96    1.60
   2  12   2    6.08    0.55
   2 -12   2    6.97    0.62
   2 -12   2    7.59    0.72
  -2  12  -2    6.39    0.62
   2  12   2    5.42    0.54
  -2  12  -2    5.60    0.52
  -2 -12  -2    5.49    0.55
   2 -12   2    5.16    0.82
  -3  12  -2   18.32    1.07
  -3  12  -2   18.71    1.14
   3  12   2   18.89    1.10
   3 -12   2   19.73    1.27
   3 -12   2   20.43    1.20
  -3 -12  -2   19.14    1.11
   3 -12   2   21.18    1.15
   3  12   2   16.99    1.09
   4  12   2    1.20    0.44
   4 -12   2    1.20    0.59
   4  12   2    0.82    0.41
  -4  12  -2    1.43    0.47
   4 -12   2    0.88    0.49
  -4 -12  -2    1.13    0.42
   4 -12   2    1.10    0.67
   5 -12   2   11.57    0.93
   5  12   2   11.30    0.77
  -5  12  -2   10.63    0.78
   5 -12   2   10.98    0.80
   5 -12   2   10.64    0.85
   5  12   2   11.56    0.77
   6  12   2   30.52    1.67
  -6  12  -2   30.05    1.65
   6 -12   2   32.50    1.72
   6 -12   2   35.08    1.80
   6  12   2   30.48    1.68
  -6  12  -2   29.68    1.69
   7  12   2   18.76    1.13
   7 -12   2   20.68    1.26
  -7  12  -2   18.39    1.14
   7 -12   2   22.19    1.19
   7  12   2   18.84    1.15
  -7  12  -2   19.39    1.11
   8  12   2    6.48    0.60
   8  12   2    6.90    0.62
   8  12   2    7.24    0.57
   8 -12   2    6.63    0.64
   8 -12   2    8.39    0.76
  -8  12  -2    7.88    0.60
   8 -12   2    7.54    0.69
  -9  12  -2   24.69    1.33
   9 -12   2   24.26    1.37
   9  12   2   21.56    1.31
   9  12   2   24.82    1.35
   9  12   2   22.52    1.32
  10  12   2   -0.33    0.37
 -10  12  -2    0.23    0.44
  10  12   2    0.44    0.44
  10 -12   2    0.09    0.46
  11  12   2    0.27    0.37
  11  12   2    0.40    0.43
 -11  12  -2    0.54    0.42
  11  12   2    0.13    0.36
  11 -12   2   -0.34    0.43
  12  12   2    0.80    0.36
  12  12   2    0.46    0.44
 -12  12  -2    0.38    0.43
  12 -12   2    0.04    0.45
  12  12   2    0.68    0.36
  13  12   2    2.50    0.37
  13  12   2    1.40    0.38
  13  12   2    1.45    0.42
 -13  12  -2    1.01    0.44
  13 -12   2    1.59    0.45
  14  12   2    1.51    0.40
  14 -12   2    1.38    0.45
 -14  12  -2    1.40    0.43
  14  12   2    1.99    0.34
  14 -12   2    1.56    0.44
  14  12   2    1.30    0.36
  15 -12   2    1.32    0.42
  15  12   2    0.35    0.29
  15  12   2    0.31    0.33
  15 -12   2    0.37    0.39
  15  12   2    0.02    0.36
  16  12   2    3.08    0.33
  16 -12   2    3.27    0.44
  16  12   2    3.19    0.36
  16  12   2    3.07    0.40
  17 -12   2    2.36    0.46
  17  12   2    2.73    0.29
  17  12   2    2.98    0.34
  17  12   2    2.41    0.36
  18  12   2   22.40    1.43
  18  12   2   24.52    1.44
 -18  12  -2   29.20    1.46
  18 -12   2   33.28    1.47
  18 -12   2   31.96    1.46
  17  13  -2    3.35    0.33
  17  13  -2    2.50    0.35
 -17  13   2    3.87    0.36
  17  13  -2    3.01    0.31
  16  13  -2    1.47    0.35
  16 -13  -2    2.47    0.33
  16  13  -2    2.04    0.30
  16  13  -2    1.62    0.27
  16  13  -2    2.28    0.33
 -16  13   2    2.56    0.35
  15  13  -2    0.31    0.27
  15  13  -2    0.24    0.32
  15 -13  -2    0.40    0.31
 -15 -13   2    1.16    0.42
  15  13  -2    0.52    0.28
  15  13  -2    0.50    0.36
  14  13  -2    2.55    0.36
  14  13  -2    3.75    0.38
 -14 -13   2    3.85    0.51
  14  13  -2    3.55    0.45
  14 -13  -2    3.85    0.40
  14  13  -2    3.30    0.40
 -13 -13   2    5.00    0.57
  13 -13  -2    5.52    0.45
  13  13  -2    4.64    0.53
  13  13  -2    4.79    0.43
  13  13  -2    4.81    0.47
  13  13  -2    4.55    0.43
  12  13  -2    3.22    0.40
 -12  13   2    4.54    0.44
  12  13  -2    3.86    0.49
  12  13  -2    3.27    0.41
 -12 -13   2    4.54    0.57
  12 -13  -2    3.86    0.42
  12 -13  -2    3.21    0.47
  12  13  -2    3.11    0.44
  11  13  -2    8.83    0.65
  11  13  -2    8.47    0.60
  11  13  -2   10.14    0.70
 -11 -13   2    9.21    0.76
  11 -13  -2    9.30    0.62
  11  13  -2    8.74    0.62
  11 -13  -2    8.31    0.65
  10  13  -2    0.36    0.38
 -10 -13   2    0.63    0.54
  10 -13  -2    0.57    0.37
  10  13  -2   -0.01    0.47
  10 -13  -2    0.33    0.41
  10  13  -2    0.40    0.33
   9 -13  -2    0.51    0.37
   9  13  -2   -0.09    0.40
   9  13  -2    0.12    0.38
  -9 -13   2   -0.04    0.54
   9  13  -2    0.47    0.33
   9  13  -2    0.09    0.47
   9 -13  -2    0.15    0.41
   8 -13  -2    2.49    0.39
   8  13  -2    2.02    0.51
  -8 -13   2    2.12    0.59
   8  13  -2    2.11    0.36
   8 -13  -2    2.36    0.46
   8  13  -2    2.27    0.45
   8  13  -2    2.20    0.43
   8 -13  -2    2.35    0.44
   7 -13  -2    1.24    0.39
  -7 -13   2    1.27    0.57
   7  13  -2    0.83    0.51
   7 -13  -2    1.83    0.47
   7  13  -2    0.84    0.43
   7 -13  -2    1.15    0.42
   7  13  -2    1.32    0.41
   6  13  -2    2.80    0.56
   6 -13  -2    4.45    0.49
   6 -13  -2    4.08    0.53
   6 -13  -2    3.78    0.45
   6  13  -2    3.40    0.51
  -6 -13   2    3.41    0.63
  -6 -13   2    3.89    0.42
   6  13  -2    3.49    0.47
   5  13  -2   -0.08    0.50
   5  13  -2    0.60    0.40
   5 -13  -2    0.34    0.49
   5 -13  -2    0.12    0.38
  -5 -13   2   -0.07    0.57
   5  13  -2   -0.26    0.45
  -5 -13   2    0.14    0.36
   5 -13  -2   -0.12    0.38
   4 -13  -2    8.90    0.73
   4  13  -2    8.80    0.70
  -4 -13   2    9.97    0.78
   4 -13  -2    7.86    0.61
   4 -13  -2    8.61    0.63
   4  13  -2    8.30    0.63
   4  13  -2    9.19    0.67
  -4 -13   2    8.84    0.64
   3  13  -2    5.57    0.56
   3 -13  -2    5.55    0.66
  -3 -13   2    7.02    0.70
   3  13  -2    5.98    0.53
   3 -13  -2    6.09    0.52
  -3 -13   2    6.77    0.56
   3  13  -2    5.86    0.60
   3 -13  -2    5.94    0.53
   2 -13  -2   13.64    0.84
   2 -13  -2   14.84    0.98
  -2 -13   2   14.21    0.87
   2  13  -2   12.72    0.87
   2  13  -2   13.28    0.91
  -2  13   2   13.34    0.82
  -2 -13   2   15.91    0.97
   2 -13  -2   14.57    0.84
  -1  13   2    0.54    0.36
  -1 -13   2    0.60    0.44
   1 -13  -2    0.74    0.55
  -1 -13   2    0.45    0.66
   1 -13  -2    1.06    0.37
   1  13  -2    0.35    0.42
   1  13  -2    0.46    0.46
  -1 -13   2    0.29    0.55
   1 -13  -2    0.17    0.34
   0 -13  -2    1.06    0.33
   0 -13   2    0.23    0.69
   0  13   2    0.59    0.38
   0  13  -2    0.07    0.40
   0 -13  -2    0.84    0.37
   0  13  -2   -0.11    0.47
   0 -13   2    0.61    0.54
   0 -13  -2    0.85    0.58
   0 -13   2    0.58    0.44
   1  13   2    8.62    0.64
  -1 -13  -2    9.44    0.62
   1 -13   2    9.57    0.88
   1 -13   2    9.83    0.76
   1 -13   2    9.18    0.68
  -1  13  -2    8.05    0.63
  -1  13  -2    8.47    0.70
   2 -13   2   -0.36    0.65
  -2  13  -2    0.33    0.44
   2 -13   2   -0.05    0.43
   2  13   2    0.30    0.41
   2 -13   2    0.40    0.55
  -3  13  -2    2.91    0.34
   3 -13   2    3.34    0.66
   3  13   2    2.76    0.45
   3 -13   2    2.49    0.55
  -3  13  -2    2.81    0.48
   3 -13   2    3.15    0.48
   4 -13   2   18.52    1.02
   4  13   2   15.75    0.94
   4 -13   2   16.89    1.08
   4  13   2   14.04    0.93
   4 -13   2   15.37    0.96
  -4  13  -2   15.37    0.89
  -4  13  -2   15.37    0.96
   5 -13   2    0.97    0.51
   5  13   2    0.64    0.37
  -5  13  -2    1.47    0.34
   5  13   2    1.12    0.42
   5 -13   2    0.87    0.60
   5 -13   2    0.73    0.46
  -5  13  -2    0.56    0.44
   6 -13   2    0.25    0.58
   6  13   2    0.07    0.39
   6 -13   2    0.07    0.43
   6  13   2    0.89    0.41
  -6  13  -2    0.36    0.34
   6 -13   2   -0.43    0.49
   7  13   2    1.83    0.41
  -7  13  -2    1.57    0.37
   7 -13   2    1.66    0.51
   7 -13   2    1.14    0.54
   7  13   2    0.99    0.41
  -8  13  -2    6.08    0.50
   8  13   2    5.07    0.51
   8  13   2    6.06    0.52
   8 -13   2    5.84    0.59
   9  13   2    7.58    0.57
   9 -13   2    8.18    0.63
   9  13   2    7.33    0.59
   9 -13   2    7.25    0.62
  -9  13  -2    7.20    0.57
 -10  13  -2    1.93    0.39
  10  13   2    1.07    0.39
  10 -13   2    1.14    0.46
  10 -13   2    2.18    0.45
  11 -13   2    2.62    0.45
  11  13   2    1.87    0.33
 -11  13  -2    2.27    0.40
  11  13   2    2.70    0.41
  12 -13   2    0.52    0.39
 -12  13  -2    0.07    0.37
  12  13   2    0.12    0.31
  12  13   2    0.12    0.29
  12  13   2    0.09    0.35
  13  13   2    1.83    0.32
  13  13   2    2.41    0.32
  13  13   2    2.34    0.37
 -13  13  -2    1.88    0.38
  13  13   2    1.67    0.28
  13 -13   2    2.69    0.40
  14  13   2    1.50    0.26
 -14  13  -2    1.95    0.36
  14  13   2    1.45    0.33
  14  13   2    1.28    0.28
  14  13   2    1.42    0.29
  14 -13   2    1.32    0.36
  15  13   2    0.23    0.29
 -15  13  -2   -0.45    0.31
  15  13   2    0.17    0.23
  15  13   2    0.20    0.24
 -16  13  -2    3.83    0.36
 -13  14   2    5.36    0.40
  13  14  -2    3.81    0.42
  12  14  -2    5.01    0.43
  12  14  -2    4.74    0.42
  12  14  -2    5.84    0.48
 -12  14   2    5.56    0.43
  12 -14  -2    6.11    0.41
 -11 -14   2    6.45    0.54
  11  14  -2    6.09    0.53
  11  14  -2    5.63    0.47
 -11  14   2    7.38    0.48
  11 -14  -2    6.25    0.46
  10  14  -2    2.05    0.35
 -10 -14   2    1.80    0.42
  10 -14  -2    2.54    0.33
  10  14  -2    1.79    0.42
 -10  14   2    2.80    0.35
   9  14  -2    0.66    0.33
   9  14  -2    0.55    0.40
   9  14  -2    0.40    0.34
  -9 -14   2    0.78    0.42
  -9  14   2    1.28    0.32
   9 -14  -2    0.25    0.30
   9 -14  -2    0.82    0.35
   8 -14  -2   17.43    0.95
   8  14  -2   17.58    1.01
   8  14  -2   15.72    0.96
   8  14  -2   16.57    0.97
  -8 -14   2   17.54    1.03
   8 -14  -2   17.47    0.98
   7 -14  -2    1.24    0.32
  -7 -14   2    0.90    0.44
   7  14  -2    0.59    0.42
   7 -14  -2    1.19    0.36
   7  14  -2    1.00    0.37
   7  14  -2    0.71    0.34
   6 -14  -2    1.60    0.37
   6  14  -2    1.40    0.40
  -6 -14   2    1.94    0.47
   6 -14  -2    2.71    0.42
   6 -14  -2    2.36    0.34
   6  14  -2    1.61    0.35
   6  14  -2    2.80    0.45
   5  14  -2    5.75    0.53
  -5 -14   2    6.79    0.60
   5 -14  -2    6.00    0.51
   5 -14  -2    6.89    0.48
   5  14  -2    6.34    0.58
   5 -14  -2    7.17    0.57
   4  14  -2    0.01    0.39
   4  14  -2    0.37    0.43
   4 -14  -2    0.45    0.33
   4 -14  -2    0.65    0.42
  -4 -14   2    0.73    0.31
  -4 -14   2    0.24    0.58
  -4 -14   2    0.45    0.45
   4 -14  -2    0.65    0.31
   3  14  -2    4.97    0.50
  -3 -14   2    4.99    0.69
   3 -14  -2    5.32    0.44
   3  14  -2    5.29    0.55
  -3 -14   2    5.47    0.46
   3 -14  -2    6.17    0.57
  -3 -14   2    6.14    0.57
   3 -14  -2    5.10    0.45
  -2 -14   2    1.13    0.36
   2 -14  -2    1.40    0.47
  -2 -14   2    0.88    0.59
   2 -14  -2    0.87    0.32
   2  14  -2    0.99    0.43
  -2 -14   2    0.92    0.46
  -1  14   2    0.75    0.32
  -1 -14   2    0.52    0.56
   1  14  -2    0.60    0.41
  -1 -14   2    0.67    0.36
  -1 -14   2    0.61    0.45
   1 -14  -2    0.95    0.48
   0  14  -2   15.67    1.01
   0 -14   2   18.98    1.02
   0 -14  -2   18.09    1.06
   0 -14   2   17.41    1.11
   0  14   2   15.95    0.95
   0 -14   2   16.73    0.98
   1 -14   2    1.60    0.56
   1  14   2    2.40    0.37
   1 -14   2    2.60    0.48
   1 -14   2    2.53    0.40
  -1 -14  -2    2.48    0.53
  -1  14  -2    1.63    0.43
  -2  14  -2   13.35    0.89
   2  14   2   14.80    0.87
   2 -14   2   15.30    0.92
   2 -14   2   15.11    0.89
  -2 -14  -2   14.44    0.97
   2 -14   2   16.47    1.01
   3 -14   2   14.43    0.86
  -3 -14  -2   13.28    0.92
   3  14   2   13.13    0.82
  -3  14  -2   13.06    0.84
   3 -14   2   14.08    0.85
   3 -14   2   14.77    0.94
   4 -14   2    2.87    0.54
   4 -14   2    3.00    0.46
   4 -14   2    2.62    0.44
   4  14   2    2.72    0.41
  -4 -14  -2    2.29    0.54
   5 -14   2    4.25    0.49
   5  14   2    3.82    0.44
   5 -14   2    4.25    0.47
   5 -14   2    4.58    0.57
   6  14   2    1.36    0.35
   6 -14   2    1.58    0.48
  -6  14  -2    0.78    0.28
   6 -14   2    1.45    0.43
   6 -14   2    0.59    0.38
   7  14   2    5.70    0.46
   7  14   2    4.79    0.45
  -7  14  -2    5.10    0.42
   7 -14   2    5.73    0.52
   7 -14   2    5.72    0.51
   8 -14   2   16.10    0.87
   8  14   2   14.41    0.82
  -8  14  -2   14.56    0.81
   9  14   2    0.26    0.30
   9 -14   2    0.26    0.36
  -9  14  -2    0.13    0.28
   9  14   2    0.40    0.31
  10  14   2    3.46    0.35
  10 -14   2    3.84    0.42
 -10  14  -2    2.85    0.35
  10  14   2    2.91    0.36
  10 -14   2    3.33    0.40
  11 -14   2    4.61    0.41
  11 -14   2    3.70    0.40
 -11  14  -2    4.01    0.36
  12 -14   2    1.02    0.32
  12  14   2    1.26    0.26
  12 -14   2    1.18    0.32
  -8 -15   2   13.50    0.86
  -7 -15   2    0.50    0.43
  -6 -15   2    0.88    0.46
   6  15  -2    0.68    0.32
  -5 -15   2    0.53    0.45
   5  15  -2    1.01    0.34
  -4 -15   2   23.71    1.24
  -4 -15   2   23.98    1.31
   4  15  -2   21.36    1.24
   3  15  -2    0.70    0.34
  -3 -15   2    0.91    0.32
  -3 -15   2    0.72    0.45
  -2 -15   2    4.88    0.53
  -2 -15   2    4.48    0.41
   1  15  -2    3.20    0.38
   1 -15  -2    3.55    0.40
  -1 -15   2    3.32    0.50
  -1 -15   2    3.34    0.39
  -1 -15   2    2.92    0.34
   0 -15  -2    1.40    0.36
   0 -15   2    1.82    0.31
   0 -15   2    1.83    0.46
   0 -15   2    1.94    0.36
   1 -15   2    0.70    0.42
   1 -15   2    0.18    0.32
  -1 -15  -2    0.64    0.36
   1  15   2    0.24    0.26
   1 -15   2    0.36    0.30
   2 -15   2    0.69    0.40
   2 -15   2   -0.01    0.32
   2  15   2    0.14    0.27
  -2 -15  -2    0.20    0.35
   2 -15   2   -0.05    0.29
   3 -15   2    9.46    0.63
   3 -15   2   11.14    0.64
   3  15   2    9.47    0.61
   3 -15   2   10.86    0.70
  -3 -15  -2   10.12    0.68
   4 -15   2    9.24    0.58
   4 -15   2    8.84    0.58
   4  15   2    7.50    0.55
   4 -15   2   10.59    0.64
   5  15   2   18.92    1.10
   5 -15   2   20.00    1.12
   6 -15   2    1.04    0.31
   6  15   2    0.57    0.27
   6 -15   2    0.57    0.30
   7  15   2    0.01    0.26
  31   0  -3    0.67    0.34
  31   0  -3   -0.06    0.33
  30   0  -3    0.29    0.39
  30   0  -3    0.49    0.39
  29   0  -3    0.91    0.36
  29   0  -3    0.05    0.45
  29   0  -3    0.11    0.44
  28   0  -3    0.60    0.48
  28   0  -3    1.19    0.50
  28   0  -3    0.31    0.40
  27   0  -3    0.64    0.53
  27   0  -3    0.01    0.43
  27   0  -3   -0.01    0.52
  26   0  -3    0.10    0.46
  26   0  -3   -0.26    0.56
  26   0  -3   -0.06    0.54
  25   0  -3   -0.21    0.58
  25   0  -3    0.14    0.56
  25   0  -3    0.05    0.47
 -24   0   3    0.87    0.50
  24   0  -3   -0.03    0.54
  24   0  -3    0.12    0.57
  24   0  -3    0.01    0.46
 -23   0   3    0.39    0.48
  23   0  -3   -0.16    0.53
  23   0  -3    0.03    0.55
  23   0  -3   -0.21    0.48
 -22   0   3    0.19    0.47
  22   0  -3    0.34    0.53
  22   0  -3    0.22    0.45
  22   0  -3    0.39    0.51
  22   0  -3   -0.12    0.49
  22   0  -3    1.19    0.49
  21   0  -3   -0.03    0.48
  21   0  -3    0.22    0.49
  21   0  -3    0.19    0.42
 -21   0   3    0.44    0.45
  21   0  -3    0.90    0.47
  21   0  -3    0.66    0.45
  20   0  -3    1.18    0.46
  20   0  -3   -0.05    0.40
  20   0  -3    0.71    0.50
  20   0  -3    0.57    0.45
 -20   0   3    0.91    0.42
  20   0  -3   -0.14    0.42
  19   0  -3    0.66    0.43
 -19   0   3    0.76    0.39
  19   0  -3    1.03    0.40
  19   0  -3    0.39    0.43
  19   0  -3    0.30    0.49
  19   0  -3    0.30    0.41
 -18   0   3    0.97    0.35
  18   0  -3    0.83    0.48
  18   0  -3    0.01    0.36
  18   0  -3    0.39    0.40
  18   0  -3    0.48    0.42
  18   0  -3    0.52    0.36
  17   0  -3    0.98    0.48
  17   0  -3    0.51    0.33
  17   0  -3    0.50    0.38
  17   0  -3    0.04    0.33
  17   0  -3    0.28    0.38
  16   0  -3    0.54    0.35
  16   0  -3    0.12    0.45
  16   0  -3    0.34    0.31
  16   0  -3    0.33    0.36
  16   0  -3    0.35    0.33
  15   0  -3    0.02    0.29
  15   0  -3    0.03    0.36
  15   0  -3    0.38    0.46
  15   0  -3   -0.10    0.33
  14   0  -3    0.30    0.45
  13   0  -3    1.23    0.48
  13   0  -3    0.11    0.76
  12   0  -3    1.54    0.46
  12   0  -3    0.90    0.81
  11   0  -3    0.50    0.76
  11   0  -3    0.17    0.42
  10   0  -3    0.31    0.75
  10   0  -3    0.26    0.39
   9   0  -3    1.36    0.41
   8   0  -3    4.05    0.46
   7   0  -3    3.03    0.39
  -6   0   3    1.27    0.84
   6   0  -3    1.26    0.34
  -5   0   3    0.60    0.74
   5   0  -3    1.46    0.62
   5   0  -3    0.69    0.30
  -4   0   3    0.42    0.64
   4   0  -3    0.44    0.27
  -3   0   3    0.17    0.54
   3   0  -3    0.09    0.25
  -2   0   3    0.08    0.39
   2   0  -3   -0.15    0.25
   1   0  -3   -0.08    0.28
  -1   0   3    0.43    0.31
   0   0   3    0.28    0.28
  -2   0  -3    0.27    0.39
   2   0   3   -0.22    0.48
   3   0   3    0.33    0.45
   4   0   3   -0.38    0.48
   5   0   3    0.32    0.47
   5   0   3   -0.07    0.57
   6   0   3    0.36    0.58
   6   0   3   -0.09    0.45
   7   0   3    0.10    0.47
   7   0   3    0.05    0.59
   8   0   3   -0.12    0.46
   8   0   3    0.88    0.62
   9   0   3    0.18    0.48
   9   0   3    0.23    0.58
  10   0   3    0.61    0.61
  10   0   3    0.12    0.52
  11   0   3    0.87    0.61
  12   0   3    1.82    0.65
  13   0   3    0.91    0.34
  13   0   3    0.65    0.31
 -13   0  -3    0.42    0.63
 -13   0  -3    1.25    0.37
  13   0   3    1.34    0.63
  14   0   3    1.60    0.31
 -14   0  -3    1.06    0.81
 -14   0  -3    1.12    0.40
  14   0   3    1.01    0.36
  15   0   3    0.66    0.38
  15   0   3    1.38    0.27
 -15   0  -3    0.31    0.91
 -15   0  -3    1.25    0.44
  15   0   3    1.36    0.33
  15   0   3    0.98    0.51
  16   0   3    0.62    0.53
  16   0   3    0.92    0.28
 -16   0  -3    1.45    0.98
 -16   0  -3    1.06    0.45
  16   0   3    0.98    0.35
  16   0   3    1.18    0.41
  17   0   3    0.79    0.36
 -17   0  -3    0.66    0.45
  17   0   3    1.17    0.43
  17   0   3    0.82    0.28
  17   0   3    0.52    0.53
 -17   0  -3   -0.46    1.01
  18   0   3   -0.20    0.50
  18   0   3   -0.30    0.38
  18   0   3   -0.05    0.30
  18   0   3    0.49    0.49
 -18   0  -3    0.66    0.49
  19   0   3    0.23    0.53
  19   0   3   -0.13    0.41
  19   0   3    0.02    0.31
  19   0   3    0.48    0.53
 -19   0  -3   -0.44    0.55
  20   0   3   -0.35    0.45
  20   0   3    0.14    0.29
  20   0   3    0.73    0.56
 -20   0  -3    0.02    0.55
  20   0   3    0.22    0.54
 -21   0  -3    0.32    0.60
  21   0   3   -0.31    0.48
  21   0   3    0.54    0.59
  21   0   3    0.42    0.30
  22   0   3    0.43    0.60
 -22   0  -3    0.45    0.61
  22   0   3    0.68    0.48
  22   0   3    1.02    0.30
 -23   0  -3    2.30    1.58
  23   0   3    0.74    0.63
 -23   0  -3    0.62    0.60
  23   0   3    2.07    0.50
 -24   0  -3    1.18    1.56
 -24   0  -3    0.23    0.58
  24   0   3    0.52    0.62
  24   0   3    0.61    0.48
 -25   0  -3    0.46    1.50
 -25   0  -3   -0.42    0.55
  25   0   3    0.60    0.56
  25   0   3    0.79    0.46
  26   0   3    0.16    0.43
 -26   0  -3    0.26    0.52
  26   0   3   -0.01    0.54
 -27   0  -3   -0.89    1.26
  27   0   3   -0.09    0.40
  28   0   3   -0.26    0.36
 -28   0  -3    0.60    1.07
  29   0   3    0.47    0.31
  31  -1  -3    4.53    0.42
  31  -1  -3    3.62    0.41
  31   1  -3    4.44    0.40
  31   1  -3    3.75    0.41
  30   1  -3   14.53    0.82
  30  -1  -3   13.68    0.83
  30  -1  -3   12.69    0.77
  30  -1  -3   14.94    0.84
  30   1  -3   12.68    0.83
  29   1  -3    6.07    0.58
  29  -1  -3    6.79    0.58
  29  -1  -3    6.10    0.58
  29  -1  -3    5.56    0.49
  29   1  -3    6.33    0.56
  28   1  -3    5.97    0.58
  28   1  -3    6.00    0.53
  28   1  -3    5.53    0.60
  28  -1  -3    5.30    0.60
  28  -1  -3    6.15    0.52
  28  -1  -3    5.45    0.60
 -27   1   3    9.74    0.69
  27  -1  -3    7.83    0.65
  27   1  -3    8.88    0.74
  27  -1  -3    8.24    0.72
  27  -1  -3    8.92    0.74
  27   1  -3    9.01    0.66
  27   1  -3    9.34    0.71
  26   1  -3    0.63    0.46
 -26   1   3    1.59    0.51
  26  -1  -3    1.29    0.53
  26  -1  -3   -0.25    0.56
  26   1  -3    0.44    0.54
  26   1  -3    0.91    0.53
  26  -1  -3    0.55    0.45
 -25   1   3    1.33    0.53
  25  -1  -3    1.21    0.58
  25  -1  -3    1.25    0.48
  25   1  -3    1.30    0.50
  25   1  -3    0.60    0.55
  25   1  -3    0.54    0.56
  25  -1  -3    0.60    0.55
  24  -1  -3    9.89    0.73
 -24   1   3   10.05    0.78
  24  -1  -3   10.15    0.79
  24   1  -3   10.63    0.81
  24   1  -3    9.99    0.75
  24   1  -3   10.96    0.79
  24  -1  -3    9.75    0.82
 -23   1   3   20.39    1.17
  23   1  -3   19.45    1.19
  23  -1  -3   19.30    1.19
  23  -1  -3   21.04    1.20
  23   1  -3   19.22    1.15
  23   1  -3   20.04    1.19
  23  -1  -3   19.06    1.13
  23  -1  -3   19.51    1.14
  22  -1  -3   22.30    1.24
  22   1  -3   20.06    1.43
  22  -1  -3   21.97    1.28
  22   1  -3   22.77    1.27
  22  -1  -3   23.17    1.27
 -22   1   3   22.91    1.25
  22   1  -3   22.53    1.29
  22  -1  -3   21.37    1.23
  22  -1  -3   18.61    1.35
  22   1  -3   21.53    1.25
  21   1  -3    0.24    0.43
  21  -1  -3    0.10    0.43
  21  -1  -3    0.49    0.47
  21   1  -3    0.62    0.54
  21   1  -3    0.12    0.49
  21  -1  -3    0.52    0.50
  21  -1  -3    0.80    0.47
 -21   1   3    0.37    0.45
  21  -1  -3    0.64    0.45
  21   1  -3    0.18    0.45
  20  -1  -3   17.35    1.00
  20   1  -3   17.63    1.04
  20   1  -3   17.28    1.01
  20   1  -3   16.81    1.03
  20   1  -3   17.38    1.20
 -20   1   3   16.98    1.01
  20  -1  -3   17.29    1.14
  20   1  -3   17.26    1.03
  20  -1  -3   17.54    1.03
  20  -1  -3   17.49    1.01
  19  -1  -3    0.49    0.38
  19   1  -3    0.17    0.39
  19  -1  -3    0.71    0.44
  19   1  -3   -0.06    0.41
  19  -1  -3    0.23    0.40
  19   1  -3    1.54    0.56
  19  -1  -3    0.56    0.42
  19   1  -3    1.18    0.41
  19   1  -3    0.48    0.43
  18  -1  -3   10.32    0.69
  18   1  -3   10.53    0.69
  18  -1  -3   10.21    0.69
  18  -1  -3   10.89    0.71
  18   1  -3   10.36    0.71
  18   1  -3   11.90    0.70
  18   1  -3   11.99    0.90
  18   1  -3   10.39    0.72
  18  -1  -3   10.55    0.82
  17   1  -3   52.54    2.61
  17   1  -3   50.64    2.60
  17   1  -3   56.39    2.79
  17   1  -3   50.97    2.61
  17  -1  -3   55.47    2.75
  17  -1  -3   53.77    2.61
  17  -1  -3   49.09    2.59
  17   1  -3   49.09    2.60
  17  -1  -3   48.07    2.60
  16   1  -3    9.90    0.79
  16   1  -3    8.48    0.59
  16   1  -3    9.26    0.58
  16   1  -3    8.46    0.59
  16  -1  -3    8.84    0.57
  16  -1  -3    8.51    0.57
  16  -1  -3    7.25    0.58
  16   1  -3    8.19    0.58
  16  -1  -3    9.87    0.73
  15   1  -3   17.61    0.97
  15  -1  -3   17.52    0.96
  15   1  -3   15.88    0.96
  15  -1  -3   18.95    1.10
  15   1  -3   18.55    0.97
  15  -1  -3   16.53    0.96
  15   1  -3   18.72    1.15
  14   1  -3   46.28    2.45
  14  -1  -3   43.95    2.40
  13  -1  -3   36.76    2.02
  13   1  -3   39.64    2.08
  13   1  -3   35.32    2.31
  12   1  -3   19.71    1.58
  12  -1  -3   22.22    1.28
  12   1  -3   23.81    1.35
  11   1  -3   63.49    3.22
  11  -1  -3   60.34    3.18
  10   1  -3   -0.16    0.45
  10  -1  -3    0.32    0.34
   9  -1  -3  198.22   10.19
   9   1  -3  208.54   10.23
  -9   1   3  213.44   10.48
   8  -1  -3 2041.45  101.68
   8   1  -3 2035.20  101.71
  -8   1   3 2095.81  101.89
   7  -1  -3 2481.74  122.81
   7   1  -3 2250.80  122.95
   7   1  -3 2478.01  122.83
  -7   1   3 2677.53  123.00
  -6   1   3  609.94   27.69
   6  -1  -3  543.76   27.53
   6   1  -3  543.02   27.67
   5  -1  -3  104.52    5.33
  -5   1   3  113.08    5.49
   5   1  -3  109.02    5.49
   4   1  -3 1781.88   86.88
   4  -1  -3 1706.34   86.78
  -4   1   3 1887.50   86.89
   3   1  -3  111.12    5.65
   3  -1  -3  111.19    5.55
   2  -1  -3  266.78   13.40
   2   1  -3  275.46   13.45
   1   1  -3  209.08   10.44
   1   1  -3  220.50   10.44
   1  -1  -3  201.04   10.42
   0   1  -3   46.37    2.32
   0   1   3   42.11    2.30
   0   1   3   47.80    2.35
  -1  -1  -3   24.37    1.33
   1   1   3   25.15    1.38
  -1   1  -3   22.19    1.30
   1   1   3   23.76    1.28
  -2  -1  -3  372.67   17.89
   2   1   3  349.75   17.85
   3   1   3  614.06   31.32
   3  -1   3  610.94   31.35
  -3  -1  -3  686.33   31.39
  -4  -1  -3    4.59    0.76
   4   1   3    6.40    0.52
   4  -1   3    5.50    0.65
   5   1   3  240.11   12.01
   6   1   3    1.38    0.44
   7   1   3   29.38    1.61
   8   1   3    6.03    0.61
   9   1   3    7.70    0.65
   9   1   3    6.18    0.90
  10  -1   3   24.81    1.40
  10   1   3   24.37    1.40
  10   1   3   21.37    1.62
  11   1   3  202.90   10.05
  11  -1   3  203.87   10.05
  11   1   3  182.44   10.21
  12  -1   3   11.13    0.84
  12   1   3   10.11    1.04
  12   1   3   11.77    0.87
  13  -1   3   10.89    0.66
 -13   1  -3    8.51    0.88
  13   1   3   10.38    1.06
  13   1   3   10.00    0.85
  13  -1   3   10.48    0.84
 -13  -1  -3   10.57    0.69
  13  -1   3   10.54    0.64
 -13   1  -3   10.58    0.69
  13   1   3   10.74    0.65
 -14   1  -3   12.34    0.73
 -14  -1  -3   11.36    0.72
  14   1   3   10.53    0.70
 -14  -1  -3   10.41    1.09
 -14   1  -3    9.60    0.95
  14  -1   3   10.90    0.68
  14  -1   3   11.51    0.65
  14   1   3   11.75    0.89
  14   1   3   11.87    0.67
  14  -1   3   11.98    0.88
  14  -1   3   10.87    0.71
 -15  -1  -3   16.38    0.92
  15  -1   3   15.86    0.91
  15  -1   3   15.14    1.06
 -15  -1  -3   13.22    1.26
  15  -1   3   16.75    0.86
 -15   1  -3   17.25    1.28
  15  -1   3   15.34    0.88
  15   1   3   14.42    0.90
  15   1   3   15.57    1.06
 -15   1  -3   15.53    0.93
  15   1   3   15.53    0.87
 -15   1  -3   11.92    1.14
 -16   1  -3   59.19    2.95
  16  -1   3   58.21    2.94
  16   1   3   56.93    2.92
  16  -1   3   58.93    2.91
  16  -1   3   58.85    3.09
 -16  -1  -3   48.19    3.15
 -16   1  -3   49.10    3.10
  16  -1   3   56.95    2.92
  16   1   3   57.16    2.93
 -16  -1  -3   58.93    2.94
  17   1   3  100.00    5.10
 -17   1  -3  103.60    5.13
  17  -1   3  101.48    5.11
  17  -1   3  102.58    5.10
 -17  -1  -3  101.01    5.13
  17  -1   3  103.79    5.12
  17   1   3   97.77    5.12
  17  -1   3  101.00    5.26
  18   1   3    0.82    0.38
  18  -1   3    1.02    0.52
 -18  -1  -3    0.31    0.48
  18  -1   3    0.70    0.49
  18   1   3    0.89    0.46
  18  -1   3    0.84    0.41
  18  -1   3    0.78    0.32
 -18   1  -3    1.08    0.54
  19  -1   3    2.09    0.53
 -19   1  -3    2.59    0.59
 -19  -1  -3    2.55    0.53
  19  -1   3    2.59    0.37
  19  -1   3    2.40    0.60
  19  -1   3    2.43    0.47
  19   1   3    2.47    0.42
  19   1   3    2.38    0.60
  19   1   3    3.29    0.54
  19   1   3    2.55    0.35
 -20   1  -3    2.61    0.61
  20   1   3    1.77    0.58
  20   1   3    1.66    0.45
  20  -1   3    2.30    0.49
  20  -1   3    2.17    0.39
 -20  -1  -3    2.48    0.57
  20   1   3    2.42    0.36
  20  -1   3    1.52    0.55
  20  -1   3    3.22    0.58
  20   1   3    2.26    0.57
  21   1   3    3.39    0.64
 -21  -1  -3    3.50    1.62
  21  -1   3    4.01    0.62
 -21   1  -3    3.15    0.65
 -21  -1  -3    2.38    0.60
  21  -1   3    3.24    0.55
  21  -1   3    3.55    0.42
  21   1   3    3.34    0.50
  21   1   3    3.25    0.39
 -22  -1  -3    4.40    0.66
  22  -1   3    5.37    0.67
  22   1   3    4.91    0.53
  22   1   3    4.20    0.66
 -22   1  -3    3.96    0.68
  22  -1   3    4.32    0.45
  22  -1   3    3.40    0.57
  22   1   3    4.18    0.41
  23   1   3    0.45    0.62
  23  -1   3    0.35    0.51
 -23   1  -3    0.40    0.63
 -23  -1  -3    0.24    0.58
 -23  -1  -3    2.29    1.55
  23   1   3    0.45    0.46
  23  -1   3    1.14    0.61
  23   1   3    0.58    0.31
  24   1   3    2.11    0.61
  24  -1   3    1.59    0.51
  24   1   3    1.59    0.46
 -24   1  -3    1.92    0.62
 -24  -1  -3    1.38    0.55
  24   1   3    1.00    0.29
 -24  -1  -3    2.81    1.57
  24  -1   3    0.79    0.63
  25   1   3    1.04    0.45
  25   1   3    1.66    0.58
 -25   1  -3    1.96    0.59
 -25   1  -3    3.04    1.51
  25  -1   3    2.10    0.50
  26   1   3    0.12    0.51
 -26   1  -3   -0.50    0.54
  26  -1   3    0.10    0.45
 -26  -1  -3   -0.40    1.38
 -26   1  -3   -0.03    1.34
  26   1   3    0.51    0.40
  27  -1   3    6.26    0.55
 -27  -1  -3    3.89    1.33
  27   1   3    5.68    0.51
 -27   1  -3    5.48    0.58
  27   1   3    7.53    0.61
 -27   1  -3    3.99    1.30
  28   1   3    8.15    0.62
  28   1   3    7.68    0.55
  28  -1   3    8.90    0.59
 -28  -1  -3    6.14    1.22
 -28   1  -3    7.55    1.20
  29  -1   3    3.40    0.39
  29   1   3    3.49    0.35
  31  -2  -3    3.45    0.39
  30   2  -3    2.21    0.40
  30   2  -3    2.93    0.39
  30  -2  -3    2.96    0.42
  29  -2  -3    2.27    0.46
  29   2  -3    3.18    0.42
  29  -2  -3    2.58    0.38
  29   2  -3    2.14    0.45
 -29   2   3    2.75    0.44
  28  -2  -3   12.36    0.77
 -28   2   3   14.12    0.84
  28  -2  -3   11.92    0.84
  28   2  -3   12.39    0.81
  28   2  -3   11.60    0.84
  27  -2  -3    4.64    0.51
  27  -2  -3    5.29    0.59
  27   2  -3    5.63    0.56
  27   2  -3    4.39    0.61
 -27   2   3    5.25    0.59
  26   2  -3    0.48    0.52
  26  -2  -3   -0.01    0.53
  26  -2  -3    0.41    0.44
 -26   2   3    1.00    0.54
  26   2  -3    0.86    0.51
  26   2  -3    0.80    0.48
  25   2  -3    3.23    0.58
  25  -2  -3    2.81    0.49
  25   2  -3    2.87    0.53
  25   2  -3    3.39    0.55
  25  -2  -3    2.94    0.57
 -25   2   3    3.52    0.58
 -24   2   3   22.56    1.33
  24   2  -3   21.52    1.29
  24  -2  -3   25.31    1.33
  24   2  -3   23.03    1.32
  24   2  -3   22.40    1.32
  24  -2  -3   21.94    1.27
  24  -2  -3   22.98    1.28
  23   2  -3    1.12    0.50
 -23   2   3    1.94    0.55
  23   2  -3    1.93    0.52
  23  -2  -3    1.83    0.54
  23  -2  -3    2.06    0.48
  23   2  -3    1.70    0.55
  23  -2  -3    2.41    0.49
  22  -2  -3   21.61    1.23
  22   2  -3   17.97    1.36
  22   2  -3   20.78    1.20
  22   2  -3   20.17    1.20
  22  -2  -3   21.16    1.19
  22   2  -3   20.99    1.22
  22  -2  -3   20.21    1.17
  22  -2  -3   20.24    1.21
 -22   2   3   22.32    1.21
  21   2  -3   91.32    4.94
  21  -2  -3   91.35    4.72
  21  -2  -3   97.48    4.75
  21   2  -3   93.83    4.73
  21  -2  -3   92.13    4.72
  21   2  -3   95.59    4.75
  21  -2  -3   97.52    4.75
  21   2  -3   95.50    4.74
 -21   2   3   87.63    4.73
  20   2  -3    4.72    0.53
  20  -2  -3    5.21    0.55
  20  -2  -3    6.00    0.54
  20  -2  -3    5.28    0.50
  20   2  -3    4.69    0.71
  20   2  -3    5.05    0.54
  20   2  -3    4.43    0.55
  20  -2  -3    4.63    0.56
  20  -2  -3    5.41    0.51
  19   2  -3   21.68    1.20
  19   2  -3   21.05    1.39
  19  -2  -3   19.55    1.28
  19  -2  -3   19.50    1.18
  19   2  -3   21.56    1.20
  19   2  -3   20.69    1.20
  19  -2  -3   21.27    1.17
  19  -2  -3   22.77    1.20
  19  -2  -3   22.86    1.20
  18  -2  -3    5.79    0.58
  18   2  -3    5.17    0.52
  18  -2  -3    5.75    0.52
  18   2  -3    5.61    0.51
  18  -2  -3    5.89    0.48
  18   2  -3    5.58    0.70
  18  -2  -3    4.64    0.51
  18  -2  -3    5.97    0.50
  18   2  -3    5.45    0.54
  18   2  -3    6.07    0.42
  17   2  -3   16.25    0.97
  17  -2  -3   16.23    0.94
  17   2  -3   16.50    0.98
  17  -2  -3   17.18    0.97
  17   2  -3   18.31    0.91
  17   2  -3   16.42    0.98
  17  -2  -3   17.79    1.07
  17   2  -3   16.78    0.96
  17  -2  -3   15.55    0.94
  17  -2  -3   16.53    0.97
  17   2  -3   19.79    1.20
  16   2  -3    2.33    0.38
  16   2  -3    2.77    0.44
  16   2  -3    2.44    0.28
  16   2  -3    2.13    0.56
  16  -2  -3    2.00    0.35
  16  -2  -3    2.67    0.35
  16  -2  -3    2.51    0.37
  16   2  -3    2.37    0.40
  16   2  -3    2.67    0.38
  16  -2  -3    2.38    0.39
  16  -2  -3    2.52    0.43
  15  -2  -3    0.85    0.33
  15  -2  -3    1.06    0.38
  15   2  -3    0.84    0.36
  15   2  -3    0.95    0.34
  15   2  -3    0.63    0.33
  15   2  -3    0.78    0.38
  15   2  -3    0.86    0.54
  15  -2  -3    0.86    0.31
  14   2  -3  131.36    6.87
  14   2  -3  151.65    7.04
  14  -2  -3  139.52    6.96
  14   2  -3  140.33    6.89
  13   2  -3  293.21   14.26
  13  -2  -3  277.45   14.19
  12  -2  -3   54.43    2.82
  11  -2  -3  187.80    9.42
  10  -2  -3   13.77    0.81
  -9   2   3   29.44    1.81
   9  -2  -3   26.07    1.37
  -8   2   3  367.47   17.39
   8  -2  -3  344.07   17.14
   8   2  -3  321.27   17.36
  -7   2   3  101.23    4.86
   7   2  -3   92.07    4.67
   7  -2  -3   90.18    4.60
   6  -2  -3  139.32    7.10
   6   2  -3  141.98    7.16
   5   2  -3  734.24   35.61
   5  -2  -3  709.52   35.55
   4  -2  -3    7.15    0.39
   4   2  -3    6.43    0.58
   3   2  -3  451.74   22.51
  -2   2   3   94.76    4.72
   2   2  -3   94.55    4.79
  -1   2   3  185.93    9.37
   1   2  -3  184.06    9.31
  -1   2   3  185.76    9.26
  -1  -2   3  189.61    9.33
   0   2  -3 2450.49  118.10
   0   2   3 2342.67  118.06
   0   2   3 2346.15  118.15
   0  -2   3 2396.76  118.08
  -1   2  -3  857.93   40.35
   1   2   3  784.65   40.32
  -1   2  -3  793.11   40.36
  -1  -2  -3  845.67   40.41
   1   2   3  807.46   40.43
   2   2   3   14.75    0.85
  -2  -2  -3   16.34    1.11
  -2   2  -3   15.38    0.91
  -2   2  -3   16.01    0.95
   3   2   3  519.73   26.86
  -3  -2  -3  576.42   26.98
  -3   2  -3  550.03   26.88
  -4   2  -3  488.04   23.96
   4   2   3  469.03   23.93
  -4  -2  -3  498.61   24.06
   5   2   3  143.64    7.23
   5  -2   3  140.01    7.28
  -5   2  -3  142.11    7.28
  -5  -2  -3  155.82    7.41
  -6   2  -3   31.56    1.94
   6  -2   3   36.78    1.92
   6   2   3   35.95    1.86
  -6  -2  -3   34.80    2.13
  -7  -2  -3   47.87    2.75
   7  -2   3   50.17    2.55
   7   2   3   46.30    2.50
   8  -2   3    2.26    0.53
   8   2   3    2.82    0.48
   9   2   3    1.49    0.50
   9  -2   3    1.34    0.52
  10  -2   3    7.54    0.70
  10   2   3    7.91    0.69
  11   2   3    2.38    0.91
  11  -2   3    3.87    0.58
  11   2   3    3.32    0.56
  12   2   3  115.46    5.63
  12  -2   3  110.41    5.62
  13  -2   3   18.49    1.05
  13   2   3   18.51    1.05
 -13  -2  -3   18.62    1.06
  13   2   3   21.71    1.21
 -13   2  -3   19.91    1.03
  13  -2   3   19.19    1.04
  13  -2   3   19.37    1.18
[truncated: 1,447,627 more chars]
